# Supplementary material for: Hippocampal neuronal hypoexcitability contributes to PTSD-like phenotypes in the experimental autoimmune encephalomyelitis model
Source: Front Psychiatry. 2026 May 20;17:1683599. doi: 10.3389/fpsyt.2026.1683599 (PMC13231496; doi:10.3389/fpsyt.2026.1683599)
Supplement: Supplementary file 2 [file Table1.xlsx]

## Sheet: upDEG_GO_enrichresults
	ONTOLOGY	ID	Description	GeneRatio	BgRatio	RichFactor	FoldEnrichment	zScore	pvalue	p.adjust	qvalue	geneID	Count
GO:0002478	BP	GO:0002478	antigen processing and presentation of exogenous peptide antigen	45771	34/28928	0.117647058823529	141.803921568627	23.6716602693955	1.66142593584563e-08	1.06497402487705e-05	6.59323766119791e-06	H2-K1/Cd74/H2-Eb1/H2-Aa	4
GO:0019884	BP	GO:0019884	antigen processing and presentation of exogenous antigen	45771	41/28928	0.0975609756097561	117.593495934959	21.5274890195132	3.61398250277972e-08	1.1582813921409e-05	7.17090212393659e-06	H2-K1/Cd74/H2-Eb1/H2-Aa	4
GO:0019886	BP	GO:0019886	antigen processing and presentation of exogenous peptide antigen via MHC class II	45740	22/28928	0.136363636363636	164.363636363636	22.0877296290179	7.64677535940849e-07	0.000124093817216551	7.68262896635845e-05	Cd74/H2-Eb1/H2-Aa	3
GO:0048002	BP	GO:0048002	antigen processing and presentation of peptide antigen	45771	87/28928	0.0459770114942529	55.4176245210728	14.6477997170408	7.74376394487059e-07	0.000124093817216551	7.68262896635845e-05	H2-K1/Cd74/H2-Eb1/H2-Aa	4
GO:0002495	BP	GO:0002495	antigen processing and presentation of peptide antigen via MHC class II	45740	26/28928	0.115384615384615	139.076923076923	20.2965475530944	1.2882049319372e-06	0.000165147872274348	0.000102242791440068	Cd74/H2-Eb1/H2-Aa	3
GO:0002504	BP	GO:0002504	antigen processing and presentation of peptide or polysaccharide antigen via MHC class II	45740	28/28928	0.107142857142857	129.142857142857	19.5480230157957	1.62137142358105e-06	0.000173216513752576	0.000107238074857905	Cd74/H2-Eb1/H2-Aa	3
GO:0019882	BP	GO:0019882	antigen processing and presentation	45771	138/28928	0.0289855072463768	34.9371980676328	11.5152411750441	4.89153977040844e-06	0.000447925284690259	0.000277309848638193	H2-K1/Cd74/H2-Eb1/H2-Aa	4
GO:0002399	BP	GO:0002399	MHC class II protein complex assembly	45712	12/28928	0.166666666666667	200.888888888889	19.9566900946988	4.33170598895188e-05	0.00308513726546462	0.00191000369337411	H2-Eb1/H2-Aa	2
GO:0002503	BP	GO:0002503	peptide antigen assembly with MHC class II protein complex	45712	12/28928	0.166666666666667	200.888888888889	19.9566900946988	4.33170598895188e-05	0.00308513726546462	0.00191000369337411	H2-Eb1/H2-Aa	2
GO:0002396	BP	GO:0002396	MHC protein complex assembly	45712	16/28928	0.125	150.666666666667	17.255373108786	7.85987463269217e-05	0.00448213791940994	0.00277488463029403	H2-Eb1/H2-Aa	2
GO:0002501	BP	GO:0002501	peptide antigen assembly with MHC protein complex	45712	16/28928	0.125	150.666666666667	17.255373108786	7.85987463269217e-05	0.00448213791940994	0.00277488463029403	H2-Eb1/H2-Aa	2
GO:1903039	BP	GO:1903039	positive regulation of leukocyte cell-cell adhesion	45771	285/28928	0.0140350877192982	16.9169590643275	7.78129037516068	8.39089782104825e-05	0.00448213791940994	0.00277488463029403	Nr4a3/Cd74/H2-Eb1/H2-Aa	4
GO:0022409	BP	GO:0022409	positive regulation of cell-cell adhesion	45771	340/28928	0.0117647058823529	14.1803921568627	7.04456609502172	0.000165423611561161	0.00815665653928492	0.00504977340555122	Nr4a3/Cd74/H2-Eb1/H2-Aa	4
GO:0002696	BP	GO:0002696	positive regulation of leukocyte activation	45771	383/28928	0.010443864229765	12.5883376849434	6.57860559058827	0.000260610323716676	0.0119322298215992	0.00738722496550277	Nr4a3/Cd74/H2-Eb1/H2-Aa	4
GO:1903037	BP	GO:1903037	regulation of leukocyte cell-cell adhesion	45771	393/28928	0.0101781170483461	12.2680237489398	6.48087186169299	0.00028743082080348	0.0122828770756687	0.0076043101363447	Nr4a3/Cd74/H2-Eb1/H2-Aa	4
GO:0050867	BP	GO:0050867	positive regulation of cell activation	45771	407/28928	0.00982800982800983	11.8460278460278	6.3498561924468	0.000328246006854171	0.0131503556495952	0.00814136477526463	Nr4a3/Cd74/H2-Eb1/H2-Aa	4
GO:0007159	BP	GO:0007159	leukocyte cell-cell adhesion	45771	434/28928	0.00921658986175115	11.1090629800307	6.11445004796305	0.000418485152278677	0.0157793519182725	0.0097689722853908	Nr4a3/Cd74/H2-Eb1/H2-Aa	4
GO:0061081	BP	GO:0061081	positive regulation of myeloid leukocyte cytokine production involved in immune response	45712	43/28928	0.0465116279069767	56.062015503876	10.4118640931376	0.000583419752280085	0.020776225622863	0.0128625290414966	Nr4a3/Cd74	2
GO:0050870	BP	GO:0050870	positive regulation of T cell activation	45740	259/28928	0.0115830115830116	13.9614	6.03772782099877	0.00124930958111249	0.0421477600785846	0.026093612857585	Cd74/H2-Eb1/H2-Aa	3
GO:0042180	BP	GO:0042180	cellular ketone metabolic process	45740	265/28928	0.0113207547169811	13.6452830188679	5.95894001128586	0.00133415818975282	0.0422106841202222	0.0261325690341141	Rdh10/Cd74/Cyp11a1	3
GO:0042445	BP	GO:0042445	hormone metabolic process	45740	270/28928	0.0111111111111111	13.3925925925926	5.89521243714045	0.00140757950705977	0.0422106841202222	0.0261325690341141	Pcsk1/Rdh10/Cyp11a1	3
GO:0061082	BP	GO:0061082	myeloid leukocyte cytokine production	45712	69/28928	0.0289855072463768	34.9371980676328	8.13276519529868	0.00149591251891093	0.0422106841202222	0.0261325690341141	Nr4a3/Cd74	2
GO:0043583	BP	GO:0043583	ear development	45740	277/28928	0.0108303249097473	13.0541516245487	5.8087807773047	0.00151457992943075	0.0422106841202222	0.0261325690341141	Nr4a3/H2-K1/Rdh10	3
GO:0002699	BP	GO:0002699	positive regulation of immune effector process	45740	324/28928	0.00925925925925926	11.1604938271605	5.29971214109458	0.00236640503245507	0.0632027344084875	0.0391287147910334	Nr4a3/H2-K1/Cd74	3
GO:0002720	BP	GO:0002720	positive regulation of cytokine production involved in immune response	45712	91/28928	0.021978021978022	26.4908424908425	7.01791641348103	0.00258226389974221	0.0662092463893903	0.04099004169275	Nr4a3/Cd74	2
GO:0051251	BP	GO:0051251	positive regulation of lymphocyte activation	45740	346/28928	0.00867052023121387	10.4508670520231	5.09614457474064	0.00284939467545674	0.070248537960299	0.0434907608359187	Cd74/H2-Eb1/H2-Aa	3
GO:0034308	BP	GO:0034308	primary alcohol metabolic process	45712	110/28928	0.0181818181818182	21.9151515151515	6.33291681582056	0.0037442650534334	0.0888916258981781	0.0550326676469549	Rdh10/Cyp11a1	2
GO:0042542	BP	GO:0042542	response to hydrogen peroxide	45712	116/28928	0.0172413793103448	20.7816091954023	6.15151735557637	0.00415324207271701	0.0926452466272622	0.0573565284152687	Nr4a3/Cyp11a1	2
GO:0050863	BP	GO:0050863	regulation of T cell activation	45740	397/28928	0.00755667506297229	9.10831234256927	4.6875463043643	0.00419143861496194	0.0926452466272622	0.0573565284152687	Cd74/H2-Eb1/H2-Aa	3
GO:0046889	BP	GO:0046889	positive regulation of lipid biosynthetic process	45712	120/28928	0.0166666666666667	20.0888888888889	6.03799936855416	0.00443692890776665	0.09425078551403	0.0583505150485086	Rdh10/Cd74	2
GO:0045582	BP	GO:0045582	positive regulation of T cell differentiation	45712	129/28928	0.0155038759689922	18.687338501292	5.80158932164934	0.00510717632864206	0.09425078551403	0.0583505150485086	Cd74/H2-Aa	2
GO:2000106	BP	GO:2000106	regulation of leukocyte apoptotic process	45712	129/28928	0.0155038759689922	18.687338501292	5.80158932164934	0.00510717632864206	0.09425078551403	0.0583505150485086	Nr4a3/Cd74	2
GO:0002718	BP	GO:0002718	regulation of cytokine production involved in immune response	45712	134/28928	0.0149253731343284	17.9900497512438	5.68034081823608	0.00549846863549043	0.09425078551403	0.0583505150485086	Nr4a3/Cd74	2
GO:0014812	BP	GO:0014812	muscle cell migration	45712	138/28928	0.0144927536231884	17.4685990338164	5.58796543284345	0.00582114522202293	0.09425078551403	0.0583505150485086	Nr4a3/Tcp11l2	2
GO:0050868	BP	GO:0050868	negative regulation of T cell activation	45712	143/28928	0.013986013986014	16.8578088578089	5.47780319497222	0.00623645353864331	0.09425078551403	0.0583505150485086	Cd74/H2-Aa	2
GO:0045621	BP	GO:0045621	positive regulation of lymphocyte differentiation	45712	146/28928	0.0136986301369863	16.5114155251142	5.41434243770189	0.00649197724142709	0.09425078551403	0.0583505150485086	Cd74/H2-Aa	2
GO:0002702	BP	GO:0002702	positive regulation of production of molecular mediator of immune response	45712	149/28928	0.0134228187919463	16.1789709172259	5.35273764647399	0.00675222668201319	0.09425078551403	0.0583505150485086	Nr4a3/Cd74	2
GO:0002697	BP	GO:0002697	regulation of immune effector process	45740	487/28928	0.00616016427104723	7.42505133470226	4.12047226974706	0.00737897241955191	0.09425078551403	0.0583505150485086	Nr4a3/H2-K1/Cd74	3
GO:0002367	BP	GO:0002367	cytokine production involved in immune response	45712	158/28928	0.0126582278481013	15.2573839662447	5.17817594239812	0.00756109920075451	0.09425078551403	0.0583505150485086	Nr4a3/Cd74	2
GO:1903038	BP	GO:1903038	negative regulation of leukocyte cell-cell adhesion	45712	160/28928	0.0125	15.0666666666667	5.14132072639028	0.00774653408789328	0.09425078551403	0.0583505150485086	Cd74/H2-Aa	2
GO:0002449	BP	GO:0002449	lymphocyte mediated immunity	45740	496/28928	0.00604838709677419	7.29032258064516	4.0718183470868	0.00775862763714193	0.09425078551403	0.0583505150485086	H2-K1/Cd74/C4b	3
GO:0071887	BP	GO:0071887	leukocyte apoptotic process	45712	164/28928	0.0121951219512195	14.6991869918699	5.06956180554011	0.0081235554949632	0.09425078551403	0.0583505150485086	Nr4a3/Cd74	2
GO:0002604	BP	GO:0002604	regulation of dendritic cell antigen processing and presentation	45681	10/28928	0.1	120.533333333333	10.8938965838559	0.00826683580225185	0.09425078551403	0.0583505150485086	Cd74	1
GO:0019747	BP	GO:0019747	regulation of isoprenoid metabolic process	45681	10/28928	0.1	120.533333333333	10.8938965838559	0.00826683580225185	0.09425078551403	0.0583505150485086	Rdh10	1
GO:0030070	BP	GO:0030070	insulin processing	45681	10/28928	0.1	120.533333333333	10.8938965838559	0.00826683580225185	0.09425078551403	0.0583505150485086	Pcsk1	1
GO:0032762	BP	GO:0032762	mast cell cytokine production	45681	10/28928	0.1	120.533333333333	10.8938965838559	0.00826683580225185	0.09425078551403	0.0583505150485086	Nr4a3	1
GO:0045657	BP	GO:0045657	positive regulation of monocyte differentiation	45681	10/28928	0.1	120.533333333333	10.8938965838559	0.00826683580225185	0.09425078551403	0.0583505150485086	Cd74	1
GO:0045743	BP	GO:0045743	positive regulation of fibroblast growth factor receptor signaling pathway	45681	10/28928	0.1	120.533333333333	10.8938965838559	0.00826683580225185	0.09425078551403	0.0583505150485086	Smoc2	1
GO:0048703	BP	GO:0048703	embryonic viscerocranium morphogenesis	45681	10/28928	0.1	120.533333333333	10.8938965838559	0.00826683580225185	0.09425078551403	0.0583505150485086	Rdh10	1
GO:0048752	BP	GO:0048752	semicircular canal morphogenesis	45681	10/28928	0.1	120.533333333333	10.8938965838559	0.00826683580225185	0.09425078551403	0.0583505150485086	Nr4a3	1
GO:0050921	BP	GO:0050921	positive regulation of chemotaxis	45712	169/28928	0.0118343195266272	14.2642998027613	4.98332412702853	0.00860629729175087	0.09425078551403	0.0583505150485086	Cd74/Smoc2	2
GO:0010565	BP	GO:0010565	regulation of cellular ketone metabolic process	45712	172/28928	0.0116279069767442	14.015503875969	4.93332033270561	0.00890201690994345	0.09425078551403	0.0583505150485086	Rdh10/Cd74	2
GO:0002579	BP	GO:0002579	positive regulation of antigen processing and presentation	45681	11/28928	0.0909090909090909	109.575757575758	10.3784127291398	0.00908990779688312	0.09425078551403	0.0583505150485086	Cd74	1
GO:0042590	BP	GO:0042590	antigen processing and presentation of exogenous peptide antigen via MHC class I	45681	11/28928	0.0909090909090909	109.575757575758	10.3784127291398	0.00908990779688312	0.09425078551403	0.0583505150485086	H2-K1	1
GO:0061043	BP	GO:0061043	regulation of vascular wound healing	45681	11/28928	0.0909090909090909	109.575757575758	10.3784127291398	0.00908990779688312	0.09425078551403	0.0583505150485086	Smoc2	1
GO:2001280	BP	GO:2001280	positive regulation of unsaturated fatty acid biosynthetic process	45681	11/28928	0.0909090909090909	109.575757575758	10.3784127291398	0.00908990779688312	0.09425078551403	0.0583505150485086	Cd74	1
GO:0045834	BP	GO:0045834	positive regulation of lipid metabolic process	45712	175/28928	0.0114285714285714	13.7752380952381	4.88455258593351	0.00920226494818798	0.09425078551403	0.0583505150485086	Rdh10/Cd74	2
GO:0071897	BP	GO:0071897	DNA biosynthetic process	45712	175/28928	0.0114285714285714	13.7752380952381	4.88455258593351	0.00920226494818798	0.09425078551403	0.0583505150485086	Smoc2/Lin9	2
GO:0002821	BP	GO:0002821	positive regulation of adaptive immune response	45712	179/28928	0.0111731843575419	13.4674115456238	4.8213624823086	0.0096096011703709	0.09425078551403	0.0583505150485086	H2-K1/Cd74	2
GO:0051250	BP	GO:0051250	negative regulation of lymphocyte activation	45712	179/28928	0.0111731843575419	13.4674115456238	4.8213624823086	0.0096096011703709	0.09425078551403	0.0583505150485086	Cd74/H2-Aa	2
GO:0031392	BP	GO:0031392	regulation of prostaglandin biosynthetic process	45681	12/28928	0.0833333333333333	100.444444444444	9.92842558908029	0.00991232513660978	0.09425078551403	0.0583505150485086	Cd74	1
GO:0034650	BP	GO:0034650	cortisol metabolic process	45681	12/28928	0.0833333333333333	100.444444444444	9.92842558908029	0.00991232513660978	0.09425078551403	0.0583505150485086	Cyp11a1	1
GO:1902166	BP	GO:1902166	negative regulation of intrinsic apoptotic signaling pathway in response to DNA damage by p53 class mediator	45681	12/28928	0.0833333333333333	100.444444444444	9.92842558908029	0.00991232513660978	0.09425078551403	0.0583505150485086	Cd74	1
GO:0033005	BP	GO:0033005	positive regulation of mast cell activation	45681	13/28928	0.0769230769230769	92.7179487179487	9.53109405593562	0.0107340883195089	0.09425078551403	0.0583505150485086	Nr4a3	1
GO:0035726	BP	GO:0035726	common myeloid progenitor cell proliferation	45681	13/28928	0.0769230769230769	92.7179487179487	9.53109405593562	0.0107340883195089	0.09425078551403	0.0583505150485086	Nr4a3	1
GO:0046598	BP	GO:0046598	positive regulation of viral entry into host cell	45681	13/28928	0.0769230769230769	92.7179487179487	9.53109405593562	0.0107340883195089	0.09425078551403	0.0583505150485086	Cd74	1
GO:0060872	BP	GO:0060872	semicircular canal development	45681	13/28928	0.0769230769230769	92.7179487179487	9.53109405593562	0.0107340883195089	0.09425078551403	0.0583505150485086	Nr4a3	1
GO:0075294	BP	GO:0075294	positive regulation by symbiont of entry into host	45681	13/28928	0.0769230769230769	92.7179487179487	9.53109405593562	0.0107340883195089	0.09425078551403	0.0583505150485086	Cd74	1
GO:2000253	BP	GO:2000253	positive regulation of feeding behavior	45681	13/28928	0.0769230769230769	92.7179487179487	9.53109405593562	0.0107340883195089	0.09425078551403	0.0583505150485086	Nr4a3	1
GO:0120254	BP	GO:0120254	olefinic compound metabolic process	45712	194/28928	0.0103092783505155	12.426116838488	4.6012923350035	0.0112075573883957	0.09425078551403	0.0583505150485086	Rdh10/Cyp11a1	2
GO:0045060	BP	GO:0045060	negative thymic T cell selection	45681	14/28928	0.0714285714285714	86.0952380952381	9.17684785796194	0.0115551978432969	0.09425078551403	0.0583505150485086	Cd74	1
GO:2001279	BP	GO:2001279	regulation of unsaturated fatty acid biosynthetic process	45681	14/28928	0.0714285714285714	86.0952380952381	9.17684785796194	0.0115551978432969	0.09425078551403	0.0583505150485086	Cd74	1
GO:0045580	BP	GO:0045580	regulation of T cell differentiation	45712	198/28928	0.0101010101010101	12.1750841750842	4.5466751884741	0.0116522262929852	0.09425078551403	0.0583505150485086	Cd74/H2-Aa	2
GO:0062013	BP	GO:0062013	positive regulation of small molecule metabolic process	45712	202/28928	0.0099009900990099	11.9339933993399	4.4936087693793	0.0121046050339405	0.09425078551403	0.0583505150485086	Rdh10/Cd74	2
GO:0002695	BP	GO:0002695	negative regulation of leukocyte activation	45712	204/28928	0.00980392156862745	11.8169934640523	4.46763347498815	0.01233366947932	0.09425078551403	0.0583505150485086	Cd74/H2-Aa	2
GO:0002138	BP	GO:0002138	retinoic acid biosynthetic process	45681	15/28928	0.0666666666666667	80.3555555555556	8.85838868574616	0.012375654205328	0.09425078551403	0.0583505150485086	Rdh10	1
GO:0016102	BP	GO:0016102	diterpenoid biosynthetic process	45681	15/28928	0.0666666666666667	80.3555555555556	8.85838868574616	0.012375654205328	0.09425078551403	0.0583505150485086	Rdh10	1
GO:0043383	BP	GO:0043383	negative T cell selection	45681	15/28928	0.0666666666666667	80.3555555555556	8.85838868574616	0.012375654205328	0.09425078551403	0.0583505150485086	Cd74	1
GO:2000343	BP	GO:2000343	positive regulation of chemokine (C-X-C motif) ligand 2 production	45681	15/28928	0.0666666666666667	80.3555555555556	8.85838868574616	0.012375654205328	0.09425078551403	0.0583505150485086	Cd74	1
GO:0042574	BP	GO:0042574	retinal metabolic process	45681	16/28928	0.0625	75.3333333333333	8.57004054178014	0.013195457902595	0.09425078551403	0.0583505150485086	Rdh10	1
GO:0043518	BP	GO:0043518	negative regulation of DNA damage response, signal transduction by p53 class mediator	45681	16/28928	0.0625	75.3333333333333	8.57004054178014	0.013195457902595	0.09425078551403	0.0583505150485086	Cd74	1
GO:0043584	BP	GO:0043584	nose development	45681	16/28928	0.0625	75.3333333333333	8.57004054178014	0.013195457902595	0.09425078551403	0.0583505150485086	Rdh10	1
GO:1902165	BP	GO:1902165	regulation of intrinsic apoptotic signaling pathway in response to DNA damage by p53 class mediator	45681	16/28928	0.0625	75.3333333333333	8.57004054178014	0.013195457902595	0.09425078551403	0.0583505150485086	Cd74	1
GO:2001028	BP	GO:2001028	positive regulation of endothelial cell chemotaxis	45681	16/28928	0.0625	75.3333333333333	8.57004054178014	0.013195457902595	0.09425078551403	0.0583505150485086	Smoc2	1
GO:0002700	BP	GO:0002700	regulation of production of molecular mediator of immune response	45712	214/28928	0.00934579439252336	11.2647975077882	4.34298940173101	0.0135074860860181	0.09425078551403	0.0583505150485086	Nr4a3/Cd74	2
GO:0002431	BP	GO:0002431	Fc receptor mediated stimulatory signaling pathway	45681	17/28928	0.0588235294117647	70.9019607843137	8.30731361843738	0.0140146094317292	0.09425078551403	0.0583505150485086	Nr4a3	1
GO:0002468	BP	GO:0002468	dendritic cell antigen processing and presentation	45681	17/28928	0.0588235294117647	70.9019607843137	8.30731361843738	0.0140146094317292	0.09425078551403	0.0583505150485086	Cd74	1
GO:0006704	BP	GO:0006704	glucocorticoid biosynthetic process	45681	17/28928	0.0588235294117647	70.9019607843137	8.30731361843738	0.0140146094317292	0.09425078551403	0.0583505150485086	Cyp11a1	1
GO:0022408	BP	GO:0022408	negative regulation of cell-cell adhesion	45712	219/28928	0.0091324200913242	11.0076103500761	4.28372671492081	0.0141120341382219	0.09425078551403	0.0583505150485086	Cd74/H2-Aa	2
GO:1902107	BP	GO:1902107	positive regulation of leukocyte differentiation	45712	221/28928	0.00904977375565611	10.9079939668175	4.26055631447388	0.0143571146903114	0.09425078551403	0.0583505150485086	Cd74/H2-Aa	2
GO:1903708	BP	GO:1903708	positive regulation of hemopoiesis	45712	221/28928	0.00904977375565611	10.9079939668175	4.26055631447388	0.0143571146903114	0.09425078551403	0.0583505150485086	Cd74/H2-Aa	2
GO:0000302	BP	GO:0000302	response to reactive oxygen species	45712	223/28928	0.00896860986547085	10.8101644245142	4.23768124952067	0.0146040494054534	0.09425078551403	0.0583505150485086	Nr4a3/Cyp11a1	2
GO:0050866	BP	GO:0050866	negative regulation of cell activation	45712	224/28928	0.00892857142857143	10.7619047619048	4.22635242710917	0.0147282101099952	0.09425078551403	0.0583505150485086	Cd74/H2-Aa	2
GO:0002830	BP	GO:0002830	positive regulation of type 2 immune response	45681	18/28928	0.0555555555555556	66.962962962963	8.06660342424053	0.0148331092890026	0.09425078551403	0.0583505150485086	Cd74	1
GO:0045059	BP	GO:0045059	positive thymic T cell selection	45681	18/28928	0.0555555555555556	66.962962962963	8.06660342424053	0.0148331092890026	0.09425078551403	0.0583505150485086	Cd74	1
GO:0060572	BP	GO:0060572	morphogenesis of an epithelial bud	45681	18/28928	0.0555555555555556	66.962962962963	8.06660342424053	0.0148331092890026	0.09425078551403	0.0583505150485086	Rdh10	1
GO:0072330	BP	GO:0072330	monocarboxylic acid biosynthetic process	45712	226/28928	0.00884955752212389	10.6666666666667	4.20390823121198	0.0149779142924549	0.09425078551403	0.0583505150485086	Rdh10/Cd74	2
GO:0030656	BP	GO:0030656	regulation of vitamin metabolic process	45681	19/28928	0.0526315789473684	63.4385964912281	7.84497822769823	0.0156509579703267	0.09425078551403	0.0583505150485086	Rdh10	1
GO:0038093	BP	GO:0038093	Fc receptor signaling pathway	45681	19/28928	0.0526315789473684	63.4385964912281	7.84497822769823	0.0156509579703267	0.09425078551403	0.0583505150485086	Nr4a3	1
GO:0045655	BP	GO:0045655	regulation of monocyte differentiation	45681	19/28928	0.0526315789473684	63.4385964912281	7.84497822769823	0.0156509579703267	0.09425078551403	0.0583505150485086	Cd74	1
GO:0061952	BP	GO:0061952	midbody abscission	45681	19/28928	0.0526315789473684	63.4385964912281	7.84497822769823	0.0156509579703267	0.09425078551403	0.0583505150485086	Mitd1	1
GO:0070486	BP	GO:0070486	leukocyte aggregation	45681	19/28928	0.0526315789473684	63.4385964912281	7.84497822769823	0.0156509579703267	0.09425078551403	0.0583505150485086	Nr4a3	1
GO:0045619	BP	GO:0045619	regulation of lymphocyte differentiation	45712	233/28928	0.00858369098712446	10.346208869814	4.12751511935659	0.0158663159990973	0.09425078551403	0.0583505150485086	Cd74/H2-Aa	2
GO:0046890	BP	GO:0046890	regulation of lipid biosynthetic process	45712	233/28928	0.00858369098712446	10.346208869814	4.12751511935659	0.0158663159990973	0.09425078551403	0.0583505150485086	Rdh10/Cd74	2
GO:0050920	BP	GO:0050920	regulation of chemotaxis	45712	235/28928	0.00851063829787234	10.2581560283688	4.1062821957124	0.0161242442344111	0.09425078551403	0.0583505150485086	Cd74/Smoc2	2
GO:0002577	BP	GO:0002577	regulation of antigen processing and presentation	45681	20/28928	0.05	60.2666666666667	7.64002572831038	0.0164681559712502	0.09425078551403	0.0583505150485086	Cd74	1
GO:0044320	BP	GO:0044320	cellular response to leptin stimulus	45681	20/28928	0.05	60.2666666666667	7.64002572831038	0.0164681559712502	0.09425078551403	0.0583505150485086	Nr4a3	1
GO:0061042	BP	GO:0061042	vascular wound healing	45681	20/28928	0.05	60.2666666666667	7.64002572831038	0.0164681559712502	0.09425078551403	0.0583505150485086	Smoc2	1
GO:0061469	BP	GO:0061469	regulation of type B pancreatic cell proliferation	45681	20/28928	0.05	60.2666666666667	7.64002572831038	0.0164681559712502	0.09425078551403	0.0583505150485086	Nr4a3	1
GO:0070206	BP	GO:0070206	protein trimerization	45681	20/28928	0.05	60.2666666666667	7.64002572831038	0.0164681559712502	0.09425078551403	0.0583505150485086	Cd74	1
GO:0097048	BP	GO:0097048	dendritic cell apoptotic process	45681	20/28928	0.05	60.2666666666667	7.64002572831038	0.0164681559712502	0.09425078551403	0.0583505150485086	Nr4a3	1
GO:2000668	BP	GO:2000668	regulation of dendritic cell apoptotic process	45681	20/28928	0.05	60.2666666666667	7.64002572831038	0.0164681559712502	0.09425078551403	0.0583505150485086	Nr4a3	1
GO:0016114	BP	GO:0016114	terpenoid biosynthetic process	45681	21/28928	0.0476190476190476	57.3968253968254	7.44974038851061	0.0172847037869656	0.0966873818815477	0.059859008078403	Rdh10	1
GO:0034392	BP	GO:0034392	negative regulation of smooth muscle cell apoptotic process	45681	21/28928	0.0476190476190476	57.3968253968254	7.44974038851061	0.0172847037869656	0.0966873818815477	0.059859008078403	Nr4a3	1
GO:0048839	BP	GO:0048839	inner ear development	45712	245/28928	0.00816326530612245	9.83945578231293	4.00382076645601	0.0174409190677113	0.0966873818815477	0.059859008078403	Nr4a3/H2-K1	2
GO:0006700	BP	GO:0006700	C21-steroid hormone biosynthetic process	45681	22/28928	0.0454545454545455	54.7878787878788	7.27243926757684	0.0181006019123022	0.0966873818815477	0.059859008078403	Cyp11a1	1
GO:0060602	BP	GO:0060602	branch elongation of an epithelium	45681	22/28928	0.0454545454545455	54.7878787878788	7.27243926757684	0.0181006019123022	0.0966873818815477	0.059859008078403	Rdh10	1
GO:1901142	BP	GO:1901142	insulin metabolic process	45681	22/28928	0.0454545454545455	54.7878787878788	7.27243926757684	0.0181006019123022	0.0966873818815477	0.059859008078403	Pcsk1	1
GO:1902254	BP	GO:1902254	negative regulation of intrinsic apoptotic signaling pathway by p53 class mediator	45681	22/28928	0.0454545454545455	54.7878787878788	7.27243926757684	0.0181006019123022	0.0966873818815477	0.059859008078403	Cd74	1
GO:2001026	BP	GO:2001026	regulation of endothelial cell chemotaxis	45681	22/28928	0.0454545454545455	54.7878787878788	7.27243926757684	0.0181006019123022	0.0966873818815477	0.059859008078403	Smoc2	1
GO:1902644	BP	GO:1902644	tertiary alcohol metabolic process	45681	23/28928	0.0434782608695652	52.4057971014493	7.10669820980823	0.0189158508417322	0.100207110657441	0.0620380667014618	Cyp11a1	1
GO:0050670	BP	GO:0050670	regulation of lymphocyte proliferation	45712	259/28928	0.00772200772200772	9.30759330759331	3.86987718047335	0.0193588413941494	0.101713256833195	0.062970519461556	Cd74/H2-Aa	2
GO:1900746	BP	GO:1900746	regulation of vascular endothelial growth factor signaling pathway	45681	24/28928	0.0416666666666667	50.2222222222222	6.95130281381641	0.0197304510693677	0.102360984339495	0.0633715265555296	Smoc2	1
GO:0002819	BP	GO:0002819	regulation of adaptive immune response	45712	263/28928	0.00760456273764259	9.1660329531052	3.83346386352537	0.0199225446026428	0.102360984339495	0.0633715265555296	H2-K1/Cd74	2
GO:0032944	BP	GO:0032944	regulation of mononuclear cell proliferation	45712	264/28928	0.00757575757575758	9.13131313131313	3.82448177764083	0.0200645505055391	0.102360984339495	0.0633715265555296	Cd74/H2-Aa	2
GO:0032352	BP	GO:0032352	positive regulation of hormone metabolic process	45681	25/28928	0.04	48.2133333333333	6.80521029953198	0.0205444030889612	0.102360984339495	0.0633715265555296	Rdh10	1
GO:0044321	BP	GO:0044321	response to leptin	45681	25/28928	0.04	48.2133333333333	6.80521029953198	0.0205444030889612	0.102360984339495	0.0633715265555296	Nr4a3	1
GO:1903902	BP	GO:1903902	positive regulation of viral life cycle	45681	25/28928	0.04	48.2133333333333	6.80521029953198	0.0205444030889612	0.102360984339495	0.0633715265555296	Cd74	1
GO:0016540	BP	GO:0016540	protein autoprocessing	45681	26/28928	0.0384615384615385	46.3589743589744	6.66751952115579	0.0213577073939076	0.102360984339495	0.0633715265555296	Pcsk1	1
GO:1902230	BP	GO:1902230	negative regulation of intrinsic apoptotic signaling pathway in response to DNA damage	45681	26/28928	0.0384615384615385	46.3589743589744	6.66751952115579	0.0213577073939076	0.102360984339495	0.0633715265555296	Cd74	1
GO:1902547	BP	GO:1902547	regulation of cellular response to vascular endothelial growth factor stimulus	45681	26/28928	0.0384615384615385	46.3589743589744	6.66751952115579	0.0213577073939076	0.102360984339495	0.0633715265555296	Smoc2	1
GO:1904754	BP	GO:1904754	positive regulation of vascular associated smooth muscle cell migration	45681	26/28928	0.0384615384615385	46.3589743589744	6.66751952115579	0.0213577073939076	0.102360984339495	0.0633715265555296	Nr4a3	1
GO:0045444	BP	GO:0045444	fat cell differentiation	45712	274/28928	0.0072992700729927	8.79805352798054	3.73720748059123	0.0215081660660693	0.102360984339495	0.0633715265555296	Nr4a3/Jdp2	2
GO:0008211	BP	GO:0008211	glucocorticoid metabolic process	45681	27/28928	0.037037037037037	44.641975308642	6.53744714613274	0.0221703644772426	0.102360984339495	0.0633715265555296	Cyp11a1	1
GO:0043043	BP	GO:0043043	peptide biosynthetic process	45681	27/28928	0.037037037037037	44.641975308642	6.53744714613274	0.0221703644772426	0.102360984339495	0.0633715265555296	Pcsk1	1
GO:0060055	BP	GO:0060055	angiogenesis involved in wound healing	45681	27/28928	0.037037037037037	44.641975308642	6.53744714613274	0.0221703644772426	0.102360984339495	0.0633715265555296	Smoc2	1
GO:0016064	BP	GO:0016064	immunoglobulin mediated immune response	45712	279/28928	0.00716845878136201	8.64038231780167	3.69522428236752	0.0222458863806975	0.102360984339495	0.0633715265555296	Cd74/C4b	2
GO:0019724	BP	GO:0019724	B cell mediated immunity	45712	283/28928	0.00706713780918728	8.51825677267373	3.66238758409764	0.0228436163522882	0.102360984339495	0.0633715265555296	Cd74/C4b	2
GO:0002903	BP	GO:0002903	negative regulation of B cell apoptotic process	45681	28/28928	0.0357142857142857	43.047619047619	6.4143085555361	0.0229823748316436	0.102360984339495	0.0633715265555296	Cd74	1
GO:0033003	BP	GO:0033003	regulation of mast cell activation	45681	28/28928	0.0357142857142857	43.047619047619	6.4143085555361	0.0229823748316436	0.102360984339495	0.0633715265555296	Nr4a3	1
GO:0045723	BP	GO:0045723	positive regulation of fatty acid biosynthetic process	45681	28/28928	0.0357142857142857	43.047619047619	6.4143085555361	0.0229823748316436	0.102360984339495	0.0633715265555296	Cd74	1
GO:1904862	BP	GO:1904862	inhibitory synapse assembly	45681	28/28928	0.0357142857142857	43.047619047619	6.4143085555361	0.0229823748316436	0.102360984339495	0.0633715265555296	Gabra6	1
GO:0070663	BP	GO:0070663	regulation of leukocyte proliferation	45712	286/28928	0.00699300699300699	8.42890442890443	3.6381823449473	0.0232962893060592	0.102360984339495	0.0633715265555296	Cd74/H2-Aa	2
GO:0016486	BP	GO:0016486	peptide hormone processing	45681	29/28928	0.0344827586206897	41.5632183908046	6.2975023982259	0.0237937389494303	0.102360984339495	0.0633715265555296	Pcsk1	1
GO:0034315	BP	GO:0034315	regulation of Arp2/3 complex-mediated actin nucleation	45681	29/28928	0.0344827586206897	41.5632183908046	6.2975023982259	0.0237937389494303	0.102360984339495	0.0633715265555296	Arfip1	1
GO:0045061	BP	GO:0045061	thymic T cell selection	45681	29/28928	0.0344827586206897	41.5632183908046	6.2975023982259	0.0237937389494303	0.102360984339495	0.0633715265555296	Cd74	1
GO:0060571	BP	GO:0060571	morphogenesis of an epithelial fold	45681	29/28928	0.0344827586206897	41.5632183908046	6.2975023982259	0.0237937389494303	0.102360984339495	0.0633715265555296	Rdh10	1
GO:0072567	BP	GO:0072567	chemokine (C-X-C motif) ligand 2 production	45681	29/28928	0.0344827586206897	41.5632183908046	6.2975023982259	0.0237937389494303	0.102360984339495	0.0633715265555296	Cd74	1
GO:2000341	BP	GO:2000341	regulation of chemokine (C-X-C motif) ligand 2 production	45681	29/28928	0.0344827586206897	41.5632183908046	6.2975023982259	0.0237937389494303	0.102360984339495	0.0633715265555296	Cd74	1
GO:0001906	BP	GO:0001906	cell killing	45712	295/28928	0.00677966101694915	8.17175141242938	3.56764105805884	0.0246766002584125	0.10475298520293	0.0648524105780517	H2-K1/Lyz2	2
GO:0002440	BP	GO:0002440	production of molecular mediator of immune response	45712	295/28928	0.00677966101694915	8.17175141242938	3.56764105805884	0.0246766002584125	0.10475298520293	0.0648524105780517	Nr4a3/Cd74	2
GO:0035767	BP	GO:0035767	endothelial cell chemotaxis	45681	31/28928	0.032258064516129	38.8817204301075	6.08082502670461	0.0254145304426515	0.105783857232075	0.0654906218515354	Smoc2	1
GO:0060004	BP	GO:0060004	reflex	45681	31/28928	0.032258064516129	38.8817204301075	6.08082502670461	0.0254145304426515	0.105783857232075	0.0654906218515354	Nr4a3	1
GO:0060907	BP	GO:0060907	positive regulation of macrophage cytokine production	45681	31/28928	0.032258064516129	38.8817204301075	6.08082502670461	0.0254145304426515	0.105783857232075	0.0654906218515354	Cd74	1
GO:0001516	BP	GO:0001516	prostaglandin biosynthetic process	45681	32/28928	0.03125	37.6666666666667	5.98006493250018	0.0262239588009366	0.107753574303849	0.0667100706339616	Cd74	1
GO:0046457	BP	GO:0046457	prostanoid biosynthetic process	45681	32/28928	0.03125	37.6666666666667	5.98006493250018	0.0262239588009366	0.107753574303849	0.0667100706339616	Cd74	1
GO:0042573	BP	GO:0042573	retinoic acid metabolic process	45681	33/28928	0.0303030303030303	36.5252525252525	5.88384385084952	0.0270327428883117	0.108604663562316	0.0672369786731143	Rdh10	1
GO:0051085	BP	GO:0051085	chaperone cofactor-dependent protein refolding	45681	33/28928	0.0303030303030303	36.5252525252525	5.88384385084952	0.0270327428883117	0.108604663562316	0.0672369786731143	Cd74	1
GO:1902410	BP	GO:1902410	mitotic cytokinetic process	45681	33/28928	0.0303030303030303	36.5252525252525	5.88384385084952	0.0270327428883117	0.108604663562316	0.0672369786731143	Mitd1	1
GO:0002828	BP	GO:0002828	regulation of type 2 immune response	45681	34/28928	0.0294117647058824	35.4509803921569	5.79182663881463	0.0278408831953091	0.108604663562316	0.0672369786731143	Cd74	1
GO:0007214	BP	GO:0007214	gamma-aminobutyric acid signaling pathway	45681	34/28928	0.0294117647058824	35.4509803921569	5.79182663881463	0.0278408831953091	0.108604663562316	0.0672369786731143	Gabra6	1
GO:0046597	BP	GO:0046597	negative regulation of viral entry into host cell	45681	34/28928	0.0294117647058824	35.4509803921569	5.79182663881463	0.0278408831953091	0.108604663562316	0.0672369786731143	Cd74	1
GO:0002902	BP	GO:0002902	regulation of B cell apoptotic process	45681	35/28928	0.0285714285714286	34.4380952380952	5.70371186569372	0.028648380212105	0.108604663562316	0.0672369786731143	Cd74	1
GO:0040036	BP	GO:0040036	regulation of fibroblast growth factor receptor signaling pathway	45681	35/28928	0.0285714285714286	34.4380952380952	5.70371186569372	0.028648380212105	0.108604663562316	0.0672369786731143	Smoc2	1
GO:1902253	BP	GO:1902253	regulation of intrinsic apoptotic signaling pathway by p53 class mediator	45681	35/28928	0.0285714285714286	34.4380952380952	5.70371186569372	0.028648380212105	0.108604663562316	0.0672369786731143	Cd74	1
GO:0003401	BP	GO:0003401	axis elongation	45681	36/28928	0.0277777777777778	33.4814814814815	5.61922757211844	0.029455234428521	0.108604663562316	0.0672369786731143	Rdh10	1
GO:0035115	BP	GO:0035115	embryonic forelimb morphogenesis	45681	36/28928	0.0277777777777778	33.4814814814815	5.61922757211844	0.029455234428521	0.108604663562316	0.0672369786731143	Rdh10	1
GO:0140448	BP	GO:0140448	signaling receptor ligand precursor processing	45681	36/28928	0.0277777777777778	33.4814814814815	5.61922757211844	0.029455234428521	0.108604663562316	0.0672369786731143	Pcsk1	1
GO:1901797	BP	GO:1901797	negative regulation of signal transduction by p53 class mediator	45681	36/28928	0.0277777777777778	33.4814814814815	5.61922757211844	0.029455234428521	0.108604663562316	0.0672369786731143	Cd74	1
GO:2000108	BP	GO:2000108	positive regulation of leukocyte apoptotic process	45681	36/28928	0.0277777777777778	33.4814814814815	5.61922757211844	0.029455234428521	0.108604663562316	0.0672369786731143	Nr4a3	1
GO:0007162	BP	GO:0007162	negative regulation of cell adhesion	45712	326/28928	0.00613496932515337	7.39468302658487	3.34586154421576	0.029680546971801	0.108604663562316	0.0672369786731143	Cd74/H2-Aa	2
GO:0046394	BP	GO:0046394	carboxylic acid biosynthetic process	45712	328/28928	0.00609756097560976	7.34959349593496	3.33256149502339	0.0300163356900599	0.108604663562316	0.0672369786731143	Rdh10/Cd74	2
GO:0008299	BP	GO:0008299	isoprenoid biosynthetic process	45681	37/28928	0.027027027027027	32.5765765765766	5.53812766365694	0.0302614463340214	0.108604663562316	0.0672369786731143	Rdh10	1
GO:0016053	BP	GO:0016053	organic acid biosynthetic process	45712	332/28928	0.00602409638554217	7.26104417670683	3.3062943131354	0.0306925195795487	0.108604663562316	0.0672369786731143	Rdh10/Cd74	2
GO:0043516	BP	GO:0043516	regulation of DNA damage response, signal transduction by p53 class mediator	45681	38/28928	0.0263157894736842	31.719298245614	5.46018882968263	0.0310670164177144	0.108604663562316	0.0672369786731143	Cd74	1
GO:0051125	BP	GO:0051125	regulation of actin nucleation	45681	38/28928	0.0263157894736842	31.719298245614	5.46018882968263	0.0310670164177144	0.108604663562316	0.0672369786731143	Arfip1	1
GO:0090023	BP	GO:0090023	positive regulation of neutrophil chemotaxis	45681	38/28928	0.0263157894736842	31.719298245614	5.46018882968263	0.0310670164177144	0.108604663562316	0.0672369786731143	Cd74	1
GO:1902229	BP	GO:1902229	regulation of intrinsic apoptotic signaling pathway in response to DNA damage	45681	38/28928	0.0263157894736842	31.719298245614	5.46018882968263	0.0310670164177144	0.108604663562316	0.0672369786731143	Cd74	1
GO:0046651	BP	GO:0046651	lymphocyte proliferation	45712	336/28928	0.00595238095238095	7.17460317460317	3.28046015683576	0.031374808409962	0.108604663562316	0.0672369786731143	Cd74/H2-Aa	2
GO:0060326	BP	GO:0060326	cell chemotaxis	45712	337/28928	0.00593471810089021	7.15331355093966	3.27406779379094	0.0315463293285089	0.108604663562316	0.0672369786731143	Cd74/Smoc2	2
GO:0044342	BP	GO:0044342	type B pancreatic cell proliferation	45681	39/28928	0.0256410256410256	30.9059829059829	5.38520789941168	0.031871945168354	0.108604663562316	0.0672369786731143	Nr4a3	1
GO:0060441	BP	GO:0060441	epithelial tube branching involved in lung morphogenesis	45681	39/28928	0.0256410256410256	30.9059829059829	5.38520789941168	0.031871945168354	0.108604663562316	0.0672369786731143	Rdh10	1
GO:1903901	BP	GO:1903901	negative regulation of viral life cycle	45681	39/28928	0.0256410256410256	30.9059829059829	5.38520789941168	0.031871945168354	0.108604663562316	0.0672369786731143	Cd74	1
GO:1904752	BP	GO:1904752	regulation of vascular associated smooth muscle cell migration	45681	39/28928	0.0256410256410256	30.9059829059829	5.38520789941168	0.031871945168354	0.108604663562316	0.0672369786731143	Nr4a3	1
GO:0002366	BP	GO:0002366	leukocyte activation involved in immune response	45712	339/28928	0.00589970501474926	7.11111111111111	3.26136113278053	0.0318905047937952	0.108604663562316	0.0672369786731143	Nr4a3/Cd74	2
GO:0050708	BP	GO:0050708	regulation of protein secretion	45712	341/28928	0.00586510263929619	7.0694	3.24875730592297	0.0322361871801261	0.108604663562316	0.0672369786731143	Pcsk1/Arfip1	2
GO:0002263	BP	GO:0002263	cell activation involved in immune response	45712	343/28928	0.00583090379008746	7.02818270165209	3.23625483675655	0.0325833709987941	0.108604663562316	0.0672369786731143	Nr4a3/Cd74	2
GO:0032943	BP	GO:0032943	mononuclear cell proliferation	45712	343/28928	0.00583090379008746	7.02818270165209	3.23625483675655	0.0325833709987941	0.108604663562316	0.0672369786731143	Cd74/H2-Aa	2
GO:0034391	BP	GO:0034391	regulation of smooth muscle cell apoptotic process	45681	40/28928	0.025	30.1333333333333	5.31299956363426	0.032676233074338	0.108604663562316	0.0672369786731143	Nr4a3	1
GO:0048562	BP	GO:0048562	embryonic organ morphogenesis	45712	347/28928	0.00576368876080692	6.94716618635927	3.21154821377621	0.0332822210418753	0.108604663562316	0.0672369786731143	Nr4a3/Rdh10	2
GO:0030217	BP	GO:0030217	T cell differentiation	45712	348/28928	0.00574712643678161	6.9272030651341	3.20543268109072	0.0334578634069871	0.108604663562316	0.0672369786731143	Cd74/H2-Aa	2
GO:0071375	BP	GO:0071375	cellular response to peptide hormone stimulus	45712	348/28928	0.00574712643678161	6.9272030651341	3.20543268109072	0.0334578634069871	0.108604663562316	0.0672369786731143	Nr4a3/Cyp11a1	2
GO:0034390	BP	GO:0034390	smooth muscle cell apoptotic process	45681	41/28928	0.024390243902439	29.3983739837398	5.2433944038184	0.0334798806237085	0.108604663562316	0.0672369786731143	Nr4a3	1
GO:0071624	BP	GO:0071624	positive regulation of granulocyte chemotaxis	45681	41/28928	0.024390243902439	29.3983739837398	5.2433944038184	0.0334798806237085	0.108604663562316	0.0672369786731143	Cd74	1
GO:0099558	BP	GO:0099558	maintenance of synapse structure	45681	42/28928	0.0238095238095238	28.6984126984127	5.17623718074226	0.0342828883041543	0.108604663562316	0.0672369786731143	Cbln3	1
GO:0002486	BP	GO:0002486	antigen processing and presentation of endogenous peptide antigen via MHC class I via ER pathway, TAP-independent	45681	43/28928	0.0232558139534884	28.031007751938	5.11138534320297	0.0350852566030078	0.108604663562316	0.0672369786731143	H2-K1	1
GO:0006958	BP	GO:0006958	complement activation, classical pathway	45681	43/28928	0.0232558139534884	28.031007751938	5.11138534320297	0.0350852566030078	0.108604663562316	0.0672369786731143	C4b	1
GO:0021983	BP	GO:0021983	pituitary gland development	45681	43/28928	0.0232558139534884	28.031007751938	5.11138534320297	0.0350852566030078	0.108604663562316	0.0672369786731143	Pcsk1	1
GO:0030224	BP	GO:0030224	monocyte differentiation	45681	43/28928	0.0232558139534884	28.031007751938	5.11138534320297	0.0350852566030078	0.108604663562316	0.0672369786731143	Cd74	1
GO:0031076	BP	GO:0031076	embryonic camera-type eye development	45681	43/28928	0.0232558139534884	28.031007751938	5.11138534320297	0.0350852566030078	0.108604663562316	0.0672369786731143	Rdh10	1
GO:0038084	BP	GO:0038084	vascular endothelial growth factor signaling pathway	45681	43/28928	0.0232558139534884	28.031007751938	5.11138534320297	0.0350852566030078	0.108604663562316	0.0672369786731143	Smoc2	1
GO:0048520	BP	GO:0048520	positive regulation of behavior	45681	43/28928	0.0232558139534884	28.031007751938	5.11138534320297	0.0350852566030078	0.108604663562316	0.0672369786731143	Nr4a3	1
GO:0045787	BP	GO:0045787	positive regulation of cell cycle	45712	360/28928	0.00555555555555556	6.6962962962963	3.13387916778379	0.0355942833171688	0.108604663562316	0.0672369786731143	Nr4a3/Smoc2	2
GO:0002476	BP	GO:0002476	antigen processing and presentation of endogenous peptide antigen via MHC class Ib	45681	44/28928	0.0227272727272727	27.3939393939394	5.04870772411308	0.03588698600725	0.108604663562316	0.0672369786731143	H2-K1	1
GO:0002484	BP	GO:0002484	antigen processing and presentation of endogenous peptide antigen via MHC class I via ER pathway	45681	44/28928	0.0227272727272727	27.3939393939394	5.04870772411308	0.03588698600725	0.108604663562316	0.0672369786731143	H2-K1	1
GO:0034314	BP	GO:0034314	Arp2/3 complex-mediated actin nucleation	45681	44/28928	0.0227272727272727	27.3939393939394	5.04870772411308	0.03588698600725	0.108604663562316	0.0672369786731143	Arfip1	1
GO:0051084	BP	GO:0051084	'de novo' post-translational protein folding	45681	44/28928	0.0227272727272727	27.3939393939394	5.04870772411308	0.03588698600725	0.108604663562316	0.0672369786731143	Cd74	1
GO:0120178	BP	GO:0120178	steroid hormone biosynthetic process	45681	44/28928	0.0227272727272727	27.3939393939394	5.04870772411308	0.03588698600725	0.108604663562316	0.0672369786731143	Cyp11a1	1
GO:0002428	BP	GO:0002428	antigen processing and presentation of peptide antigen via MHC class Ib	45681	45/28928	0.0222222222222222	26.7851851851852	4.98808339677358	0.036688077003505	0.108604663562316	0.0672369786731143	H2-K1	1
GO:0008207	BP	GO:0008207	C21-steroid hormone metabolic process	45681	45/28928	0.0222222222222222	26.7851851851852	4.98808339677358	0.036688077003505	0.108604663562316	0.0672369786731143	Cyp11a1	1
GO:0010613	BP	GO:0010613	positive regulation of cardiac muscle hypertrophy	45681	45/28928	0.0222222222222222	26.7851851851852	4.98808339677358	0.036688077003505	0.108604663562316	0.0672369786731143	Nr4a3	1
GO:0060259	BP	GO:0060259	regulation of feeding behavior	45681	45/28928	0.0222222222222222	26.7851851851852	4.98808339677358	0.036688077003505	0.108604663562316	0.0672369786731143	Nr4a3	1
GO:1904738	BP	GO:1904738	vascular associated smooth muscle cell migration	45681	45/28928	0.0222222222222222	26.7851851851852	4.98808339677358	0.036688077003505	0.108604663562316	0.0672369786731143	Nr4a3	1
GO:0001782	BP	GO:0001782	B cell homeostasis	45681	46/28928	0.0217391304347826	26.2028985507246	4.92940066857252	0.037488530078044	0.108604663562316	0.0672369786731143	Cd74	1
GO:0001783	BP	GO:0001783	B cell apoptotic process	45681	46/28928	0.0217391304347826	26.2028985507246	4.92940066857252	0.037488530078044	0.108604663562316	0.0672369786731143	Cd74	1
GO:0006458	BP	GO:0006458	'de novo' protein folding	45681	46/28928	0.0217391304347826	26.2028985507246	4.92940066857252	0.037488530078044	0.108604663562316	0.0672369786731143	Cd74	1
GO:0010935	BP	GO:0010935	regulation of macrophage cytokine production	45681	46/28928	0.0217391304347826	26.2028985507246	4.92940066857252	0.037488530078044	0.108604663562316	0.0672369786731143	Cd74	1
GO:0014742	BP	GO:0014742	positive regulation of muscle hypertrophy	45681	46/28928	0.0217391304347826	26.2028985507246	4.92940066857252	0.037488530078044	0.108604663562316	0.0672369786731143	Nr4a3	1
GO:0042771	BP	GO:0042771	intrinsic apoptotic signaling pathway in response to DNA damage by p53 class mediator	45681	46/28928	0.0217391304347826	26.2028985507246	4.92940066857252	0.037488530078044	0.108604663562316	0.0672369786731143	Cd74	1
GO:0090022	BP	GO:0090022	regulation of neutrophil chemotaxis	45681	46/28928	0.0217391304347826	26.2028985507246	4.92940066857252	0.037488530078044	0.108604663562316	0.0672369786731143	Cd74	1
GO:1904707	BP	GO:1904707	positive regulation of vascular associated smooth muscle cell proliferation	45681	46/28928	0.0217391304347826	26.2028985507246	4.92940066857252	0.037488530078044	0.108604663562316	0.0672369786731143	Nr4a3	1
GO:0006066	BP	GO:0006066	alcohol metabolic process	45712	372/28928	0.00537634408602151	6.48028673835125	3.06552180644402	0.0377829016761254	0.108604663562316	0.0672369786731143	Rdh10/Cyp11a1	2
GO:1902105	BP	GO:1902105	regulation of leukocyte differentiation	45712	372/28928	0.00537634408602151	6.48028673835125	3.06552180644402	0.0377829016761254	0.108604663562316	0.0672369786731143	Cd74/H2-Aa	2
GO:0035136	BP	GO:0035136	forelimb morphogenesis	45681	47/28928	0.0212765957446809	25.645390070922	4.87255619300783	0.0382883457167857	0.109566203591338	0.0678322666129146	Rdh10	1
GO:0070661	BP	GO:0070661	leukocyte proliferation	45712	378/28928	0.00529100529100529	6.37742504409171	3.0324632992621	0.0388964251845195	0.109890803262249	0.0680332257654455	Cd74/H2-Aa	2
GO:0019885	BP	GO:0019885	antigen processing and presentation of endogenous peptide antigen via MHC class I	45681	48/28928	0.0208333333333333	25.1111111111111	4.81745418393243	0.0390875244052931	0.109890803262249	0.0680332257654455	H2-K1	1
GO:0032506	BP	GO:0032506	cytokinetic process	45681	48/28928	0.0208333333333333	25.1111111111111	4.81745418393243	0.0390875244052931	0.109890803262249	0.0680332257654455	Mitd1	1
GO:0043368	BP	GO:0043368	positive T cell selection	45681	48/28928	0.0208333333333333	25.1111111111111	4.81745418393243	0.0390875244052931	0.109890803262249	0.0680332257654455	Cd74	1
GO:0002475	BP	GO:0002475	antigen processing and presentation via MHC class Ib	45681	49/28928	0.0204081632653061	24.5986394557823	4.76400571839664	0.0398860666287791	0.110679518220985	0.0685215179724299	H2-K1	1
GO:0002483	BP	GO:0002483	antigen processing and presentation of endogenous peptide antigen	45681	49/28928	0.0204081632653061	24.5986394557823	4.76400571839664	0.0398860666287791	0.110679518220985	0.0685215179724299	H2-K1	1
GO:0030890	BP	GO:0030890	positive regulation of B cell proliferation	45681	49/28928	0.0204081632653061	24.5986394557823	4.76400571839664	0.0398860666287791	0.110679518220985	0.0685215179724299	Cd74	1
GO:0045923	BP	GO:0045923	positive regulation of fatty acid metabolic process	45681	50/28928	0.02	24.1066666666667	4.71212811651652	0.0406839728721016	0.112407011254384	0.0695910062285948	Cd74	1
GO:0019216	BP	GO:0019216	regulation of lipid metabolic process	45712	390/28928	0.00512820512820513	6.18119658119658	2.96844462219716	0.0411611894505711	0.113157202630212	0.0700554485451842	Rdh10/Cd74	2
GO:0042092	BP	GO:0042092	type 2 immune response	45681	51/28928	0.0196078431372549	23.6339869281046	4.6617443885063	0.0414812436197664	0.113157202630212	0.0700554485451842	Cd74	1
GO:0019883	BP	GO:0019883	antigen processing and presentation of endogenous antigen	45681	52/28928	0.0192307692307692	23.1794871794872	4.61278274044223	0.0422778793559279	0.113157202630212	0.0700554485451842	H2-K1	1
GO:0042304	BP	GO:0042304	regulation of fatty acid biosynthetic process	45681	52/28928	0.0192307692307692	23.1794871794872	4.61278274044223	0.0422778793559279	0.113157202630212	0.0700554485451842	Cd74	1
GO:0042572	BP	GO:0042572	retinol metabolic process	45681	52/28928	0.0192307692307692	23.1794871794872	4.61278274044223	0.0422778793559279	0.113157202630212	0.0700554485451842	Rdh10	1
GO:1902624	BP	GO:1902624	positive regulation of neutrophil migration	45681	52/28928	0.0192307692307692	23.1794871794872	4.61278274044223	0.0422778793559279	0.113157202630212	0.0700554485451842	Cd74	1
GO:0006636	BP	GO:0006636	unsaturated fatty acid biosynthetic process	45681	53/28928	0.0188679245283019	22.7421383647799	4.56517613152363	0.0430738805643864	0.113157202630212	0.0700554485451842	Cd74	1
GO:0010934	BP	GO:0010934	macrophage cytokine production	45681	53/28928	0.0188679245283019	22.7421383647799	4.56517613152363	0.0430738805643864	0.113157202630212	0.0700554485451842	Cd74	1
GO:0032350	BP	GO:0032350	regulation of hormone metabolic process	45681	53/28928	0.0188679245283019	22.7421383647799	4.56517613152363	0.0430738805643864	0.113157202630212	0.0700554485451842	Rdh10	1
GO:0046456	BP	GO:0046456	icosanoid biosynthetic process	45681	53/28928	0.0188679245283019	22.7421383647799	4.56517613152363	0.0430738805643864	0.113157202630212	0.0700554485451842	Cd74	1
GO:0071868	BP	GO:0071868	cellular response to monoamine stimulus	45681	53/28928	0.0188679245283019	22.7421383647799	4.56517613152363	0.0430738805643864	0.113157202630212	0.0700554485451842	Nr4a3	1
GO:0071870	BP	GO:0071870	cellular response to catecholamine stimulus	45681	53/28928	0.0188679245283019	22.7421383647799	4.56517613152363	0.0430738805643864	0.113157202630212	0.0700554485451842	Nr4a3	1
GO:0007617	BP	GO:0007617	mating behavior	45681	54/28928	0.0185185185185185	22.320987654321	4.51886187660626	0.043869247728593	0.114309706479789	0.0707689618899425	Cyp11a1	1
GO:0046596	BP	GO:0046596	regulation of viral entry into host cell	45681	54/28928	0.0185185185185185	22.320987654321	4.51886187660626	0.043869247728593	0.114309706479789	0.0707689618899425	Cd74	1
GO:0062012	BP	GO:0062012	regulation of small molecule metabolic process	45712	405/28928	0.00493827160493827	5.9522633744856	2.89209123044461	0.0440614165149405	0.11434561937683	0.0707911955087687	Rdh10/Cd74	2
GO:0048701	BP	GO:0048701	embryonic cranial skeleton morphogenesis	45681	55/28928	0.0181818181818182	21.9151515151515	4.47378128863547	0.0446639813316445	0.115441984006388	0.071469953149533	Rdh10	1
GO:0010828	BP	GO:0010828	positive regulation of D-glucose transmembrane transport	45681	56/28928	0.0178571428571429	21.5238095238095	4.42987935632938	0.045458081856288	0.117018361218418	0.0724458858351977	Nr4a3	1
GO:0042742	BP	GO:0042742	defense response to bacterium	45712	413/28928	0.00484261501210654	5.83696529459241	2.85292039398935	0.0456389864346405	0.117018361218418	0.0724458858351977	H2-K1/Lyz2	2
GO:0032387	BP	GO:0032387	negative regulation of intracellular transport	45681	57/28928	0.0175438596491228	21.1461988304094	4.3871044530763	0.0462515497849197	0.11764779131799	0.0728355650330608	Arfip1	1
GO:0045581	BP	GO:0045581	negative regulation of T cell differentiation	45681	57/28928	0.0175438596491228	21.1461988304094	4.3871044530763	0.0462515497849197	0.11764779131799	0.0728355650330608	Cd74	1
GO:0070229	BP	GO:0070229	negative regulation of lymphocyte apoptotic process	45681	58/28928	0.0172413793103448	20.7816091954023	4.34540807353504	0.0470443855995837	0.118722248698162	0.0735007599297267	Cd74	1
GO:0071869	BP	GO:0071869	response to catecholamine	45681	58/28928	0.0172413793103448	20.7816091954023	4.34540807353504	0.0470443855995837	0.118722248698162	0.0735007599297267	Nr4a3	1
GO:0006518	BP	GO:0006518	peptide metabolic process	45681	59/28928	0.0169491525423729	20.4293785310734	4.30474459487441	0.047836589781974	0.119312272569048	0.0738660427925628	Pcsk1	1
GO:0052372	BP	GO:0052372	modulation by symbiont of entry into host	45681	59/28928	0.0169491525423729	20.4293785310734	4.30474459487441	0.047836589781974	0.119312272569048	0.0738660427925628	Cd74	1
GO:0071867	BP	GO:0071867	response to monoamine	45681	59/28928	0.0169491525423729	20.4293785310734	4.30474459487441	0.047836589781974	0.119312272569048	0.0738660427925628	Nr4a3	1
GO:0002455	BP	GO:0002455	humoral immune response mediated by circulating immunoglobulin	45681	60/28928	0.0166666666666667	20.0888888888889	4.26507105997302	0.0486281628134345	0.120350009125141	0.0745085038840269	C4b	1
GO:0045599	BP	GO:0045599	negative regulation of fat cell differentiation	45681	60/28928	0.0166666666666667	20.0888888888889	4.26507105997302	0.0486281628134345	0.120350009125141	0.0745085038840269	Jdp2	1
GO:0001961	BP	GO:0001961	positive regulation of cytokine-mediated signaling pathway	45681	61/28928	0.0163934426229508	19.7595628415301	4.2263469802309	0.0494191051749587	0.120447324780033	0.0745687518549507	Cd74	1
GO:0032757	BP	GO:0032757	positive regulation of interleukin-8 production	45681	61/28928	0.0163934426229508	19.7595628415301	4.2263469802309	0.0494191051749587	0.120447324780033	0.0745687518549507	Cd74	1
GO:0043303	BP	GO:0043303	mast cell degranulation	45681	61/28928	0.0163934426229508	19.7595628415301	4.2263469802309	0.0494191051749587	0.120447324780033	0.0745687518549507	Nr4a3	1
GO:0045010	BP	GO:0045010	actin nucleation	45681	61/28928	0.0163934426229508	19.7595628415301	4.2263469802309	0.0494191051749587	0.120447324780033	0.0745687518549507	Arfip1	1
GO:0006979	BP	GO:0006979	response to oxidative stress	45712	434/28928	0.00460829493087558	5.55453149001536	2.75480084975087	0.0498791677782144	0.120993370374243	0.0749068078349446	Nr4a3/Cyp11a1	2
GO:0002474	BP	GO:0002474	antigen processing and presentation of peptide antigen via MHC class I	45681	62/28928	0.0161290322580645	19.4408602150538	4.18853415592952	0.0502094173471896	0.120993370374243	0.0749068078349446	H2-K1	1
GO:0035924	BP	GO:0035924	cellular response to vascular endothelial growth factor stimulus	45681	62/28928	0.0161290322580645	19.4408602150538	4.18853415592952	0.0502094173471896	0.120993370374243	0.0749068078349446	Smoc2	1
GO:0001916	BP	GO:0001916	positive regulation of T cell mediated cytotoxicity	45681	63/28928	0.0158730158730159	19.1322751322751	4.15159651232374	0.0509990998104225	0.121525735979483	0.0752363945549962	H2-K1	1
GO:0002448	BP	GO:0002448	mast cell mediated immunity	45681	63/28928	0.0158730158730159	19.1322751322751	4.15159651232374	0.0509990998104225	0.121525735979483	0.0752363945549962	Nr4a3	1
GO:1902622	BP	GO:1902622	regulation of neutrophil migration	45681	63/28928	0.0158730158730159	19.1322751322751	4.15159651232374	0.0509990998104225	0.121525735979483	0.0752363945549962	Cd74	1
GO:0009306	BP	GO:0009306	protein secretion	45712	443/28928	0.00451467268623025	5.44168547780286	2.71468784174133	0.051739242961531	0.121666376159906	0.0753234646724438	Pcsk1/Arfip1	2
GO:0006693	BP	GO:0006693	prostaglandin metabolic process	45681	64/28928	0.015625	18.8333333333333	4.11549994986229	0.0517881530446003	0.121666376159906	0.0753234646724438	Cd74	1
GO:0090303	BP	GO:0090303	positive regulation of wound healing	45681	64/28928	0.015625	18.8333333333333	4.11549994986229	0.0517881530446003	0.121666376159906	0.0753234646724438	Smoc2	1
GO:0035592	BP	GO:0035592	establishment of protein localization to extracellular region	45712	446/28928	0.00448430493273543	5.4050822122571	2.70155958546311	0.0523648602822775	0.121666376159906	0.0753234646724438	Pcsk1/Arfip1	2
GO:0002279	BP	GO:0002279	mast cell activation involved in immune response	45681	65/28928	0.0153846153846154	18.5435897435897	4.08021220711939	0.0525765775293199	0.121666376159906	0.0753234646724438	Nr4a3	1
GO:0006692	BP	GO:0006692	prostanoid metabolic process	45681	65/28928	0.0153846153846154	18.5435897435897	4.08021220711939	0.0525765775293199	0.121666376159906	0.0753234646724438	Cd74	1
GO:0045058	BP	GO:0045058	T cell selection	45681	65/28928	0.0153846153846154	18.5435897435897	4.08021220711939	0.0525765775293199	0.121666376159906	0.0753234646724438	Cd74	1
GO:0048524	BP	GO:0048524	positive regulation of viral process	45681	65/28928	0.0153846153846154	18.5435897435897	4.08021220711939	0.0525765775293199	0.121666376159906	0.0753234646724438	Cd74	1
GO:0045620	BP	GO:0045620	negative regulation of lymphocyte differentiation	45681	66/28928	0.0151515151515152	18.2626262626263	4.04570273518167	0.0533643737438259	0.123045192697095	0.0761770878508987	Cd74	1
GO:0071692	BP	GO:0071692	protein localization to extracellular region	45712	452/28928	0.00442477876106195	5.33333333333333	2.67565532422325	0.0536243848944142	0.123089143720064	0.0762042978610133	Pcsk1/Arfip1	2
GO:0006956	BP	GO:0006956	complement activation	45681	67/28928	0.0149253731343284	17.9900497512438	4.01194258237558	0.0541515421670171	0.123089143720064	0.0762042978610133	C4b	1
GO:0048008	BP	GO:0048008	platelet-derived growth factor receptor signaling pathway	45681	67/28928	0.0149253731343284	17.9900497512438	4.01194258237558	0.0541515421670171	0.123089143720064	0.0762042978610133	Nr4a3	1
GO:0060760	BP	GO:0060760	positive regulation of response to cytokine stimulus	45681	67/28928	0.0149253731343284	17.9900497512438	4.01194258237558	0.0541515421670171	0.123089143720064	0.0762042978610133	Cd74	1
GO:1903706	BP	GO:1903706	regulation of hemopoiesis	45712	458/28928	0.00436681222707424	5.26346433770015	2.6502081452523	0.0548948542220103	0.123595440940027	0.0765177456841943	Cd74/H2-Aa	2
GO:0034331	BP	GO:0034331	cell junction maintenance	45681	68/28928	0.0147058823529412	17.7254901960784	3.97890428834372	0.0549380832774424	0.123595440940027	0.0765177456841943	Cbln3	1
GO:0019098	BP	GO:0019098	reproductive behavior	45681	69/28928	0.0144927536231884	17.4685990338164	3.94656178658693	0.0557239975533038	0.123595440940027	0.0765177456841943	Cyp11a1	1
GO:0042446	BP	GO:0042446	hormone biosynthetic process	45681	69/28928	0.0144927536231884	17.4685990338164	3.94656178658693	0.0557239975533038	0.123595440940027	0.0765177456841943	Cyp11a1	1
GO:0043903	BP	GO:0043903	regulation of biological process involved in symbiotic interaction	45681	69/28928	0.0144927536231884	17.4685990338164	3.94656178658693	0.0557239975533038	0.123595440940027	0.0765177456841943	Cd74	1
GO:0061077	BP	GO:0061077	chaperone-mediated protein folding	45681	69/28928	0.0144927536231884	17.4685990338164	3.94656178658693	0.0557239975533038	0.123595440940027	0.0765177456841943	Cd74	1
GO:0071622	BP	GO:0071622	regulation of granulocyte chemotaxis	45681	69/28928	0.0144927536231884	17.4685990338164	3.94656178658693	0.0557239975533038	0.123595440940027	0.0765177456841943	Cd74	1
GO:0006919	BP	GO:0006919	activation of cysteine-type endopeptidase activity involved in apoptotic process	45681	70/28928	0.0142857142857143	17.2190476190476	3.91489031468351	0.0565092854724526	0.124905006854628	0.077328495909672	Casp8ap2	1
GO:0001914	BP	GO:0001914	regulation of T cell mediated cytotoxicity	45681	71/28928	0.0140845070422535	16.9765258215962	3.88386633148092	0.0572939475123951	0.126196568950289	0.0781280999987829	H2-K1	1
GO:0030098	BP	GO:0030098	lymphocyte differentiation	45712	472/28928	0.00423728813559322	5.10734463276836	2.59252863582994	0.0579011198045975	0.126196568950289	0.0781280999987829	Cd74/H2-Aa	2
GO:0030330	BP	GO:0030330	DNA damage response, signal transduction by p53 class mediator	45681	72/28928	0.0138888888888889	16.7407407407407	3.85346744062865	0.0580779841502889	0.126196568950289	0.0781280999987829	Cd74	1
GO:0070542	BP	GO:0070542	response to fatty acid	45681	72/28928	0.0138888888888889	16.7407407407407	3.85346744062865	0.0580779841502889	0.126196568950289	0.0781280999987829	Pcsk1	1
GO:2000573	BP	GO:2000573	positive regulation of DNA biosynthetic process	45681	72/28928	0.0138888888888889	16.7407407407407	3.85346744062865	0.0580779841502889	0.126196568950289	0.0781280999987829	Smoc2	1
GO:0014911	BP	GO:0014911	positive regulation of smooth muscle cell migration	45681	73/28928	0.0136986301369863	16.5114155251142	3.82367	0.0588613958629444	0.126611257544119	0.0783848330636878	Nr4a3	1
GO:0030888	BP	GO:0030888	regulation of B cell proliferation	45681	73/28928	0.0136986301369863	16.5114155251142	3.82367	0.0588613958629444	0.126611257544119	0.0783848330636878	Cd74	1
GO:0051932	BP	GO:0051932	synaptic transmission, GABAergic	45681	73/28928	0.0136986301369863	16.5114155251142	3.82367	0.0588613958629444	0.126611257544119	0.0783848330636878	Gabra6	1
GO:0010656	BP	GO:0010656	negative regulation of muscle cell apoptotic process	45681	74/28928	0.0135135135135135	16.2882882882883	3.79446065569632	0.0596441831268255	0.127017657897847	0.0786364348920083	Nr4a3	1
GO:0060425	BP	GO:0060425	lung morphogenesis	45681	74/28928	0.0135135135135135	16.2882882882883	3.79446065569632	0.0596441831268255	0.127017657897847	0.0786364348920083	Rdh10	1
GO:0030900	BP	GO:0030900	forebrain development	45712	480/28928	0.00416666666666667	5.02222222222222	2.56058474917612	0.0596447972344026	0.127017657897847	0.0786364348920083	Nr4a3/Pcsk1	2
GO:0006935	BP	GO:0006935	chemotaxis	45712	481/28928	0.00415800415800416	5.01178101178101	2.55664167918786	0.059864056564094	0.127062451184054	0.0786641663459862	Cd74/Smoc2	2
GO:0042330	BP	GO:0042330	taxis	45712	483/28928	0.0041407867494824	4.99102829537612	2.54878819822488	0.0603034352491966	0.127412131756479	0.078880653045722	Cd74/Smoc2	2
GO:0050885	BP	GO:0050885	neuromuscular process controlling balance	45681	75/28928	0.0133333333333333	16.0711111111111	3.76581308256993	0.0604263464180491	0.127412131756479	0.078880653045722	Nr4a3	1
GO:0001523	BP	GO:0001523	retinoid metabolic process	45681	76/28928	0.0131578947368421	15.859649122807	3.73771112686351	0.0612078862123849	0.127798876423905	0.0791200860691552	Rdh10	1
GO:0001707	BP	GO:0001707	mesoderm formation	45681	76/28928	0.0131578947368421	15.859649122807	3.73771112686351	0.0612078862123849	0.127798876423905	0.0791200860691552	Nr4a3	1
GO:0048645	BP	GO:0048645	animal organ formation	45681	76/28928	0.0131578947368421	15.859649122807	3.73771112686351	0.0612078862123849	0.127798876423905	0.0791200860691552	Rdh10	1
GO:0002763	BP	GO:0002763	positive regulation of myeloid leukocyte differentiation	45681	78/28928	0.0128205128205128	15.4529914529915	3.68307432287952	0.0627690972117432	0.130143006913657	0.0805713336176184	Cd74	1
GO:0032677	BP	GO:0032677	regulation of interleukin-8 production	45681	78/28928	0.0128205128205128	15.4529914529915	3.68307432287952	0.0627690972117432	0.130143006913657	0.0805713336176184	Cd74	1
GO:0002792	BP	GO:0002792	negative regulation of peptide secretion	45681	79/28928	0.0126582278481013	15.2573839662447	3.65650653491718	0.0635487693665752	0.130143006913657	0.0805713336176184	Cd74	1
GO:0032637	BP	GO:0032637	interleukin-8 production	45681	79/28928	0.0126582278481013	15.2573839662447	3.65650653491718	0.0635487693665752	0.130143006913657	0.0805713336176184	Cd74	1
GO:0048146	BP	GO:0048146	positive regulation of fibroblast proliferation	45681	79/28928	0.0126582278481013	15.2573839662447	3.65650653491718	0.0635487693665752	0.130143006913657	0.0805713336176184	Cd74	1
GO:1904705	BP	GO:1904705	regulation of vascular associated smooth muscle cell proliferation	45681	79/28928	0.0126582278481013	15.2573839662447	3.65650653491718	0.0635487693665752	0.130143006913657	0.0805713336176184	Nr4a3	1
GO:0048332	BP	GO:0048332	mesoderm morphogenesis	45681	80/28928	0.0125	15.0666666666667	3.63041839786538	0.0643278199241404	0.131318893539408	0.0812993232028191	Nr4a3	1
GO:0006081	BP	GO:0006081	cellular aldehyde metabolic process	45681	81/28928	0.0123456790123457	14.880658436214	3.6047951837374	0.0651062493584798	0.131650176147588	0.0815044197514424	Rdh10	1
GO:0016101	BP	GO:0016101	diterpenoid metabolic process	45681	81/28928	0.0123456790123457	14.880658436214	3.6047951837374	0.0651062493584798	0.131650176147588	0.0815044197514424	Rdh10	1
GO:1903036	BP	GO:1903036	positive regulation of response to wounding	45681	81/28928	0.0123456790123457	14.880658436214	3.6047951837374	0.0651062493584798	0.131650176147588	0.0815044197514424	Smoc2	1
GO:0032091	BP	GO:0032091	negative regulation of protein binding	45681	82/28928	0.0121951219512195	14.6991869918699	3.57962279286512	0.0658840581432896	0.132387715579463	0.0819610292691641	Mitd1	1
GO:0042130	BP	GO:0042130	negative regulation of T cell proliferation	45681	82/28928	0.0121951219512195	14.6991869918699	3.57962279286512	0.0658840581432896	0.132387715579463	0.0819610292691641	H2-Aa	1
GO:0010611	BP	GO:0010611	regulation of cardiac muscle hypertrophy	45681	83/28928	0.0120481927710843	14.5220883534137	3.55488771979769	0.0666612467519201	0.13353080989994	0.0826687171890588	Nr4a3	1
GO:0001913	BP	GO:0001913	T cell mediated cytotoxicity	45681	84/28928	0.0119047619047619	14.3492063492063	3.53057702143688	0.0674378156573785	0.134247328684409	0.0831123128565927	H2-K1	1
GO:1990874	BP	GO:1990874	vascular associated smooth muscle cell proliferation	45681	84/28928	0.0119047619047619	14.3492063492063	3.53057702143688	0.0674378156573785	0.134247328684409	0.0831123128565927	Nr4a3	1
GO:0008543	BP	GO:0008543	fibroblast growth factor receptor signaling pathway	45681	85/28928	0.0117647058823529	14.1803921568627	3.50667828723784	0.0682137653323274	0.134953776475376	0.0835496735876784	Smoc2	1
GO:0008625	BP	GO:0008625	extrinsic apoptotic signaling pathway via death domain receptors	45681	85/28928	0.0117647058823529	14.1803921568627	3.50667828723784	0.0682137653323274	0.134953776475376	0.0835496735876784	Casp8ap2	1
GO:0014743	BP	GO:0014743	regulation of muscle hypertrophy	45681	86/28928	0.0116279069767442	14.015503875969	3.48317961131868	0.0689890962490847	0.135235506714567	0.0837240923415578	Nr4a3	1
GO:0032722	BP	GO:0032722	positive regulation of chemokine production	45681	86/28928	0.0116279069767442	14.015503875969	3.48317961131868	0.0689890962490847	0.135235506714567	0.0837240923415578	Cd74	1
GO:1904888	BP	GO:1904888	cranial skeletal system development	45681	86/28928	0.0116279069767442	14.015503875969	3.48317961131868	0.0689890962490847	0.135235506714567	0.0837240923415578	Rdh10	1
GO:0014032	BP	GO:0014032	neural crest cell development	45681	87/28928	0.0114942528735632	13.8544061302682	3.46006956633611	0.069763808879624	0.135922800887049	0.0841495950971628	Rdh10	1
GO:0070228	BP	GO:0070228	regulation of lymphocyte apoptotic process	45681	87/28928	0.0114942528735632	13.8544061302682	3.46006956633611	0.069763808879624	0.135922800887049	0.0841495950971628	Cd74	1
GO:2000107	BP	GO:2000107	negative regulation of leukocyte apoptotic process	45681	88/28928	0.0113636363636364	13.6969696969697	3.43733717899631	0.0705379036955767	0.137014534148075	0.0848254854648561	Cd74	1
GO:0000281	BP	GO:0000281	mitotic cytokinesis	45681	89/28928	0.0112359550561798	13.5430711610487	3.41497190708149	0.0713113811682297	0.137269055041547	0.0849830589550263	Mitd1	1
GO:0021536	BP	GO:0021536	diencephalon development	45681	89/28928	0.0112359550561798	13.5430711610487	3.41497190708149	0.0713113811682297	0.137269055041547	0.0849830589550263	Pcsk1	1
GO:1901796	BP	GO:1901796	regulation of signal transduction by p53 class mediator	45681	89/28928	0.0112359550561798	13.5430711610487	3.41497190708149	0.0713113811682297	0.137269055041547	0.0849830589550263	Cd74	1
GO:0006721	BP	GO:0006721	terpenoid metabolic process	45681	90/28928	0.0111111111111111	13.3925925925926	3.39296361788237	0.0720842417685267	0.137928355145151	0.0853912306260316	Rdh10	1
GO:0045576	BP	GO:0045576	mast cell activation	45681	90/28928	0.0111111111111111	13.3925925925926	3.39296361788237	0.0720842417685267	0.137928355145151	0.0853912306260316	Nr4a3	1
GO:0010827	BP	GO:0010827	regulation of D-glucose transmembrane transport	45681	92/28928	0.0108695652173913	13.1014492753623	3.34997938397685	0.0736281142341138	0.140046353780614	0.0867024802944272	Nr4a3	1
GO:0043299	BP	GO:0043299	leukocyte degranulation	45681	92/28928	0.0108695652173913	13.1014492753623	3.34997938397685	0.0736281142341138	0.140046353780614	0.0867024802944272	Nr4a3	1
GO:0031016	BP	GO:0031016	pancreas development	45681	94/28928	0.0106382978723404	12.822695035461	3.30831086546576	0.0751695248530362	0.141301071644564	0.0874792741768626	Pcsk1	1
GO:0032418	BP	GO:0032418	lysosome localization	45681	94/28928	0.0106382978723404	12.822695035461	3.30831086546576	0.0751695248530362	0.141301071644564	0.0874792741768626	Nr4a3	1
GO:0042147	BP	GO:0042147	retrograde transport, endosome to Golgi	45681	94/28928	0.0106382978723404	12.822695035461	3.30831086546576	0.0751695248530362	0.141301071644564	0.0874792741768626	Arfip1	1
GO:1990849	BP	GO:1990849	vacuolar localization	45681	94/28928	0.0106382978723404	12.822695035461	3.30831086546576	0.0751695248530362	0.141301071644564	0.0874792741768626	Nr4a3	1
GO:0050871	BP	GO:0050871	positive regulation of B cell activation	45681	95/28928	0.0105263157894737	12.6877192982456	3.28794847925556	0.0759393081437184	0.141915733294821	0.0878598102506731	Cd74	1
GO:0072332	BP	GO:0072332	intrinsic apoptotic signaling pathway by p53 class mediator	45681	95/28928	0.0105263157894737	12.6877192982456	3.28794847925556	0.0759393081437184	0.141915733294821	0.0878598102506731	Cd74	1
GO:0002711	BP	GO:0002711	positive regulation of T cell mediated immunity	45681	96/28928	0.0104166666666667	12.5555555555556	3.26788982484079	0.0767084773805147	0.142936436049157	0.0884917257419034	H2-K1	1
GO:0048678	BP	GO:0048678	response to axon injury	45681	97/28928	0.0103092783505155	12.426116838488	3.24812713107633	0.0774770330319741	0.143534040963859	0.0888617020172018	Pcsk1	1
GO:0050672	BP	GO:0050672	negative regulation of lymphocyte proliferation	45681	97/28928	0.0103092783505155	12.426116838488	3.24812713107633	0.0774770330319741	0.143534040963859	0.0888617020172018	H2-Aa	1
GO:0002260	BP	GO:0002260	lymphocyte homeostasis	45681	98/28928	0.0102040816326531	12.2993197278912	3.22865290387826	0.0782449755663024	0.143710685782234	0.0889710625501312	Cd74	1
GO:0006766	BP	GO:0006766	vitamin metabolic process	45681	98/28928	0.0102040816326531	12.2993197278912	3.22865290387826	0.0782449755663024	0.143710685782234	0.0889710625501312	Rdh10	1
GO:0048864	BP	GO:0048864	stem cell development	45681	98/28928	0.0102040816326531	12.2993197278912	3.22865290387826	0.0782449755663024	0.143710685782234	0.0889710625501312	Rdh10	1
GO:0032945	BP	GO:0032945	negative regulation of mononuclear cell proliferation	45681	99/28928	0.0101010101010101	12.1750841750842	3.20945991362832	0.0790123054513673	0.144705393698076	0.0895868846771894	H2-Aa	1
GO:0030593	BP	GO:0030593	neutrophil chemotaxis	45681	100/28928	0.01	12.0533333333333	3.19054118327169	0.0797790231546924	0.145693315789623	0.0901985057109583	Cd74	1
GO:0001656	BP	GO:0001656	metanephros development	45681	101/28928	0.0099009900990099	11.9339933993399	3.17188997706372	0.080545129143463	0.145994705630196	0.0903850956935445	Rdh10	1
GO:0014033	BP	GO:0014033	neural crest cell differentiation	45681	101/28928	0.0099009900990099	11.9339933993399	3.17188997706372	0.080545129143463	0.145994705630196	0.0903850956935445	Rdh10	1
GO:0001912	BP	GO:0001912	positive regulation of leukocyte mediated cytotoxicity	45681	102/28928	0.00980392156862745	11.8169934640523	3.15349978992383	0.0813106238845241	0.145994705630196	0.0903850956935445	H2-K1	1
GO:0021766	BP	GO:0021766	hippocampus development	45681	102/28928	0.00980392156862745	11.8169934640523	3.15349978992383	0.0813106238845241	0.145994705630196	0.0903850956935445	Nr4a3	1
GO:0042100	BP	GO:0042100	B cell proliferation	45681	102/28928	0.00980392156862745	11.8169934640523	3.15349978992383	0.0813106238845241	0.145994705630196	0.0903850956935445	Cd74	1
GO:0043954	BP	GO:0043954	cellular component maintenance	45681	102/28928	0.00980392156862745	11.8169934640523	3.15349978992383	0.0813106238845241	0.145994705630196	0.0903850956935445	Cbln3	1
GO:0070555	BP	GO:0070555	response to interleukin-1	45681	103/28928	0.00970873786407767	11.7022653721683	3.13536433735848	0.0820755078443788	0.146956426056555	0.0909804953170562	Pcsk1	1
GO:0070664	BP	GO:0070664	negative regulation of leukocyte proliferation	45681	105/28928	0.00952380952380952	11.4793650793651	3.09983354415083	0.0836034452847877	0.149275232388716	0.0924160647188534	H2-Aa	1
GO:0033077	BP	GO:0033077	T cell differentiation in thymus	45681	106/28928	0.00943396226415094	11.3710691823899	3.08242665403441	0.0843664996966521	0.15021923973765	0.0930004982036194	Cd74	1
GO:0043280	BP	GO:0043280	positive regulation of cysteine-type endopeptidase activity involved in apoptotic process	45681	108/28928	0.00925925925925926	11.1604938271605	3.04830241540551	0.085890782229431	0.152509671493256	0.0944185009491048	Casp8ap2	1
GO:0014910	BP	GO:0014910	regulation of smooth muscle cell migration	45681	110/28928	0.00909090909090909	10.9575757575758	3.01506297548339	0.0874126328046327	0.153447398053589	0.0949990460073946	Nr4a3	1
GO:0048704	BP	GO:0048704	embryonic skeletal system morphogenesis	45681	110/28928	0.00909090909090909	10.9575757575758	3.01506297548339	0.0874126328046327	0.153447398053589	0.0949990460073946	Rdh10	1
GO:2001243	BP	GO:2001243	negative regulation of intrinsic apoptotic signaling pathway	45681	110/28928	0.00909090909090909	10.9575757575758	3.01506297548339	0.0874126328046327	0.153447398053589	0.0949990460073946	Cd74	1
GO:0044344	BP	GO:0044344	cellular response to fibroblast growth factor stimulus	45681	111/28928	0.00900900900900901	10.8588588588589	2.99876269641273	0.0881726472682557	0.153447398053589	0.0949990460073946	Smoc2	1
GO:1902476	BP	GO:1902476	chloride transmembrane transport	45681	111/28928	0.00900900900900901	10.8588588588589	2.99876269641273	0.0881726472682557	0.153447398053589	0.0949990460073946	Gabra6	1
GO:0006720	BP	GO:0006720	isoprenoid metabolic process	45681	112/28928	0.00892857142857143	10.7619047619048	2.98266909503641	0.088932055133945	0.153447398053589	0.0949990460073946	Rdh10	1
GO:2000278	BP	GO:2000278	regulation of DNA biosynthetic process	45681	112/28928	0.00892857142857143	10.7619047619048	2.98266909503641	0.088932055133945	0.153447398053589	0.0949990460073946	Smoc2	1
GO:0019217	BP	GO:0019217	regulation of fatty acid metabolic process	45681	113/28928	0.00884955752212389	10.6666666666667	2.96677764116477	0.0896908568648163	0.153447398053589	0.0949990460073946	Cd74	1
GO:0031343	BP	GO:0031343	positive regulation of cell killing	45681	113/28928	0.00884955752212389	10.6666666666667	2.96677764116477	0.0896908568648163	0.153447398053589	0.0949990460073946	H2-K1	1
GO:0032755	BP	GO:0032755	positive regulation of interleukin-6 production	45681	113/28928	0.00884955752212389	10.6666666666667	2.96677764116477	0.0896908568648163	0.153447398053589	0.0949990460073946	Cd74	1
GO:0050795	BP	GO:0050795	regulation of behavior	45681	113/28928	0.00884955752212389	10.6666666666667	2.96677764116477	0.0896908568648163	0.153447398053589	0.0949990460073946	Nr4a3	1
GO:0002275	BP	GO:0002275	myeloid cell activation involved in immune response	45681	114/28928	0.0087719298245614	10.5730994152047	2.95108394330255	0.090449052923648	0.153447398053589	0.0949990460073946	Nr4a3	1
GO:0008630	BP	GO:0008630	intrinsic apoptotic signaling pathway in response to DNA damage	45681	114/28928	0.0087719298245614	10.5730994152047	2.95108394330255	0.090449052923648	0.153447398053589	0.0949990460073946	Cd74	1
GO:0010595	BP	GO:0010595	positive regulation of endothelial cell migration	45681	114/28928	0.0087719298245614	10.5730994152047	2.95108394330255	0.090449052923648	0.153447398053589	0.0949990460073946	Smoc2	1
GO:0002690	BP	GO:0002690	positive regulation of leukocyte chemotaxis	45681	115/28928	0.00869565217391304	10.4811594202899	2.93558374322494	0.0912066437728819	0.153447398053589	0.0949990460073946	Cd74	1
GO:0031640	BP	GO:0031640	killing of cells of another organism	45681	115/28928	0.00869565217391304	10.4811594202899	2.93558374322494	0.0912066437728819	0.153447398053589	0.0949990460073946	Lyz2	1
GO:0043502	BP	GO:0043502	regulation of muscle adaptation	45681	115/28928	0.00869565217391304	10.4811594202899	2.93558374322494	0.0912066437728819	0.153447398053589	0.0949990460073946	Nr4a3	1
GO:0048525	BP	GO:0048525	negative regulation of viral process	45681	115/28928	0.00869565217391304	10.4811594202899	2.93558374322494	0.0912066437728819	0.153447398053589	0.0949990460073946	Cd74	1
GO:0070227	BP	GO:0070227	lymphocyte apoptotic process	45681	115/28928	0.00869565217391304	10.4811594202899	2.93558374322494	0.0912066437728819	0.153447398053589	0.0949990460073946	Cd74	1
GO:0141061	BP	GO:0141061	disruption of cell in another organism	45681	115/28928	0.00869565217391304	10.4811594202899	2.93558374322494	0.0912066437728819	0.153447398053589	0.0949990460073946	Lyz2	1
GO:0061640	BP	GO:0061640	cytoskeleton-dependent cytokinesis	45681	116/28928	0.00862068965517241	10.3908045977012	2.92027291081109	0.0919636298746226	0.154315933899563	0.0955367552017986	Mitd1	1
GO:0032642	BP	GO:0032642	regulation of chemokine production	45681	117/28928	0.00854700854700855	10.3019943019943	2.90514743912042	0.0927200116906374	0.154774811181507	0.0958208454149405	Cd74	1
GO:0046718	BP	GO:0046718	symbiont entry into host cell	45681	117/28928	0.00854700854700855	10.3019943019943	2.90514743912042	0.0927200116906374	0.154774811181507	0.0958208454149405	Cd74	1
GO:0071774	BP	GO:0071774	response to fibroblast growth factor	45681	118/28928	0.00847457627118644	10.2146892655367	2.89020343969853	0.0934757896823564	0.15563111996465	0.0963509848537207	Smoc2	1
GO:0010660	BP	GO:0010660	regulation of muscle cell apoptotic process	45681	119/28928	0.00840336134453781	10.1288515406162	2.87543713810022	0.0942309643108752	0.156077643729382	0.0966274270235277	Nr4a3	1
GO:0045639	BP	GO:0045639	positive regulation of myeloid cell differentiation	45681	119/28928	0.00840336134453781	10.1288515406162	2.87543713810022	0.0942309643108752	0.156077643729382	0.0966274270235277	Cd74	1
GO:0044409	BP	GO:0044409	symbiont entry into host	45681	120/28928	0.00833333333333333	10.0444444444444	2.86084486961763	0.0949855360369519	0.156921980927026	0.097150154872303	Cd74	1
GO:0003300	BP	GO:0003300	cardiac muscle hypertrophy	45681	122/28928	0.00819672131147541	9.87978142076503	2.83216829757323	0.0964928726231327	0.158189082740225	0.0979346156385005	Nr4a3	1
GO:0014909	BP	GO:0014909	smooth muscle cell migration	45681	122/28928	0.00819672131147541	9.87978142076503	2.83216829757323	0.0964928726231327	0.158189082740225	0.0979346156385005	Nr4a3	1
GO:0048661	BP	GO:0048661	positive regulation of smooth muscle cell proliferation	45681	122/28928	0.00819672131147541	9.87978142076503	2.83216829757323	0.0964928726231327	0.158189082740225	0.0979346156385005	Nr4a3	1
GO:1902106	BP	GO:1902106	negative regulation of leukocyte differentiation	45681	125/28928	0.008	9.64266666666667	2.79037294210316	0.0987493672337501	0.161047998021923	0.0997045656527878	Cd74	1
GO:0014897	BP	GO:0014897	striated muscle hypertrophy	45681	126/28928	0.00793650793650794	9.56613756613756	2.7767535673357	0.0995003312023084	0.161047998021923	0.0997045656527878	Nr4a3	1
GO:1904659	BP	GO:1904659	D-glucose transmembrane transport	45681	126/28928	0.00793650793650794	9.56613756613756	2.7767535673357	0.0995003312023084	0.161047998021923	0.0997045656527878	Nr4a3	1
GO:0042472	BP	GO:0042472	inner ear morphogenesis	45681	127/28928	0.0078740157480315	9.49081364829396	2.76328532484654	0.100250695484342	0.161047998021923	0.0997045656527878	Nr4a3	1
GO:0048145	BP	GO:0048145	regulation of fibroblast proliferation	45681	127/28928	0.0078740157480315	9.49081364829396	2.76328532484654	0.100250695484342	0.161047998021923	0.0997045656527878	Cd74	1
GO:0001704	BP	GO:0001704	formation of primary germ layer	45681	128/28928	0.0078125	9.41666666666667	2.74996529532339	0.10100046053793	0.161047998021923	0.0997045656527878	Nr4a3	1
GO:0006821	BP	GO:0006821	chloride transport	45681	128/28928	0.0078125	9.41666666666667	2.74996529532339	0.10100046053793	0.161047998021923	0.0997045656527878	Gabra6	1
GO:0008645	BP	GO:0008645	hexose transmembrane transport	45681	128/28928	0.0078125	9.41666666666667	2.74996529532339	0.10100046053793	0.161047998021923	0.0997045656527878	Nr4a3	1
GO:0014896	BP	GO:0014896	muscle hypertrophy	45681	128/28928	0.0078125	9.41666666666667	2.74996529532339	0.10100046053793	0.161047998021923	0.0997045656527878	Nr4a3	1
GO:0032602	BP	GO:0032602	chemokine production	45681	128/28928	0.0078125	9.41666666666667	2.74996529532339	0.10100046053793	0.161047998021923	0.0997045656527878	Cd74	1
GO:1990266	BP	GO:1990266	neutrophil migration	45681	128/28928	0.0078125	9.41666666666667	2.74996529532339	0.10100046053793	0.161047998021923	0.0997045656527878	Cd74	1
GO:0002444	BP	GO:0002444	myeloid leukocyte mediated immunity	45681	129/28928	0.00775193798449612	9.34366925064599	2.73679063836461	0.101749626820815	0.161416565130064	0.0999327449774759	Nr4a3	1
GO:0002709	BP	GO:0002709	regulation of T cell mediated immunity	45681	129/28928	0.00775193798449612	9.34366925064599	2.73679063836461	0.101749626820815	0.161416565130064	0.0999327449774759	H2-K1	1
GO:0007498	BP	GO:0007498	mesoderm development	45681	130/28928	0.00769230769230769	9.27179487179487	2.72375858975098	0.102498194790408	0.161416565130064	0.0999327449774759	Nr4a3	1
GO:0010657	BP	GO:0010657	muscle cell apoptotic process	45681	131/28928	0.00763358778625954	9.20101781170484	2.71086645883219	0.103246164903785	0.161416565130064	0.0999327449774759	Nr4a3	1
GO:0015749	BP	GO:0015749	monosaccharide transmembrane transport	45681	131/28928	0.00763358778625954	9.20101781170484	2.71086645883219	0.103246164903785	0.161416565130064	0.0999327449774759	Nr4a3	1
GO:0016482	BP	GO:0016482	cytosolic transport	45681	131/28928	0.00763358778625954	9.20101781170484	2.71086645883219	0.103246164903785	0.161416565130064	0.0999327449774759	Arfip1	1
GO:1903707	BP	GO:1903707	negative regulation of hemopoiesis	45681	131/28928	0.00763358778625954	9.20101781170484	2.71086645883219	0.103246164903785	0.161416565130064	0.0999327449774759	Cd74	1
GO:2001056	BP	GO:2001056	positive regulation of cysteine-type endopeptidase activity	45681	131/28928	0.00763358778625954	9.20101781170484	2.71086645883219	0.103246164903785	0.161416565130064	0.0999327449774759	Casp8ap2	1
GO:0061041	BP	GO:0061041	regulation of wound healing	45681	132/28928	0.00757575757575758	9.13131313131313	2.69811162602206	0.103993537617689	0.16218943458136	0.100411227255395	Smoc2	1
GO:0098661	BP	GO:0098661	inorganic anion transmembrane transport	45681	133/28928	0.0075187969924812	9.06265664160401	2.68549154039741	0.104740313388531	0.162957623500118	0.100886811822883	Gabra6	1
GO:0021761	BP	GO:0021761	limbic system development	45681	135/28928	0.00740740740740741	8.92839506172839	2.66064573660483	0.106232075925007	0.164878355128158	0.102075933793112	Nr4a3	1
GO:0050829	BP	GO:0050829	defense response to Gram-negative bacterium	45681	136/28928	0.00735294117647059	8.86274509803921	2.64841523964637	0.106977063601796	0.165633569489738	0.102543485832385	Lyz2	1
GO:0001910	BP	GO:0001910	regulation of leukocyte mediated cytotoxicity	45681	137/28928	0.0072992700729927	8.79805352798054	2.63630992813833	0.107721456157838	0.166384225053431	0.103008215526962	H2-K1	1
GO:0045931	BP	GO:0045931	positive regulation of mitotic cell cycle	45681	138/28928	0.0072463768115942	8.73429951690821	2.62432756174314	0.10846525404788	0.166729563176717	0.103222013823175	Smoc2	1
GO:0071621	BP	GO:0071621	granulocyte chemotaxis	45681	138/28928	0.0072463768115942	8.73429951690821	2.62432756174314	0.10846525404788	0.166729563176717	0.103222013823175	Cd74	1
GO:0007631	BP	GO:0007631	feeding behavior	45681	139/28928	0.00719424460431655	8.67146282973621	2.61246595629127	0.10920845772634	0.16707069547156	0.103433208297526	Nr4a3	1
GO:0097009	BP	GO:0097009	energy homeostasis	45681	139/28928	0.00719424460431655	8.67146282973621	2.61246595629127	0.10920845772634	0.16707069547156	0.103433208297526	Nr4a3	1
GO:0098656	BP	GO:0098656	monoatomic anion transmembrane transport	45681	140/28928	0.00714285714285714	8.60952380952381	2.60072298197871	0.109951067647301	0.167806272290286	0.103888602764493	Gabra6	1
GO:0002286	BP	GO:0002286	T cell activation involved in immune response	45681	142/28928	0.00704225352112676	8.48826291079812	2.57758466905732	0.111434508031416	0.169585831500223	0.104990325109753	Cd74	1
GO:0002688	BP	GO:0002688	regulation of leukocyte chemotaxis	45681	143/28928	0.00699300699300699	8.42890442890443	2.56618532741091	0.112175339401084	0.169585831500223	0.104990325109753	Cd74	1
GO:0034219	BP	GO:0034219	carbohydrate transmembrane transport	45681	143/28928	0.00699300699300699	8.42890442890443	2.56618532741091	0.112175339401084	0.169585831500223	0.104990325109753	Nr4a3	1
GO:0034341	BP	GO:0034341	response to type II interferon	45681	143/28928	0.00699300699300699	8.42890442890443	2.56618532741091	0.112175339401084	0.169585831500223	0.104990325109753	Cd74	1
GO:0010811	BP	GO:0010811	positive regulation of cell-substrate adhesion	45681	144/28928	0.00694444444444444	8.37037037037037	2.55489660768762	0.112915578826283	0.169820513642902	0.105135616460094	Smoc2	1
GO:0001776	BP	GO:0001776	leukocyte homeostasis	45681	145/28928	0.00689655172413793	8.31264367816092	2.54371662722498	0.113655226759446	0.169820513642902	0.105135616460094	Cd74	1
GO:0030326	BP	GO:0030326	embryonic limb morphogenesis	45681	145/28928	0.00689655172413793	8.31264367816092	2.54371662722498	0.113655226759446	0.169820513642902	0.105135616460094	Rdh10	1
GO:0035113	BP	GO:0035113	embryonic appendage morphogenesis	45681	145/28928	0.00689655172413793	8.31264367816092	2.54371662722498	0.113655226759446	0.169820513642902	0.105135616460094	Rdh10	1
GO:0043500	BP	GO:0043500	muscle adaptation	45681	145/28928	0.00689655172413793	8.31264367816092	2.54371662722498	0.113655226759446	0.169820513642902	0.105135616460094	Nr4a3	1
GO:0008643	BP	GO:0008643	carbohydrate transport	45681	147/28928	0.00680272108843537	8.19954648526077	2.52167557665828	0.115132749957737	0.171628122611418	0.106254704367361	Nr4a3	1
GO:0050864	BP	GO:0050864	regulation of B cell activation	45681	148/28928	0.00675675675675676	8.14414414414414	2.51081096038916	0.115870626126078	0.171928405895407	0.106440609282484	Cd74	1
GO:0051100	BP	GO:0051100	negative regulation of binding	45681	148/28928	0.00675675675675676	8.14414414414414	2.51081096038916	0.115870626126078	0.171928405895407	0.106440609282484	Mitd1	1
GO:0010950	BP	GO:0010950	positive regulation of endopeptidase activity	45681	149/28928	0.00671140939597315	8.08948545861297	2.50004798845631	0.116607912608808	0.172225050650337	0.106624261589912	Casp8ap2	1
GO:0051592	BP	GO:0051592	response to calcium ion	45681	149/28928	0.00671140939597315	8.08948545861297	2.50004798845631	0.116607912608808	0.172225050650337	0.106624261589912	Pcsk1	1
GO:0042471	BP	GO:0042471	ear morphogenesis	45681	151/28928	0.00662251655629139	7.98233995584989	2.47882033098548	0.11808071832024	0.1736003221176	0.107475690021078	Nr4a3	1
GO:0045598	BP	GO:0045598	regulation of fat cell differentiation	45681	151/28928	0.00662251655629139	7.98233995584989	2.47882033098548	0.11808071832024	0.1736003221176	0.107475690021078	Jdp2	1
GO:0002761	BP	GO:0002761	regulation of myeloid leukocyte differentiation	45681	154/28928	0.00649350649350649	7.82683982683983	2.44770062414948	0.120285515504197	0.175633292569909	0.108734298873234	Cd74	1
GO:0048144	BP	GO:0048144	fibroblast proliferation	45681	154/28928	0.00649350649350649	7.82683982683983	2.44770062414948	0.120285515504197	0.175633292569909	0.108734298873234	Cd74	1
GO:0048706	BP	GO:0048706	embryonic skeletal system development	45681	154/28928	0.00649350649350649	7.82683982683983	2.44770062414948	0.120285515504197	0.175633292569909	0.108734298873234	Rdh10	1
GO:0035270	BP	GO:0035270	endocrine system development	45681	155/28928	0.00645161290322581	7.77634408602151	2.43751373122459	0.121019273328201	0.175773236482719	0.108820937932482	Pcsk1	1
GO:0141060	BP	GO:0141060	disruption of anatomical structure in another organism	45681	155/28928	0.00645161290322581	7.77634408602151	2.43751373122459	0.121019273328201	0.175773236482719	0.108820937932482	Lyz2	1
GO:0006690	BP	GO:0006690	icosanoid metabolic process	45681	156/28928	0.00641025641025641	7.72649572649573	2.42741755459807	0.121752444615175	0.175773236482719	0.108820937932482	Cd74	1
GO:0031341	BP	GO:0031341	regulation of cell killing	45681	156/28928	0.00641025641025641	7.72649572649573	2.42741755459807	0.121752444615175	0.175773236482719	0.108820937932482	H2-K1	1
GO:0050671	BP	GO:0050671	positive regulation of lymphocyte proliferation	45681	156/28928	0.00641025641025641	7.72649572649573	2.42741755459807	0.121752444615175	0.175773236482719	0.108820937932482	Cd74	1
GO:0033559	BP	GO:0033559	unsaturated fatty acid metabolic process	45681	158/28928	0.00632911392405063	7.62869198312236	2.40749168556006	0.12321702937165	0.177487900735342	0.109882483910377	Cd74	1
GO:0010952	BP	GO:0010952	positive regulation of peptidase activity	45681	159/28928	0.00628930817610063	7.58071278825996	2.39765923836091	0.123948443737137	0.177742622898222	0.110040182006125	Casp8ap2	1
GO:0032946	BP	GO:0032946	positive regulation of mononuclear cell proliferation	45681	159/28928	0.00628930817610063	7.58071278825996	2.39765923836091	0.123948443737137	0.177742622898222	0.110040182006125	Cd74	1
GO:0008203	BP	GO:0008203	cholesterol metabolic process	45681	160/28928	0.00625	7.53333333333333	2.38791199614335	0.124679273357573	0.177994241029408	0.110195958400668	Cyp11a1	1
GO:0010977	BP	GO:0010977	negative regulation of neuron projection development	45681	160/28928	0.00625	7.53333333333333	2.38791199614335	0.124679273357573	0.177994241029408	0.110195958400668	H2-K1	1
GO:0001959	BP	GO:0001959	regulation of cytokine-mediated signaling pathway	45681	161/28928	0.0062111801242236	7.48654244306418	2.37824865519971	0.125409518680133	0.178638892164367	0.110595060917918	Cd74	1
GO:0007601	BP	GO:0007601	visual perception	45681	162/28928	0.00617283950617284	7.44033	2.36866793983162	0.126139180151669	0.179279854716674	0.110991879839373	Rdh10	1
GO:0051384	BP	GO:0051384	response to glucocorticoid	45681	163/28928	0.00613496932515337	7.39468302658487	2.35916860157868	0.126868258218705	0.179519985691369	0.111140544553159	Pcsk1	1
GO:1903900	BP	GO:1903900	regulation of viral life cycle	45681	163/28928	0.00613496932515337	7.39468302658487	2.35916860157868	0.126868258218705	0.179519985691369	0.111140544553159	Cd74	1
GO:0006633	BP	GO:0006633	fatty acid biosynthetic process	45681	164/28928	0.00609756097560976	7.34959349593496	2.3497494184729	0.12759675332744	0.180153125292707	0.111532520297808	Cd74	1
GO:0050953	BP	GO:0050953	sensory perception of light stimulus	45681	166/28928	0.00602409638554217	7.26104417670683	2.33114675799265	0.12905199645317	0.181408617821232	0.11230979377388	Rdh10	1
GO:0060078	BP	GO:0060078	regulation of postsynaptic membrane potential	45681	166/28928	0.00602409638554217	7.26104417670683	2.33114675799265	0.12905199645317	0.181408617821232	0.11230979377388	Gabra6	1
GO:0051701	BP	GO:0051701	biological process involved in interaction with host	45681	167/28928	0.00598802395209581	7.21756487025948	2.3219609627764	0.129778745360934	0.182031019204287	0.112695121504255	Cd74	1
GO:0072331	BP	GO:0072331	signal transduction by p53 class mediator	45681	169/28928	0.00591715976331361	7.13214990138067	2.30381482690434	0.131230500090747	0.183665394231809	0.113706960547487	Cd74	1
GO:0016125	BP	GO:0016125	sterol metabolic process	45681	170/28928	0.00588235294117647	7.09019607843137	2.29485230905074	0.131955506801614	0.183877130130075	0.11383804591352	Cyp11a1	1
GO:0097530	BP	GO:0097530	granulocyte migration	45681	170/28928	0.00588235294117647	7.09019607843137	2.29485230905074	0.131955506801614	0.183877130130075	0.11383804591352	Cd74	1
GO:0002824	BP	GO:0002824	positive regulation of adaptive immune response based on somatic recombination of immune receptors built from immunoglobulin superfamily domains	45681	171/28928	0.00584795321637427	7.04873294346978	2.28596207670967	0.13267993366846	0.183896395069808	0.113849972807813	H2-K1	1
GO:0060759	BP	GO:0060759	regulation of response to cytokine stimulus	45681	171/28928	0.00584795321637427	7.04873294346978	2.28596207670967	0.13267993366846	0.183896395069808	0.113849972807813	Cd74	1
GO:0002456	BP	GO:0002456	T cell mediated immunity	45681	172/28928	0.00581395348837209	7.0077519379845	2.2771430957992	0.133403781134884	0.183896395069808	0.113849972807813	H2-K1	1
GO:0050731	BP	GO:0050731	positive regulation of peptidyl-tyrosine phosphorylation	45681	172/28928	0.00581395348837209	7.0077519379845	2.2771430957992	0.133403781134884	0.183896395069808	0.113849972807813	Cd74	1
GO:1902652	BP	GO:1902652	secondary alcohol metabolic process	45681	172/28928	0.00581395348837209	7.0077519379845	2.2771430957992	0.133403781134884	0.183896395069808	0.113849972807813	Cyp11a1	1
GO:0006820	BP	GO:0006820	monoatomic anion transport	45681	173/28928	0.00578034682080925	6.96724470134875	2.26839435302924	0.134127049644161	0.184101582059758	0.113977003754871	Gabra6	1
GO:0032675	BP	GO:0032675	regulation of interleukin-6 production	45681	173/28928	0.00578034682080925	6.96724470134875	2.26839435302924	0.134127049644161	0.184101582059758	0.113977003754871	Cd74	1
GO:0002708	BP	GO:0002708	positive regulation of lymphocyte mediated immunity	45681	174/28928	0.00574712643678161	6.9272030651341	2.2597148553654	0.134849739639241	0.18469804083067	0.114346270454327	H2-K1	1
GO:0070665	BP	GO:0070665	positive regulation of leukocyte proliferation	45681	175/28928	0.00571428571428571	6.88761904761905	2.25110362950954	0.135571851562753	0.185291165995149	0.114713473323214	Cd74	1
GO:0015698	BP	GO:0015698	inorganic anion transport	45681	176/28928	0.00568181818181818	6.84848484848485	2.24255972139666	0.136293	0.18588097943476	0.115078625908374	Gabra6	1
GO:0043281	BP	GO:0043281	regulation of cysteine-type endopeptidase activity involved in apoptotic process	45681	177/28928	0.00564971751412429	6.80979284369115	2.23408219570733	0.137014342963964	0.186072444576062	0.115197161680229	Casp8ap2	1
GO:1903034	BP	GO:1903034	regulation of response to wounding	45681	177/28928	0.00564971751412429	6.80979284369115	2.23408219570733	0.137014342963964	0.186072444576062	0.115197161680229	Smoc2	1
GO:0050830	BP	GO:0050830	defense response to Gram-positive bacterium	45681	179/28928	0.00558659217877095	6.73370577281192	2.21732	0.138454527382354	0.18763076543782	0.116161915707461	Lyz2	1
GO:0002687	BP	GO:0002687	positive regulation of leukocyte migration	45681	180/28928	0.00555555555555556	6.6962962962963	2.20903883134846	0.139173755576128	0.188207547097676	0.116519000337998	Cd74	1
GO:0010594	BP	GO:0010594	regulation of endothelial cell migration	45681	181/28928	0.00552486187845304	6.65930018416206	2.20081784083382	0.139892408347318	0.188559250237163	0.116736739205863	Smoc2	1
GO:0032635	BP	GO:0032635	interleukin-6 production	45681	182/28928	0.00549450549450549	6.62271062271062	2.19265882128821	0.140610486136293	0.188559250237163	0.116736739205863	Cd74	1
GO:0035107	BP	GO:0035107	appendage morphogenesis	45681	182/28928	0.00549450549450549	6.62271062271062	2.19265882128821	0.140610486136293	0.188559250237163	0.116736739205863	Rdh10	1
GO:0035108	BP	GO:0035108	limb morphogenesis	45681	182/28928	0.00549450549450549	6.62271062271062	2.19265882128821	0.140610486136293	0.188559250237163	0.116736739205863	Rdh10	1
GO:0031960	BP	GO:0031960	response to corticosteroid	45681	184/28928	0.00543478260869565	6.55072463768116	2.1765233817131	0.142044918527467	0.189689151616888	0.117436259396612	Pcsk1	1
GO:0045766	BP	GO:0045766	positive regulation of angiogenesis	45681	184/28928	0.00543478260869565	6.55072463768116	2.1765233817131	0.142044918527467	0.189689151616888	0.117436259396612	Smoc2	1
GO:0006457	BP	GO:0006457	protein folding	45681	185/28928	0.00540540540540541	6.51531531531532	2.16854534391915	0.142761274008796	0.189854723318752	0.117538764580293	Cd74	1
GO:0016331	BP	GO:0016331	morphogenesis of embryonic epithelium	45681	185/28928	0.00540540540540541	6.51531531531532	2.16854534391915	0.142761274008796	0.189854723318752	0.117538764580293	Rdh10	1
GO:0000910	BP	GO:0000910	cytokinesis	45681	186/28928	0.00537634408602151	6.48028673835125	2.16062604081403	0.143477056266174	0.190179510984135	0.11773984011991	Mitd1	1
GO:0001909	BP	GO:0001909	leukocyte mediated cytotoxicity	45681	187/28928	0.0053475935828877	6.44563279857397	2.15276470077545	0.144192265738361	0.190179510984135	0.11773984011991	H2-K1	1
GO:0006694	BP	GO:0006694	steroid biosynthetic process	45681	187/28928	0.0053475935828877	6.44563279857397	2.15276470077545	0.144192265738361	0.190179510984135	0.11773984011991	Cyp11a1	1
GO:1904018	BP	GO:1904018	positive regulation of vasculature development	45681	187/28928	0.0053475935828877	6.44563279857397	2.15276470077545	0.144192265738361	0.190179510984135	0.11773984011991	Smoc2	1
GO:0043123	BP	GO:0043123	positive regulation of canonical NF-kappaB signal transduction	45681	188/28928	0.00531914893617021	6.4113475177305	2.1449605664469	0.144906902863802	0.190729619580486	0.118080411498224	Cd74	1
GO:0043393	BP	GO:0043393	regulation of protein binding	45681	192/28928	0.00520833333333333	6.27777777777778	2.11430141971913	0.147759736655732	0.194086047533451	0.120158370835226	Mitd1	1
GO:0050714	BP	GO:0050714	positive regulation of protein secretion	45681	193/28928	0.00518134715025907	6.24525043177893	2.10677242973724	0.148471518612868	0.194362053807012	0.120329245890867	Pcsk1	1
GO:0048754	BP	GO:0048754	branching morphogenesis of an epithelial tube	45681	194/28928	0.00515463917525773	6.21305841924399	2.09929638261664	0.149182730847192	0.194362053807012	0.120329245890867	Rdh10	1
GO:0050792	BP	GO:0050792	regulation of viral process	45681	194/28928	0.00515463917525773	6.21305841924399	2.09929638261664	0.149182730847192	0.194362053807012	0.120329245890867	Cd74	1
GO:2001242	BP	GO:2001242	regulation of intrinsic apoptotic signaling pathway	45681	194/28928	0.00515463917525773	6.21305841924399	2.09929638261664	0.149182730847192	0.194362053807012	0.120329245890867	Cd74	1
GO:0007219	BP	GO:0007219	Notch signaling pathway	45681	195/28928	0.00512820512820513	6.18119658119658	2.09187261190768	0.149893373794907	0.194497272474768	0.120412959558236	Maml2	1
GO:0030308	BP	GO:0030308	negative regulation of cell growth	45681	195/28928	0.00512820512820513	6.18119658119658	2.09187261190768	0.149893373794907	0.194497272474768	0.120412959558236	Rerg	1
GO:0042770	BP	GO:0042770	signal transduction in response to DNA damage	45681	196/28928	0.00510204081632653	6.14965986394558	2.0845004629744	0.150603447891901	0.19502385878527	0.120738968325884	Cd74	1
GO:0030534	BP	GO:0030534	adult behavior	45681	198/28928	0.00505050505050505	6.08754208754209	2.06990846935353	0.152021891275673	0.196463774813924	0.121630418104687	Nr4a3	1
GO:0002705	BP	GO:0002705	positive regulation of leukocyte mediated immunity	45681	200/28928	0.005	6.02666666666667	2.05551539090649	0.153438064479225	0.19749758901844	0.122270450874377	H2-K1	1
GO:0042129	BP	GO:0042129	regulation of T cell proliferation	45681	200/28928	0.005	6.02666666666667	2.05551539090649	0.153438064479225	0.19749758901844	0.122270450874377	H2-Aa	1
GO:0048660	BP	GO:0048660	regulation of smooth muscle cell proliferation	45681	201/28928	0.00497512437810945	5.99668325041459	2.04839192637929	0.154145300849752	0.198010296281946	0.122587867145568	Nr4a3	1
GO:2000116	BP	GO:2000116	regulation of cysteine-type endopeptidase activity	45681	205/28928	0.0048780487804878	5.87967479674797	2.02037160164098	0.156968588245977	0.201233730131343	0.124583490039439	Casp8ap2	1
GO:0007369	BP	GO:0007369	gastrulation	45681	209/28928	0.00478468899521531	5.76714513556619	1.99308217380335	0.159782843486271	0.20443273986966	0.126563992004043	Nr4a3	1
GO:0048659	BP	GO:0048659	smooth muscle cell proliferation	45681	210/28928	0.00476190476190476	5.73968253968254	1.98637001194028	0.160484999263155	0.204922080732435	0.126866942172802	Nr4a3	1
GO:0021543	BP	GO:0021543	pallium development	45681	213/28928	0.00469483568075117	5.65884194053208	1.96648986413337	0.162588094213499	0.207194768172669	0.128273959440178	Nr4a3	1
GO:0031345	BP	GO:0031345	negative regulation of cell projection organization	45681	218/28928	0.00458715596330275	5.52905198776758	1.93418183731326	0.166082037007494	0.211227352622626	0.130770526215174	H2-K1	1
GO:0050821	BP	GO:0050821	protein stabilization	45681	220/28928	0.00454545454545455	5.47878787878788	1.92153681762136	0.167475698732773	0.211783997568019	0.131115144237036	Cd74	1
GO:0051048	BP	GO:0051048	negative regulation of secretion	45681	220/28928	0.00454545454545455	5.47878787878788	1.92153681762136	0.167475698732773	0.211783997568019	0.131115144237036	Cd74	1
GO:0043524	BP	GO:0043524	negative regulation of neuron apoptotic process	45681	221/28928	0.00452488687782805	5.45399698340875	1.91527215659025	0.168171692296602	0.211783997568019	0.131115144237036	Nr4a3	1
GO:0048736	BP	GO:0048736	appendage development	45681	221/28928	0.00452488687782805	5.45399698340875	1.91527215659025	0.168171692296602	0.211783997568019	0.131115144237036	Rdh10	1
GO:0060173	BP	GO:0060173	limb development	45681	221/28928	0.00452488687782805	5.45399698340875	1.91527215659025	0.168171692296602	0.211783997568019	0.131115144237036	Rdh10	1
GO:0050905	BP	GO:0050905	neuromuscular process	45681	222/28928	0.0045045045045045	5.42942942942943	1.90904549427567	0.168867128231561	0.212242802345943	0.131399189563052	Nr4a3	1
GO:0070374	BP	GO:0070374	positive regulation of ERK1 and ERK2 cascade	45681	227/28928	0.00440528634361234	5.30983847283407	1.87846778853542	0.17233595842002	0.216178765845856	0.133835938457817	Cd74	1
GO:0061138	BP	GO:0061138	morphogenesis of a branching epithelium	45681	232/28928	0.00431034482758621	5.19540229885058	1.84878013834174	0.175790911858222	0.2200819814475	0.136252413179584	Rdh10	1
GO:0010810	BP	GO:0010810	regulation of cell-substrate adhesion	45681	235/28928	0.00425531914893617	5.1290780141844	1.83137543614506	0.177857245182179	0.222234881406973	0.137585270203512	Smoc2	1
GO:0045637	BP	GO:0045637	regulation of myeloid cell differentiation	45681	236/28928	0.00423728813559322	5.10734463276836	1.82563973368361	0.178544919043945	0.222660103321339	0.137848524430815	Cd74	1
GO:0043542	BP	GO:0043542	endothelial cell migration	45681	237/28928	0.00421940928270042	5.08579465541491	1.81993639733094	0.179232041654531	0.223082987768067	0.13811033153553	Smoc2	1
GO:0002285	BP	GO:0002285	lymphocyte activation involved in immune response	45681	240/28928	0.00416666666666667	5.02222222222222	1.80301728506209	0.181290106204615	0.225207283095268	0.13942547947601	Cd74	1
GO:0050679	BP	GO:0050679	positive regulation of epithelial cell proliferation	45681	241/28928	0.004149377593361	5.00138312586445	1.79744013703253	0.181975028034338	0.225620876150891	0.139681534294911	Nr4a3	1
GO:0030595	BP	GO:0030595	leukocyte chemotaxis	45681	243/28928	0.00411522633744856	4.96022	1.7863777863044	0.183343224692539	0.226878391945786	0.140460060372053	Cd74	1
GO:0050730	BP	GO:0050730	regulation of peptidyl-tyrosine phosphorylation	45681	244/28928	0.00409836065573771	4.93989071038251	1.78089196968083	0.184026500363007	0.22728513821327	0.140711876355042	Cd74	1
GO:0042098	BP	GO:0042098	T cell proliferation	45681	246/28928	0.0040650406504065	4.89972899728997	1.77000955156191	0.185391408489345	0.228530563157058	0.141482917005027	H2-Aa	1
GO:0002822	BP	GO:0002822	regulation of adaptive immune response based on somatic recombination of immune receptors built from immunoglobulin superfamily domains	45681	247/28928	0.00404858299595142	4.87989203778677	1.76461236177971	0.186073041785359	0.22893055620809	0.14173055208219	H2-K1	1
GO:0002706	BP	GO:0002706	regulation of lymphocyte mediated immunity	45681	248/28928	0.00403225806451613	4.86021505376344	1.7592441328435	0.18675412846285	0.229328345487906	0.141976822808015	H2-K1	1
GO:0097191	BP	GO:0097191	extrinsic apoptotic signaling pathway	45681	250/28928	0.004	4.82133333333333	1.74859342554238	0.188114663639176	0.23055736021551	0.142737703918626	Casp8ap2	1
GO:0001763	BP	GO:0001763	morphogenesis of a branching structure	45681	252/28928	0.00396825396825397	4.78306878306878	1.73805520466812	0.18947301736906	0.231779015522076	0.143494028823093	Rdh10	1
GO:0045926	BP	GO:0045926	negative regulation of growth	45681	253/28928	0.00395256916996047	4.76416337285902	1.73282759800714	0.190151377237353	0.23216577677932	0.143733472117257	Rerg	1
GO:0009749	BP	GO:0009749	response to glucose	45681	254/28928	0.00393700787401575	4.74540682414698	1.72762730600022	0.190829192998339	0.232550404395315	0.143971594477434	Pcsk1	1
GO:0034764	BP	GO:0034764	positive regulation of transmembrane transport	45681	255/28928	0.00392156862745098	4.72679738562092	1.72245406726608	0.191506465069485	0.232932911023795	0.144208403737533	Nr4a3	1
GO:0097529	BP	GO:0097529	myeloid leukocyte migration	45681	256/28928	0.00390625	4.70833333333333	1.7173076239606	0.192183193867949	0.233250683884118	0.144405136422223	Cd74	1
GO:0002685	BP	GO:0002685	regulation of leukocyte migration	45681	257/28928	0.00389105058365759	4.69001297016861	1.71218772171523	0.192859379810581	0.233250683884118	0.144405136422223	Cd74	1
GO:2001234	BP	GO:2001234	negative regulation of apoptotic signaling pathway	45681	257/28928	0.00389105058365759	4.69001297016861	1.71218772171523	0.192859379810581	0.233250683884118	0.144405136422223	Cd74	1
GO:0007411	BP	GO:0007411	axon guidance	45681	258/28928	0.00387596899224806	4.67183	1.70709410957668	0.193535023313931	0.233562270155925	0.144598038999563	Nr4a3	1
GO:0030324	BP	GO:0030324	lung development	45681	259/28928	0.00386100386100386	4.65379665379665	1.70202653994792	0.194210124794241	0.233562270155925	0.144598038999563	Rdh10	1
GO:0097485	BP	GO:0097485	neuron projection guidance	45681	259/28928	0.00386100386100386	4.65379665379665	1.70202653994792	0.194210124794241	0.233562270155925	0.144598038999563	Nr4a3	1
GO:0009746	BP	GO:0009746	response to hexose	45681	260/28928	0.00384615384615385	4.63589743589744	1.69698476853039	0.194884684667446	0.233934612119538	0.144828555331416	Pcsk1	1
GO:0030323	BP	GO:0030323	respiratory tube development	45681	262/28928	0.00381679389312977	4.60050890585242	1.68697765928893	0.196232181254774	0.235111828381888	0.145557368092572	Rdh10	1
GO:0048762	BP	GO:0048762	mesenchymal cell differentiation	45681	263/28928	0.00380228136882129	4.5830164765526	1.68201184885709	0.196905118799248	0.235477949907309	0.145784033360794	Rdh10	1
GO:0043122	BP	GO:0043122	regulation of canonical NF-kappaB signal transduction	45681	265/28928	0.00377358490566038	4.54842767295597	1.6721545580262	0.198249374463415	0.236644039163965	0.146505957409992	Cd74	1
GO:0045055	BP	GO:0045055	regulated exocytosis	45681	266/28928	0.0037593984962406	4.53133	1.66726262334069	0.198920693411637	0.237004023191188	0.146728822962604	Nr4a3	1
GO:0034284	BP	GO:0034284	response to monosaccharide	45681	268/28928	0.00373134328358209	4.49751243781095	1.65755106173722	0.200261715609401	0.238159108915818	0.147443934742201	Pcsk1	1
GO:0048705	BP	GO:0048705	skeletal system morphogenesis	45681	269/28928	0.00371747211895911	4.48079306071871	1.65273099794666	0.200931419685653	0.238513037071303	0.147663051114018	Rdh10	1
GO:0045333	BP	GO:0045333	cellular respiration	45681	271/28928	0.003690036900369	4.44772447724477	1.64316123314856	0.202269215857396	0.239657240969668	0.148371425971861	Nr4a3	1
GO:0090257	BP	GO:0090257	regulation of muscle system process	45681	272/28928	0.00367647058823529	4.43137254901961	1.63841111182915	0.202937308777779	0.240005193591432	0.148586842900025	Nr4a3	1
GO:0044403	BP	GO:0044403	biological process involved in symbiotic interaction	45681	275/28928	0.00363636363636364	4.3830303030303	1.62429732592635	0.204938371819987	0.241925407618069	0.149775644424029	Cd74	1
GO:0002274	BP	GO:0002274	myeloid leukocyte activation	45681	279/28928	0.003584229390681	4.32019115890084	1.60579019244712	0.207598967882166	0.244166859472419	0.151163323788656	Nr4a3	1
GO:0019058	BP	GO:0019058	viral life cycle	45681	279/28928	0.003584229390681	4.32019115890084	1.60579019244712	0.207598967882166	0.244166859472419	0.151163323788656	Cd74	1
GO:0002791	BP	GO:0002791	regulation of peptide secretion	45681	281/28928	0.00355871886120996	4.28944246737841	1.59666654369511	0.208926064160315	0.244829263485853	0.15157341708542	Cd74	1
GO:0090087	BP	GO:0090087	regulation of peptide transport	45681	281/28928	0.00355871886120996	4.28944246737841	1.59666654369511	0.208926064160315	0.244829263485853	0.15157341708542	Cd74	1
GO:0016197	BP	GO:0016197	endosomal transport	45681	284/28928	0.00352112676056338	4.24413145539906	1.58313928470743	0.210912715600302	0.246256922950444	0.152457278844433	Arfip1	1
GO:0110053	BP	GO:0110053	regulation of actin filament organization	45681	284/28928	0.00352112676056338	4.24413145539906	1.58313928470743	0.210912715600302	0.246256922950444	0.152457278844433	Arfip1	1
GO:0016485	BP	GO:0016485	protein processing	45681	285/28928	0.00350877192982456	4.22923976608187	1.57867166770656	0.21157386958807	0.246453459793143	0.152578954498752	Pcsk1	1
GO:0051259	BP	GO:0051259	protein complex oligomerization	45681	286/28928	0.0034965034965035	4.21445221445221	1.57422449127152	0.212234492676778	0.246453459793143	0.152578954498752	Cd74	1
GO:0060560	BP	GO:0060560	developmental growth involved in morphogenesis	45681	286/28928	0.0034965034965035	4.21445221445221	1.57422449127152	0.212234492676778	0.246453459793143	0.152578954498752	Rdh10	1
GO:0007249	BP	GO:0007249	canonical NF-kappaB signal transduction	45681	291/28928	0.00343642611683849	4.14203894616266	1.55229	0.215529658896468	0.249545815011139	0.154493426815337	Cd74	1
GO:0002573	BP	GO:0002573	myeloid leukocyte differentiation	45681	292/28928	0.00342465753424658	4.12785388127854	1.54796112543981	0.216187105143857	0.249545815011139	0.154493426815337	Cd74	1
GO:0009743	BP	GO:0009743	response to carbohydrate	45681	293/28928	0.00341296928327645	4.11376564277588	1.54365229579113	0.216844023340412	0.249545815011139	0.154493426815337	Pcsk1	1
GO:0033002	BP	GO:0033002	muscle cell proliferation	45681	293/28928	0.00341296928327645	4.11376564277588	1.54365229579113	0.216844023340412	0.249545815011139	0.154493426815337	Nr4a3	1
GO:0060541	BP	GO:0060541	respiratory system development	45681	293/28928	0.00341296928327645	4.11376564277588	1.54365229579113	0.216844023340412	0.249545815011139	0.154493426815337	Rdh10	1
GO:0008406	BP	GO:0008406	gonad development	45681	296/28928	0.00337837837837838	4.07207207207207	1.53083984434361	0.218811613680549	0.251358860876759	0.155615880697165	Rdh10	1
GO:0048863	BP	GO:0048863	stem cell differentiation	45681	297/28928	0.00336700336700337	4.05836139169473	1.52660652084242	0.219466423727757	0.25166006727995	0.155802357113952	Rdh10	1
GO:0018108	BP	GO:0018108	peptidyl-tyrosine phosphorylation	45681	299/28928	0.00334448160535117	4.03121516164994	1.51819519929401	0.220774466150409	0.252707915718593	0.156451078456211	Cd74	1
GO:0045137	BP	GO:0045137	development of primary sexual characteristics	45681	300/28928	0.00333333333333333	4.01777777777778	1.5140169023953	0.221427699333978	0.253003841841497	0.156634285859667	Rdh10	1
GO:0032386	BP	GO:0032386	regulation of intracellular transport	45681	301/28928	0.00332225913621262	4.00442967884828	1.50985665170698	0.222080407703965	0.253298116260216	0.156816470695626	Arfip1	1
GO:0002429	BP	GO:0002429	immune response-activating cell surface receptor signaling pathway	45681	302/28928	0.0033112582781457	3.99116997792495	1.50571430205673	0.222732591663691	0.253590748235215	0.156997638697227	Nr4a3	1
GO:0018212	BP	GO:0018212	peptidyl-tyrosine modification	45681	303/28928	0.0033003300330033	3.97799779977998	1.50158970992855	0.223384251616185	0.253881746960948	0.157177795556741	Cd74	1
GO:0007416	BP	GO:0007416	synapse assembly	45681	304/28928	0.00328947368421053	3.96491228070175	1.49748273343833	0.224035387964175	0.254171121566435	0.157356946925932	Gabra6	1
GO:0033674	BP	GO:0033674	positive regulation of kinase activity	45681	310/28928	0.0032258064516129	3.88817204301075	1.47320305706813	0.227931232873248	0.257678871731485	0.159528589609606	Cd74	1
GO:0052548	BP	GO:0052548	regulation of endopeptidase activity	45681	310/28928	0.0032258064516129	3.88817204301075	1.47320305706813	0.227931232873248	0.257678871731485	0.159528589609606	Casp8ap2	1
GO:0051054	BP	GO:0051054	positive regulation of DNA metabolic process	45681	312/28928	0.00320512820512821	3.86324786324786	1.46524457837055	0.229225677216221	0.258686019534503	0.160152113251511	Smoc2	1
GO:0010721	BP	GO:0010721	negative regulation of cell development	45681	314/28928	0.00318471337579618	3.83864118895966	1.45735173431688	0.2305180415861	0.259687284106661	0.16077199459432	Cd74	1
GO:0051222	BP	GO:0051222	positive regulation of protein transport	45681	315/28928	0.00317460317460317	3.82645502645503	1.45342960911179	0.231163444780408	0.259957487902178	0.160939277344809	Pcsk1	1
GO:0002703	BP	GO:0002703	regulation of leukocyte mediated immunity	45681	319/28928	0.00313479623824451	3.77847439916405	1.43790020818857	0.233739873597981	0.261935767441094	0.162164027137355	H2-K1	1
GO:0045765	BP	GO:0045765	regulation of angiogenesis	45681	319/28928	0.00313479623824451	3.77847439916405	1.43790020818857	0.233739873597981	0.261935767441094	0.162164027137355	Smoc2	1
GO:0002768	BP	GO:0002768	immune response-regulating cell surface receptor signaling pathway	45681	320/28928	0.003125	3.76666666666667	1.43405702935324	0.234382686804792	0.262197735151608	0.1623262109404	Nr4a3	1
GO:0021537	BP	GO:0021537	telencephalon development	45681	322/28928	0.0031055900621118	3.74327122153209	1.42641685049242	0.235666763206486	0.263174904556372	0.162931175002467	Nr4a3	1
GO:0042113	BP	GO:0042113	B cell activation	45681	323/28928	0.00309597523219814	3.73168214654283	1.42261961927515	0.236308027195966	0.263432079013242	0.163090391309619	Cd74	1
GO:0030336	BP	GO:0030336	negative regulation of cell migration	45681	326/28928	0.00306748466257669	3.69734151329243	1.41131799706447	0.238228727080381	0.264652710673352	0.163846082476154	Cd74	1
GO:1901342	BP	GO:1901342	regulation of vasculature development	45681	326/28928	0.00306748466257669	3.69734151329243	1.41131799706447	0.238228727080381	0.264652710673352	0.163846082476154	Smoc2	1
GO:0006959	BP	GO:0006959	humoral immune response	45681	327/28928	0.00305810397553517	3.68603465851172	1.40758044229821	0.238867931001438	0.264903708947962	0.164001475118452	C4b	1
GO:0060485	BP	GO:0060485	mesenchyme development	45681	328/28928	0.00304878048780488	3.67479674796748	1.40385753119423	0.239506620895357	0.265153271146673	0.164155978688391	Rdh10	1
GO:0043523	BP	GO:0043523	regulation of neuron apoptotic process	45681	331/28928	0.00302114803625378	3.64149043303122	1.39277558680218	0.241419610366886	0.266810293526161	0.16518183867208	Nr4a3	1
GO:0030198	BP	GO:0030198	extracellular matrix organization	45681	333/28928	0.003003003003003	3.61961961961962	1.38545889440648	0.242692373786909	0.266836726582176	0.165198203336038	Smoc2	1
GO:0070372	BP	GO:0070372	regulation of ERK1 and ERK2 cascade	45681	333/28928	0.003003003003003	3.61961961961962	1.38545889440648	0.242692373786909	0.266836726582176	0.165198203336038	Cd74	1
GO:0090287	BP	GO:0090287	regulation of cellular response to growth factor stimulus	45681	333/28928	0.003003003003003	3.61961961961962	1.38545889440648	0.242692373786909	0.266836726582176	0.165198203336038	Smoc2	1
GO:0045229	BP	GO:0045229	external encapsulating structure organization	45681	334/28928	0.0029940119760479	3.60878243512974	1.38182161901876	0.243327987811357	0.267077466073767	0.16534724478169	Smoc2	1
GO:0043062	BP	GO:0043062	extracellular structure organization	45681	335/28928	0.00298507462686567	3.59800995024876	1.37819825539291	0.243963090570416	0.267316822317328	0.165495429860633	Smoc2	1
GO:0045862	BP	GO:0045862	positive regulation of proteolysis	45681	339/28928	0.00294985250737463	3.55555555555556	1.36384192825367	0.246498396815966	0.269633911875485	0.166929936410309	Casp8ap2	1
GO:0002790	BP	GO:0002790	peptide secretion	45681	341/28928	0.00293255131964809	3.5347018572825	1.35674467615691	0.247762992560497	0.27009537114163	0.167215625125863	Cd74	1
GO:0090596	BP	GO:0090596	sensory organ morphogenesis	45681	341/28928	0.00293255131964809	3.5347018572825	1.35674467615691	0.247762992560497	0.27009537114163	0.167215625125863	Nr4a3	1
GO:2000146	BP	GO:2000146	negative regulation of cell motility	45681	342/28928	0.00292397660818713	3.52436647173489	1.35321594363249	0.248394527460226	0.270324095249583	0.167357227866151	Cd74	1
GO:0097193	BP	GO:0097193	intrinsic apoptotic signaling pathway	45681	343/28928	0.00291545189504373	3.51409135082604	1.34970034865214	0.249025554233505	0.270551491972333	0.16749800882432	Cd74	1
GO:0051098	BP	GO:0051098	regulation of binding	45681	349/28928	0.00286532951289398	3.45367717287488	1.32887755515672	0.252801066097643	0.274188635141437	0.169749758516006	Mitd1	1
GO:0015833	BP	GO:0015833	peptide transport	45681	351/28928	0.00284900284900285	3.43399810066477	1.32203763994676	0.254055522735853	0.275083767016354	0.170303933270655	Cd74	1
GO:0048545	BP	GO:0048545	response to steroid hormone	45681	357/28928	0.00280112044817927	3.37628384687208	1.30181133202925	0.257806794260254	0.278674797842872	0.172527134882605	Pcsk1	1
GO:0016032	BP	GO:0016032	viral process	45681	359/28928	0.00278551532033426	3.35747446610956	1.29516484194351	0.259053195645777	0.279550670722126	0.173069386422927	Cd74	1
GO:0040013	BP	GO:0040013	negative regulation of locomotion	45681	360/28928	0.00277777777777778	3.34814814814815	1.29185916279254	0.259675643869533	0.279751407933396	0.17319366251891	Cd74	1
GO:0070371	BP	GO:0070371	ERK1 and ERK2 cascade	45681	362/28928	0.00276243093922652	3.32965009208103	1.28528254517993	0.26091903731011	0.280619300194263	0.173730973270773	Cd74	1
GO:0031647	BP	GO:0031647	regulation of protein stability	45681	363/28928	0.00275482093663912	3.32047750229568	1.28201145251008	0.261539983298507	0.280815961967073	0.17385272626913	Cd74	1
GO:0051347	BP	GO:0051347	positive regulation of transferase activity	45681	364/28928	0.00274725274725275	3.31135531135531	1.27875173567646	0.262160429312889	0.28101143008288	0.173973740276288	Cd74	1
GO:0008202	BP	GO:0008202	steroid metabolic process	45681	366/28928	0.00273224043715847	3.29326047358834	1.27226612906135	0.263399822959647	0.28139881086189	0.174213567115416	Cyp11a1	1
GO:0032956	BP	GO:0032956	regulation of actin cytoskeleton organization	45681	366/28928	0.00273224043715847	3.29326047358834	1.27226612906135	0.263399822959647	0.28139881086189	0.174213567115416	Arfip1	1
GO:0051345	BP	GO:0051345	positive regulation of hydrolase activity	45681	368/28928	0.00271739130434783	3.27536231884058	1.26582513146177	0.264637221327628	0.282250347539117	0.174740752150829	Casp8ap2	1
GO:0007548	BP	GO:0007548	sex differentiation	45681	372/28928	0.00268817204301075	3.24014336917563	1.25307464292185	0.267106044513625	0.283938597899226	0.175785945328858	Rdh10	1
GO:1904951	BP	GO:1904951	positive regulation of establishment of protein localization	45681	372/28928	0.00268817204301075	3.24014336917563	1.25307464292185	0.267106044513625	0.283938597899226	0.175785945328858	Pcsk1	1
GO:0001822	BP	GO:0001822	kidney development	45681	375/28928	0.00266666666666667	3.21422222222222	1.24362461853107	0.268952447116857	0.285428010930307	0.176708038625052	Rdh10	1
GO:0031589	BP	GO:0031589	cell-substrate adhesion	45681	377/28928	0.0026525198938992	3.19717064544651	1.23737730309847	0.270180904690104	0.286257784969185	0.177221750444836	Smoc2	1
GO:0015980	BP	GO:0015980	energy derivation by oxidation of organic compounds	45681	380/28928	0.00263157894736842	3.1719298245614	1.22808404077457	0.272019882437723	0.28773060172043	0.178133569009939	Nr4a3	1
GO:0010038	BP	GO:0010038	response to metal ion	45681	384/28928	0.00260416666666667	3.13888888888889	1.21583534556381	0.274464946015008	0.289838600322274	0.179438627673039	Pcsk1	1
GO:0048608	BP	GO:0048608	reproductive structure development	45681	386/28928	0.00259067357512953	3.12262521588946	1.20977084776436	0.275684524605707	0.290647664921477	0.179939518310858	Rdh10	1
GO:0030522	BP	GO:0030522	intracellular receptor signaling pathway	45681	388/28928	0.00257731958762887	3.10652920962199	1.20374558789857	0.276902138442322	0.291452004501689	0.180437483696751	Nr4a3	1
GO:0072001	BP	GO:0072001	renal system development	45681	390/28928	0.00256410256410256	3.09059829059829	1.19775908048404	0.278117790552688	0.292251645482415	0.180932540186995	Rdh10	1
GO:0061458	BP	GO:0061458	reproductive system development	45681	391/28928	0.00255754475703325	3.08269394714408	1.19478020957225	0.278724881905506	0.292410227989246	0.181030718370878	Rdh10	1
GO:0042060	BP	GO:0042060	wound healing	45681	394/28928	0.00253807106598985	3.05922165820643	1.18590042356774	0.280543221683734	0.293836936436721	0.18191399135667	Smoc2	1
GO:0051402	BP	GO:0051402	neuron apoptotic process	45681	398/28928	0.00251256281407035	3.0284757118928	1.17419116044007	0.282960842132533	0.295552102445123	0.182975847970788	Nr4a3	1
GO:0006887	BP	GO:0006887	exocytosis	45681	399/28928	0.0025062656641604	3.02088554720134	1.17128676413168	0.283564029647037	0.295552102445123	0.182975847970788	Nr4a3	1
GO:1903532	BP	GO:1903532	positive regulation of secretion by cell	45681	399/28928	0.0025062656641604	3.02088554720134	1.17128676413168	0.283564029647037	0.295552102445123	0.182975847970788	Pcsk1	1
GO:0052547	BP	GO:0052547	regulation of peptidase activity	45681	400/28928	0.0025	3.01333333333333	1.1683914251615	0.284166730873455	0.295699471574488	0.183067083970083	Casp8ap2	1
GO:0045089	BP	GO:0045089	positive regulation of innate immune response	45681	404/28928	0.00247524752475248	2.98349834983498	1.15689956170274	0.286572680394353	0.297238006687347	0.184019588670876	Cd74	1
GO:0060562	BP	GO:0060562	epithelial tube morphogenesis	45681	404/28928	0.00247524752475248	2.98349834983498	1.15689956170274	0.286572680394353	0.297238006687347	0.184019588670876	Rdh10	1
GO:1902903	BP	GO:1902903	regulation of supramolecular fiber organization	45681	406/28928	0.00246305418719212	2.9688013136289	1.15120658159557	0.287772747163484	0.298000534623253	0.184491668532665	Arfip1	1
GO:0042886	BP	GO:0042886	amide transport	45681	407/28928	0.00245700245700246	2.96150696150696	1.14837314663672	0.288372054858179	0.298139495425956	0.184577698949972	Cd74	1
GO:0050900	BP	GO:0050900	leukocyte migration	45681	409/28928	0.00244498777506112	2.94702526487368	1.14273213069745	0.289569220733243	0.298895121562011	0.185045505918184	Cd74	1
GO:0032970	BP	GO:0032970	regulation of actin filament-based process	45681	416/28928	0.00240384615384615	2.8974358974359	1.12325479501526	0.293744120482877	0.302717011623029	0.187411632123954	Arfip1	1
GO:0043010	BP	GO:0043010	camera-type eye development	45681	423/28928	0.00236406619385343	2.84949	1.10417897383003	0.297895502614362	0.306502435274167	0.189755182031958	Rdh10	1
GO:0048872	BP	GO:0048872	homeostasis of number of cells	45681	431/28928	0.00232018561484919	2.79659706109822	1.08284948214393	0.302611304815183	0.31085552305534	0.192450171921936	Cd74	1
GO:0050678	BP	GO:0050678	regulation of epithelial cell proliferation	45681	432/28928	0.00231481481481481	2.79012345679012	1.08021760275231	0.303198641330761	0.310960526548829	0.192515179421805	Nr4a3	1
GO:0002833	BP	GO:0002833	positive regulation of response to biotic stimulus	45681	434/28928	0.00230414746543779	2.77726574500768	1.07497625064477	0.304371892555701	0.3116651487671	0.192951409943668	Cd74	1
GO:2001233	BP	GO:2001233	regulation of apoptotic signaling pathway	45681	447/28928	0.00223713646532438	2.69649515287099	1.04161472839986	0.311952006647365	0.318917442202489	0.197441293555035	Cd74	1
GO:0051047	BP	GO:0051047	positive regulation of secretion	45681	451/28928	0.00221729490022173	2.67257945306726	1.03158793706106	0.314268380159239	0.320773935799478	0.198590645859928	Pcsk1	1
GO:0001558	BP	GO:0001558	regulation of cell growth	45681	456/28928	0.00219298245614035	2.64327485380117	1.0192060376801	0.317153338887948	0.323203959025715	0.200095069468256	Rerg	1
GO:0003012	BP	GO:0003012	muscle system process	45681	460/28928	0.00217391304347826	2.62028985507246	1.00941904503124	0.319452927451545	0.325030676978477	0.201225987718016	Nr4a3	1
GO:0043603	BP	GO:0043603	amide metabolic process	45681	466/28928	0.00214592274678112	2.5865522174535	0.994931007247856	0.322888400132346	0.328005490467249	0.203067690132446	Pcsk1	1
GO:0001654	BP	GO:0001654	eye development	45681	473/28928	0.00211416490486258	2.54827343199436	0.978311776098926	0.326875446727867	0.331530318595827	0.205249905756839	Rdh10	1
GO:0007015	BP	GO:0007015	actin filament organization	45681	476/28928	0.00210084033613445	2.53221288515406	0.971280189732927	0.328577284809849	0.331681952067895	0.205343781804083	Arfip1	1
GO:0032496	BP	GO:0032496	response to lipopolysaccharide	45681	476/28928	0.00210084033613445	2.53221288515406	0.971280189732927	0.328577284809849	0.331681952067895	0.205343781804083	Pcsk1	1
GO:0150063	BP	GO:0150063	visual system development	45681	476/28928	0.00210084033613445	2.53221288515406	0.971280189732927	0.328577284809849	0.331681952067895	0.205343781804083	Rdh10	1
GO:0006631	BP	GO:0006631	fatty acid metabolic process	45681	478/28928	0.00209205020920502	2.52161785216179	0.966622171195675	0.32970955191003	0.332301608135738	0.20572740991407	Cd74	1
GO:0048880	BP	GO:0048880	sensory system development	45681	483/28928	0.0020703933747412	2.49551414768806	0.955079374987605	0.332532219639443	0.334620334048482	0.207162929528332	Rdh10	1
GO:0002237	BP	GO:0002237	response to molecule of bacterial origin	45681	494/28928	0.00202429149797571	2.43994601889339	0.93018439784843	0.338702046182673	0.340294689033062	0.210675913893529	Pcsk1	1
GO:0045088	BP	GO:0045088	regulation of innate immune response	45681	496/28928	0.00201612903225806	2.43010752688172	0.925729641303495	0.339817944871016	0.340881537812709	0.211039231062306	Cd74	1
GO:0009410	BP	GO:0009410	response to xenobiotic stimulus	45681	498/28928	0.00200803212851406	2.42034805890228	0.921296386948207	0.340932038882334	0.341464745193088	0.211400293846447	Pcsk1	1
GO:0051656	BP	GO:0051656	establishment of organelle localization	45681	500/28928	0.002	2.41066666666667	0.916884429168869	0.342044331008527	0.342044331008527	0.211759114525355	Nr4a3	1
GO:0042611	CC	GO:0042611	MHC protein complex	45771	41/28829	0.0975609756097561	117.191056910569	21.4900695642939	3.6636259395311e-08	2.89426449222957e-06	1.54257934296046e-06	H2-K1/Cd74/H2-Eb1/H2-Aa	4
GO:0042613	CC	GO:0042613	MHC class II protein complex	45740	13/28829	0.230769230769231	277.201923076923	28.7514971511862	1.44181915496178e-07	5.69518566209905e-06	3.03540874728797e-06	Cd74/H2-Eb1/H2-Aa	3
GO:0005770	CC	GO:0005770	late endosome	45771	306/28829	0.0130718954248366	15.7020697167756	7.46312177255988	0.000111840522230245	0.00294513375206313	0.00156969154007362	Cd74/Mitd1/H2-Eb1/H2-Aa	4
GO:0098791	CC	GO:0098791	Golgi apparatus subcompartment	45771	376/28829	0.0106382978723404	12.7788120567376	6.63606025159029	0.000246123819876528	0.00486094544256143	0.00259077705133188	Pcsk1/H2-K1/Arfip1/Lyz2	4
GO:0031902	CC	GO:0031902	late endosome membrane	45740	164/28829	0.0182926829268293	21.9733231707317	7.77485212294021	0.00033506347964875	0.00529400297845026	0.00282158719704211	Mitd1/H2-Eb1/H2-Aa	3
GO:0005765	CC	GO:0005765	lysosomal membrane	45740	317/28829	0.00946372239747634	11.3679022082019	5.35778916834833	0.00224597772144479	0.0253474628563055	0.0135096404297431	H2-K1/H2-Eb1/H2-Aa	3
GO:0098852	CC	GO:0098852	lytic vacuole membrane	45740	317/28829	0.00946372239747634	11.3679022082019	5.35778916834833	0.00224597772144479	0.0253474628563055	0.0135096404297431	H2-K1/H2-Eb1/H2-Aa	3
GO:0005774	CC	GO:0005774	vacuolar membrane	45740	378/28829	0.00793650793650794	9.53339947089947	4.82056725571389	0.00368927557033549	0.0348710077473161	0.0185854804782498	H2-K1/H2-Eb1/H2-Aa	3
GO:0031985	CC	GO:0031985	Golgi cisterna	45712	113/28829	0.0176991150442478	21.2603244837758	6.22877414692186	0.00397264645222589	0.0348710077473161	0.0185854804782498	H2-K1/Lyz2	2
GO:0005788	CC	GO:0005788	endoplasmic reticulum lumen	45712	124/28829	0.0161290322580645	19.3743279569892	5.91864740718881	0.00476090895859183	0.0376111807728755	0.0200459324572288	Pcsk1/Lyz2	2
GO:0005795	CC	GO:0005795	Golgi stack	45712	147/28829	0.0136054421768707	16.342970521542	5.38322261826244	0.00662179739728438	0.0475565449441333	0.0253465929082656	H2-K1/Lyz2	2
GO:0000137	CC	GO:0000137	Golgi cis cisterna	45681	15/28829	0.0666666666666667	80.0805555555556	8.84285498502728	0.0124179156138304	0.0627646835761487	0.033452196442984	Lyz2	1
GO:0042824	CC	GO:0042824	MHC class I peptide loading complex	45681	15/28829	0.0666666666666667	80.0805555555556	8.84285498502728	0.0124179156138304	0.0627646835761487	0.033452196442984	H2-K1	1
GO:0098553	CC	GO:0098553	lumenal side of endoplasmic reticulum membrane	45681	15/28829	0.0666666666666667	80.0805555555556	8.84285498502728	0.0124179156138304	0.0627646835761487	0.033452196442984	H2-K1	1
GO:0030061	CC	GO:0030061	mitochondrial crista	45681	16/28829	0.0625	75.0755208333333	8.55498797083876	0.0132405008163453	0.0627646835761487	0.033452196442984	Cyp11a1	1
GO:0005614	CC	GO:0005614	interstitial matrix	45681	17/28829	0.0588235294117647	70.6593137254902	8.29269871069553	0.0140624293895731	0.0627646835761487	0.033452196442984	Smoc2	1
GO:0043204	CC	GO:0043204	perikaryon	45712	226/28829	0.00884955752212389	10.6301622418879	4.19528015917426	0.0150751292273175	0.0627646835761487	0.033452196442984	Pcsk1/Cyp11a1	2
GO:1902711	CC	GO:1902711	GABA-A receptor complex	45681	19/28829	0.0526315789473684	63.2214912280702	7.8311316409345	0.0157043186533322	0.0627646835761487	0.033452196442984	Gabra6	1
GO:1902710	CC	GO:1902710	GABA receptor complex	45681	21/28829	0.0476190476190476	57.2003968253968	7.43654847189392	0.0173435874117877	0.0627646835761487	0.033452196442984	Gabra6	1
GO:0034774	CC	GO:0034774	secretory granule lumen	45681	22/28829	0.0454545454545455	54.6003787878788	7.25954030316502	0.0181622403520166	0.0627646835761487	0.033452196442984	Pcsk1	1
GO:0005802	CC	GO:0005802	trans-Golgi network	45712	261/28829	0.00766283524904215	9.20466155810983	3.84343856895222	0.0197661186196675	0.0627646835761487	0.033452196442984	Pcsk1/Arfip1	2
GO:0005797	CC	GO:0005797	Golgi medial cisterna	45681	24/28829	0.0416666666666667	50.0503472222222	6.93893317231801	0.0197975858522687	0.0627646835761487	0.033452196442984	H2-K1	1
GO:0060205	CC	GO:0060205	cytoplasmic vesicle lumen	45681	25/28829	0.04	48.0483333333333	6.79308086264746	0.0206142794103157	0.0627646835761487	0.033452196442984	Pcsk1	1
GO:0098576	CC	GO:0098576	lumenal side of membrane	45681	25/28829	0.04	48.0483333333333	6.79308086264746	0.0206142794103157	0.0627646835761487	0.033452196442984	H2-K1	1
GO:0032398	CC	GO:0032398	MHC class Ib protein complex	45681	26/28829	0.0384615384615385	46.2003205128205	6.65561610448299	0.0214303208383867	0.0627646835761487	0.033452196442984	H2-K1	1
GO:0033106	CC	GO:0033106	cis-Golgi network membrane	45681	26/28829	0.0384615384615385	46.2003205128205	6.65561610448299	0.0214303208383867	0.0627646835761487	0.033452196442984	H2-K1	1
GO:0031983	CC	GO:0031983	vesicle lumen	45681	27/28829	0.037037037037037	44.4891975308642	6.52575689468996	0.0222457106345844	0.0627646835761487	0.033452196442984	Pcsk1	1
GO:0042612	CC	GO:0042612	MHC class I protein complex	45681	27/28829	0.037037037037037	44.4891975308642	6.52575689468996	0.0222457106345844	0.0627646835761487	0.033452196442984	H2-K1	1
GO:0043083	CC	GO:0043083	synaptic cleft	45681	31/28829	0.032258064516129	38.7486559139785	6.06988011736907	0.0255007634499953	0.06946759698447	0.0370247019237681	Cbln3	1
GO:0070971	CC	GO:0070971	endoplasmic reticulum exit site	45681	34/28829	0.0294117647058824	35.3296568627451	5.78135073529844	0.0279352352799606	0.0735627862372295	0.0392073477613481	H2-K1	1
GO:0030140	CC	GO:0030140	trans-Golgi network transport vesicle	45681	38/28829	0.0263157894736842	31.6107456140351	5.45024806691983	0.0311721327835339	0.0789499873646825	0.0420786075228155	Lyz2	1
GO:0032809	CC	GO:0032809	neuronal cell body membrane	45681	39/28829	0.0256410256410256	30.8002136752137	5.37538762218815	0.0319797417173397	0.0789499873646825	0.0420786075228155	Gabra6	1
GO:0044298	CC	GO:0044298	cell body membrane	45681	42/28829	0.0238095238095238	28.6001984126984	5.1667516068295	0.0343986993536094	0.0817969031886547	0.0435959510665715	Gabra6	1
GO:0098688	CC	GO:0098688	parallel fiber to Purkinje cell synapse	45681	43/28829	0.0232558139534884	27.9350775193798	5.10200329575943	0.0352037304862565	0.0817969031886547	0.0435959510665715	Cbln3	1
GO:0001772	CC	GO:0001772	immunological synapse	45681	52/28829	0.0192307692307692	23.1001602564103	4.60419039078242	0.0424201247205804	0.0930886070257182	0.0496141809597432	H2-Eb1	1
GO:0034707	CC	GO:0034707	chloride channel complex	45681	52/28829	0.0192307692307692	23.1001602564103	4.60419039078242	0.0424201247205804	0.0930886070257182	0.0496141809597432	Gabra6	1
GO:0032588	CC	GO:0032588	trans-Golgi network membrane	45681	55/28829	0.0181818181818182	21.8401515151515	4.46540685755543	0.0448140733010091	0.094235049601032	0.0502252096474521	Arfip1	1
GO:0032590	CC	GO:0032590	dendrite membrane	45681	56/28829	0.0178571428571429	21.4501488095238	4.42157352334919	0.0456107808231044	0.094235049601032	0.0502252096474521	Gabra6	1
GO:0043235	CC	GO:0043235	receptor complex	45712	416/28829	0.00480769230769231	5.77504006410256	2.83167937274059	0.0465211004359525	0.094235049601032	0.0502252096474521	Cd74/Gabra6	2
GO:0030670	CC	GO:0030670	phagocytic vesicle membrane	45681	62/28829	0.0161290322580645	19.3743279569892	4.18060330468105	0.0503776689996982	0.0967692686303448	0.051575892674401	H2-K1	1
GO:0005791	CC	GO:0005791	rough endoplasmic reticulum	45681	64/28829	0.015625	18.7688802083333	4.10768181242747	0.051961555024676	0.0967692686303448	0.051575892674401	Lyz2	1
GO:0030133	CC	GO:0030133	transport vesicle	45712	445/28829	0.00449438202247191	5.39868913857678	2.69926432625839	0.052475054899167	0.0967692686303448	0.051575892674401	Pcsk1/Lyz2	2
GO:0005771	CC	GO:0005771	multivesicular body	45681	66/28829	0.0151515151515152	18.2001262626263	4.03799195998226	0.0535429091661711	0.0967692686303448	0.051575892674401	Cd74	1
GO:0098686	CC	GO:0098686	hippocampal mossy fiber to CA3 synapse	45681	67/28829	0.0149253731343284	17.9284825870647	4.00428360782552	0.054332637990703	0.0967692686303448	0.051575892674401	Gabra6	1
GO:0005801	CC	GO:0005801	cis-Golgi network	45681	68/28829	0.0147058823529412	17.6648284313725	3.97129592295208	0.055121735295766	0.0967692686303448	0.051575892674401	H2-K1	1
GO:0017053	CC	GO:0017053	transcription repressor complex	45681	82/28829	0.0121951219512195	14.6488821138211	3.57261882439657	0.0661030578978454	0.112419924986056	0.0599173484269454	Lin9	1
GO:0032589	CC	GO:0032589	neuron projection membrane	45681	83/28829	0.0120481927710843	14.4723895582329	3.54792070922334	0.0668827401815778	0.112419924986056	0.0599173484269454	Gabra6	1
GO:0030666	CC	GO:0030666	endocytic vesicle membrane	45681	85/28829	0.0117647058823529	14.131862745098	3.49978312959992	0.0684402337286294	0.112641218011703	0.0600352927444118	H2-K1	1
GO:0005798	CC	GO:0005798	Golgi-associated vesicle	45681	98/28829	0.0102040816326531	12.2572278911565	3.22216712677255	0.0785033812615782	0.126566675911524	0.0674572556490468	Lyz2	1
GO:0060076	CC	GO:0060076	excitatory synapse	45681	105/28829	0.00952380952380952	11.4400793650794	3.09353424842813	0.083878763254931	0.132528445942791	0.0706347480041525	Cbln3	1
GO:0016605	CC	GO:0016605	PML body	45681	113/28829	0.00884955752212389	10.6301622418879	2.96066855449274	0.0899852617307346	0.139388934837805	0.0742912377549925	Casp8ap2	1
GO:0005604	CC	GO:0005604	basement membrane	45681	116/28829	0.00862068965517241	10.3552442528736	2.91422968524569	0.0922651263992138	0.140172018952652	0.074708604371833	Smoc2	1
GO:0005811	CC	GO:0005811	lipid droplet	45681	119/28829	0.00840336134453781	10.0942	2.86945708974823	0.0945395167291558	0.140521603833317	0.0748949254274843	Rdh10	1
GO:0005902	CC	GO:0005902	microvillus	45681	121/28829	0.00826446280991736	9.92734159779614	2.8404837375429	0.0960527418607486	0.140521603833317	0.0748949254274843	Lyz2	1
GO:0140534	CC	GO:0140534	endoplasmic reticulum protein-containing complex	45681	127/28829	0.0078740157480315	9.45833333333333	2.75746186135039	0.100577889717918	0.14446642341301	0.0769974275352484	H2-K1	1
GO:0045335	CC	GO:0045335	phagocytic vesicle	45681	131/28829	0.00763358778625954	9.16952926208651	2.70511543648007	0.10358258574244	0.146125433458084	0.0778816434153681	H2-K1	1
GO:0001650	CC	GO:0001650	fibrillar center	45681	154/28829	0.00649350649350649	7.80005411255411	2.44230530940469	0.12067378581041	0.167249632965306	0.0891403773299431	Rerg	1
GO:0030136	CC	GO:0030136	clathrin-coated vesicle	45681	164/28829	0.00609756097560976	7.32444105691057	2.34448273063137	0.128006936515758	0.174354275599049	0.0929269956557224	Lyz2	1
GO:0098982	CC	GO:0098982	GABA-ergic synapse	45681	172/28829	0.00581395348837209	6.98376937984496	2.27197028226881	0.133831223951842	0.179197740545687	0.0955084559870416	Gabra6	1
GO:0031901	CC	GO:0031901	early endosome membrane	45681	191/28829	0.00523560209424084	6.28904886561955	2.11690738753392	0.147514868597096	0.19422791031951	0.10351920603305	H2-K1	1
GO:0099634	CC	GO:0099634	postsynaptic specialization membrane	45681	200/28829	0.005	6.00604166666667	2.05062055513418	0.153924055161799	0.199344268160363	0.106246112277342	Gabra6	1
GO:0031256	CC	GO:0031256	leading edge membrane	45681	205/28829	0.0048780487804878	5.85955284552846	2.01551955411175	0.157464734188313	0.200640548401238	0.106937001146563	Gabra6	1
GO:0043679	CC	GO:0043679	axon terminus	45681	209/28829	0.00478468899521531	5.74740829346092	1.9882630894805	0.160287049194891	0.200994871212642	0.107125847415132	Pcsk1	1
GO:0044306	CC	GO:0044306	neuron projection terminus	45681	231/28829	0.00432900432900433	5.20003607503608	1.84999313777795	0.175648551755108	0.214321364974521	0.114228575602676	Pcsk1	1
GO:0030139	CC	GO:0030139	endocytic vesicle	45681	232/28829	0.00431034482758621	5.17762212643678	1.84413133455356	0.176340363586631	0.214321364974521	0.114228575602676	H2-K1	1
GO:0030496	CC	GO:0030496	midbody	45681	239/28829	0.00418410041841004	5.02597629009763	1.80402280592336	0.181167490862066	0.216851996637927	0.115577346642466	Mitd1	1
GO:0030135	CC	GO:0030135	coated vesicle	45681	254/28829	0.00393700787401575	4.72916666666667	1.72311582167438	0.191420207346293	0.222385240887605	0.118526444177271	Lyz2	1
GO:0090575	CC	GO:0090575	RNA polymerase II transcription regulator complex	45681	254/28829	0.00393700787401575	4.72916666666667	1.72311582167438	0.191420207346293	0.222385240887605	0.118526444177271	Jdp2	1
GO:0042734	CC	GO:0042734	presynaptic membrane	45681	274/28829	0.00364963503649635	4.38397201946472	1.6245755034145	0.204899265996887	0.231243457339344	0.12324767879512	Gabra6	1
GO:0098858	CC	GO:0098858	actin-based cell projection	45681	274/28829	0.00364963503649635	4.38397201946472	1.6245755034145	0.204899265996887	0.231243457339344	0.12324767879512	Lyz2	1
GO:0034702	CC	GO:0034702	monoatomic ion channel complex	45681	349/28829	0.00286532951289398	3.44185768863419	1.3247746478498	0.253553329696978	0.28212271895861	0.150365206640165	Gabra6	1
GO:0062023	CC	GO:0062023	collagen-containing extracellular matrix	45681	390/28829	0.00256410256410256	3.08002136752137	1.19377334352211	0.278931066842607	0.305800128665606	0.162984745458018	Smoc2	1
GO:0031253	CC	GO:0031253	cell projection membrane	45681	396/28829	0.00252525252525253	3.03335437710438	1.17605670739351	0.282574802437839	0.305800128665606	0.162984745458018	Gabra6	1
GO:0045211	CC	GO:0045211	postsynaptic membrane	45681	406/28829	0.00246305418719212	2.95864121510673	1.14726009019759	0.288608515057446	0.308109090399165	0.164215371298689	Gabra6	1
GO:0150034	CC	GO:0150034	distal axon	45681	430/28829	0.00232558139534884	2.79350775193798	1.08159557003551	0.30289165713937	0.31904587885347	0.170044439095787	Pcsk1	1
GO:0005769	CC	GO:0005769	early endosome	45681	444/28829	0.00225225225225225	2.70542417417417	1.04534197201168	0.31109614080871	0.323376251630107	0.172352432581003	H2-K1	1
GO:0031252	CC	GO:0031252	cell leading edge	45681	484/28829	0.00206611570247934	2.48183539944904	0.948993752441485	0.334030773457446	0.337968357408405	0.180129704148384	Gabra6	1
GO:0005874	CC	GO:0005874	microtubule	45681	489/28829	0.00204498977505112	2.45645875937287	0.937630306085318	0.336845615940143	0.337968357408405	0.180129704148384	Rassf3	1
GO:1902495	CC	GO:1902495	transmembrane transporter complex	45681	491/28829	0.00203665987780041	2.4464528173795	0.933123995553336	0.337968357408405	0.337968357408405	0.180129704148384	Gabra6	1
GO:0023026	MF	GO:0023026	MHC class II protein complex binding	45740	14/28409	0.214285714285714	253.651785714286	27.4945714394639	1.91642469213119e-07	2.35720237132136e-05	1.27089216425542e-05	Cd74/H2-Eb1/H2-Aa	3
GO:0023023	MF	GO:0023023	MHC protein complex binding	45740	23/28409	0.130434782608696	154.396739130435	21.3997868484816	9.27772363966646e-07	5.70580003839487e-05	3.07629783841572e-05	Cd74/H2-Eb1/H2-Aa	3
GO:0042609	MF	GO:0042609	CD4 receptor binding	45712	11/28409	0.181818181818182	215.219696969697	20.662999586613	3.74444015709539e-05	0.00110478822885706	0.000595649622747067	Cd74/H2-Eb1	2
GO:0042605	MF	GO:0042605	peptide antigen binding	45740	79/28409	0.0379746835443038	44.9509493670886	11.3747018041493	4.01607065022354e-05	0.00110478822885706	0.000595649622747067	H2-K1/H2-Eb1/H2-Aa	3
GO:0035497	MF	GO:0035497	cAMP response element binding	45712	12/28409	0.166666666666667	197.284722222222	19.7752686070983	4.49100906039456e-05	0.00110478822885706	0.000595649622747067	Nr4a3/Jdp2	2
GO:0042277	MF	GO:0042277	peptide binding	45771	303/28409	0.0132013201320132	15.6265126512651	7.44293259013659	0.000113907260985499	0.00233509885020273	0.00125897498983973	H2-K1/Cd74/H2-Eb1/H2-Aa	4
GO:0042608	MF	GO:0042608	T cell receptor binding	45712	35/28409	0.0571428571428571	67.6404761904762	11.4707901025927	0.000400094454660563	0.00703023113189275	0.00379036851783691	H2-K1/H2-Eb1	2
GO:0003823	MF	GO:0003823	antigen binding	45740	234/28409	0.0128205128205128	15.1757478632479	6.33145387856814	0.000982581955904394	0.0151071975720301	0.00814508726604959	H2-K1/H2-Eb1/H2-Aa	3
GO:0042287	MF	GO:0042287	MHC protein binding	45712	61/28409	0.0327868852459016	38.8101092896175	8.59593532753279	0.00121415862268852	0.0165935011767431	0.00894643195665227	H2-K1/Cd74	2
GO:0140375	MF	GO:0140375	immune receptor activity	45712	141/28409	0.0141843971631206	16.7901891252955	5.46551194730601	0.00628445040547364	0.0772987399873258	0.04167582900472	Cd74/H2-Eb1	2
GO:0062061	MF	GO:0062061	TAP complex binding	45681	10/28409	0.1	118.370833333333	10.7941926637553	0.00841731148295011	0.0774844222271508	0.041775940096795	H2-K1	1
GO:0001849	MF	GO:0001849	complement component C1q complex binding	45681	11/28409	0.0909090909090909	107.609848484848	10.2832712693218	0.00925529819108817	0.0774844222271508	0.041775940096795	C4b	1
GO:0003796	MF	GO:0003796	lysozyme activity	45681	11/28409	0.0909090909090909	107.609848484848	10.2832712693218	0.00925529819108817	0.0774844222271508	0.041775940096795	Lyz2	1
GO:0008503	MF	GO:0008503	benzodiazepine receptor activity	45681	11/28409	0.0909090909090909	107.609848484848	10.2832712693218	0.00925529819108817	0.0774844222271508	0.041775940096795	Gabra6	1
GO:0052650	MF	GO:0052650	all-trans-retinol dehydrogenase (NADP+) activity	45681	13/28409	0.0769230769230769	91.0544871794872	9.44343403669808	0.0109292360361634	0.0774844222271508	0.041775940096795	Rdh10	1
GO:0061783	MF	GO:0061783	peptidoglycan muralytic activity	45681	15/28409	0.0666666666666667	78.9138888888889	8.77664886342317	0.0126004632897488	0.0774844222271508	0.041775940096795	Lyz2	1
GO:0140713	MF	GO:0140713	histone chaperone activity	45681	16/28409	0.0625	73.9817708333333	8.49083200460104	0.0134350617570673	0.0774844222271508	0.041775940096795	Jdp2	1
GO:0016713	MF	GO:0016713	oxidoreductase activity, acting on paired donors, with incorporation or reduction of molecular oxygen, reduced iron-sulfur protein as one donor, and incorporation of one atom of oxygen	45681	17/28409	0.0588235294117647	69.6299019607843	8.23040766882744	0.014268984150539	0.0774844222271508	0.041775940096795	Cyp11a1	1
GO:0022851	MF	GO:0022851	GABA-gated chloride ion channel activity	45681	17/28409	0.0588235294117647	69.6299019607843	8.23040766882744	0.014268984150539	0.0774844222271508	0.041775940096795	Gabra6	1
GO:0032183	MF	GO:0032183	SUMO binding	45681	18/28409	0.0555555555555556	65.7615740740741	7.99180364545243	0.0151022309940294	0.0774844222271508	0.041775940096795	Casp8ap2	1
GO:0046978	MF	GO:0046978	TAP1 binding	45681	18/28409	0.0555555555555556	65.7615740740741	7.99180364545243	0.0151022309940294	0.0774844222271508	0.041775940096795	H2-K1	1
GO:0046979	MF	GO:0046979	TAP2 binding	45681	18/28409	0.0555555555555556	65.7615740740741	7.99180364545243	0.0151022309940294	0.0774844222271508	0.041775940096795	H2-K1	1
GO:0004890	MF	GO:0004890	GABA-A receptor activity	45681	19/28409	0.0526315789473684	62.3004385964912	7.77211445016754	0.0159348028110184	0.0774844222271508	0.041775940096795	Gabra6	1
GO:0042610	MF	GO:0042610	CD8 receptor binding	45681	19/28409	0.0526315789473684	62.3004385964912	7.77211445016754	0.0159348028110184	0.0774844222271508	0.041775940096795	H2-K1	1
GO:0035259	MF	GO:0035259	nuclear glucocorticoid receptor binding	45681	20/28409	0.05	59.1854166666667	7.56894937223285	0.0167667001245988	0.0774844222271508	0.041775940096795	Nr4a3	1
GO:0043522	MF	GO:0043522	leucine zipper domain binding	45681	21/28409	0.0476190476190476	56.3670634920635	7.38032081749973	0.0175979234574745	0.0774844222271508	0.041775940096795	Jdp2	1
GO:0016917	MF	GO:0016917	GABA receptor activity	45681	22/28409	0.0454545454545455	53.8049242424242	7.20456089748786	0.0184284733319644	0.0774844222271508	0.041775940096795	Gabra6	1
GO:0050998	MF	GO:0050998	nitric-oxide synthase binding	45681	22/28409	0.0454545454545455	53.8049242424242	7.20456089748786	0.0184284733319644	0.0774844222271508	0.041775940096795	Cd74	1
GO:0001846	MF	GO:0001846	opsonin binding	45681	23/28409	0.0434782608695652	51.4655797101449	7.04025818999883	0.0192583502700006	0.0774844222271508	0.041775940096795	C4b	1
GO:0046977	MF	GO:0046977	TAP binding	45681	26/28409	0.0384615384615385	45.5272435897436	6.60487857729141	0.0217439486789163	0.0774844222271508	0.041775940096795	H2-K1	1
GO:0008656	MF	GO:0008656	cysteine-type endopeptidase activator activity involved in apoptotic process	45681	27/28409	0.037037037037037	43.8410493827161	6.47592761392348	0.0225711390827392	0.0774844222271508	0.041775940096795	Casp8ap2	1
GO:0061134	MF	GO:0061134	peptidase regulator activity	45712	279/28409	0.00716845878136201	8.48536439665472	3.65352163929523	0.0230076430826486	0.0774844222271508	0.041775940096795	Casp8ap2/C4b	2
GO:0004745	MF	GO:0004745	all-trans-retinol dehydrogenase (NAD+) activity	45681	28/28409	0.0357142857142857	42.2752976190476	6.3538489116387	0.0233976591539822	0.0774844222271508	0.041775940096795	Rdh10	1
GO:0030247	MF	GO:0030247	polysaccharide binding	45681	28/28409	0.0357142857142857	42.2752976190476	6.3538489116387	0.0233976591539822	0.0774844222271508	0.041775940096795	H2-Eb1	1
GO:0030275	MF	GO:0030275	LRR domain binding	45681	28/28409	0.0357142857142857	42.2752976190476	6.3538489116387	0.0233976591539822	0.0774844222271508	0.041775940096795	Jdp2	1
GO:0030881	MF	GO:0030881	beta-2-microglobulin binding	45681	28/28409	0.0357142857142857	42.2752976190476	6.3538489116387	0.0233976591539822	0.0774844222271508	0.041775940096795	H2-K1	1
GO:0001848	MF	GO:0001848	complement binding	45681	29/28409	0.0344827586206897	40.8175287356322	6.23804648550377	0.0242235094122644	0.0774844222271508	0.041775940096795	C4b	1
GO:0016505	MF	GO:0016505	peptidase activator activity involved in apoptotic process	45681	29/28409	0.0344827586206897	40.8175287356322	6.23804648550377	0.0242235094122644	0.0774844222271508	0.041775940096795	Casp8ap2	1
GO:0035035	MF	GO:0035035	histone acetyltransferase binding	45681	30/28409	0.0333333333333333	39.4569444444444	6.12799439565379	0.0250486903768206	0.0774844222271508	0.041775940096795	Nr4a3	1
GO:0030246	MF	GO:0030246	carbohydrate binding	45712	293/28409	0.0068259385665529	8.07992036405006	3.54214974231269	0.0251981860901303	0.0774844222271508	0.041775940096795	H2-Eb1/C4b	2
GO:0004022	MF	GO:0004022	alcohol dehydrogenase (NAD+) activity	45681	31/28409	0.032258064516129	38.1841397849462	6.02322650115837	0.0258732025665013	0.0775691992923835	0.0418216478854956	Rdh10	1
GO:0035091	MF	GO:0035091	phosphatidylinositol binding	45712	301/28409	0.00664451827242525	7.86517165005537	3.48177880292186	0.0264870436608139	0.0775691992923835	0.0418216478854956	Arfip1/Mitd1	2
GO:0140597	MF	GO:0140597	protein carrier chaperone	45681	38/28409	0.0263157894736842	31.1502192982456	5.40787261435211	0.0316261057006519	0.0896528744308508	0.0483365946867232	Jdp2	1
GO:0070273	MF	GO:0070273	phosphatidylinositol-4-phosphate binding	45681	39/28409	0.0256410256410256	30.3514957264957	5.33352548063879	0.0324452863239353	0.0896528744308508	0.0483365946867232	Arfip1	1
GO:0008106	MF	GO:0008106	alcohol dehydrogenase (NADP+) activity	45681	40/28409	0.025	29.5927083333333	5.26192649943317	0.0332638028247542	0.0896528744308508	0.0483365946867232	Rdh10	1
GO:0042288	MF	GO:0042288	MHC class I protein binding	45681	42/28409	0.0238095238095238	28.1835317460317	5.12631539689571	0.0348988455187074	0.0896528744308508	0.0483365946867232	H2-K1	1
GO:0004033	MF	GO:0004033	aldo-keto reductase (NADPH) activity	45681	43/28409	0.0232558139534884	27.5281007751938	5.06200813083853	0.0357153727407454	0.0896528744308508	0.0483365946867232	Rdh10	1
GO:0008395	MF	GO:0008395	steroid hydroxylase activity	45681	43/28409	0.0232558139534884	27.5281007751938	5.06200813083853	0.0357153727407454	0.0896528744308508	0.0483365946867232	Cyp11a1	1
GO:0046703	MF	GO:0046703	natural killer cell lectin-like receptor binding	45681	43/28409	0.0232558139534884	27.5281007751938	5.06200813083853	0.0357153727407454	0.0896528744308508	0.0483365946867232	H2-K1	1
GO:0015485	MF	GO:0015485	cholesterol binding	45681	51/28409	0.0196078431372549	23.2099673202614	4.61611595629216	0.0422237992754542	0.0998755252092473	0.0538481650678869	Cyp11a1	1
GO:0071889	MF	GO:0071889	14-3-3 protein binding	45681	51/28409	0.0196078431372549	23.2099673202614	4.61611595629216	0.0422237992754542	0.0998755252092473	0.0538481650678869	H2-K1	1
GO:0099095	MF	GO:0099095	ligand-gated monoatomic anion channel activity	45681	51/28409	0.0196078431372549	23.2099673202614	4.61611595629216	0.0422237992754542	0.0998755252092473	0.0538481650678869	Gabra6	1
GO:1904315	MF	GO:1904315	transmitter-gated monoatomic ion channel activity involved in regulation of postsynaptic membrane potential	45681	53/28409	0.0188679245283019	22.3341194968553	4.52034597202937	0.0438443160070352	0.101465687828692	0.0547055056329275	Gabra6	1
GO:0001223	MF	GO:0001223	transcription coactivator binding	45681	54/28409	0.0185185185185185	21.920524691358	4.47441361538237	0.0446535886976763	0.101465687828692	0.0547055056329275	Nr4a3	1
GO:0003925	MF	GO:0003925	G protein activity	45681	57/28409	0.0175438596491228	20.7668128654971	4.34373907594304	0.0470774701843951	0.101465687828692	0.0547055056329275	Rerg	1
GO:0099529	MF	GO:0099529	neurotransmitter receptor activity involved in regulation of postsynaptic membrane potential	45681	57/28409	0.0175438596491228	20.7668128654971	4.34373907594304	0.0470774701843951	0.101465687828692	0.0547055056329275	Gabra6	1
GO:0004879	MF	GO:0004879	nuclear receptor activity	45681	59/28409	0.0169491525423729	20.0628531073446	4.26205330193482	0.0486901157764809	0.101465687828692	0.0547055056329275	Nr4a3	1
GO:0022824	MF	GO:0022824	transmitter-gated monoatomic ion channel activity	45681	59/28409	0.0169491525423729	20.0628531073446	4.26205330193482	0.0486901157764809	0.101465687828692	0.0547055056329275	Gabra6	1
GO:0022835	MF	GO:0022835	transmitter-gated channel activity	45681	59/28409	0.0169491525423729	20.0628531073446	4.26205330193482	0.0486901157764809	0.101465687828692	0.0547055056329275	Gabra6	1
GO:0098531	MF	GO:0098531	ligand-activated transcription factor activity	45681	60/28409	0.0166666666666667	19.7284722222222	4.22270366939992	0.0494954574774106	0.101465687828692	0.0547055056329275	Nr4a3	1
GO:0043028	MF	GO:0043028	cysteine-type endopeptidase regulator activity involved in apoptotic process	45681	62/28409	0.0161290322580645	19.0920698924731	4.14679008000205	0.05110418122629	0.10284409631355	0.0554486783718755	Casp8ap2	1
GO:0044183	MF	GO:0044183	protein folding chaperone	45681	63/28409	0.0158730158730159	18.7890211640212	4.11015250427583	0.0519075642880098	0.10284409631355	0.0554486783718755	Cd74	1
GO:0018455	MF	GO:0018455	alcohol dehydrogenase [NAD(P)+] activity	45681	64/28409	0.015625	18.4954427083333	4.07434869036039	0.0527102954831374	0.10284409631355	0.0554486783718755	Rdh10	1
GO:0032934	MF	GO:0032934	sterol binding	45681	65/28409	0.0153846153846154	18.2108974358974	4.03934666135982	0.0535123753176195	0.10284409631355	0.0554486783718755	Cyp11a1	1
GO:0050840	MF	GO:0050840	extracellular matrix binding	45681	68/28409	0.0147058823529412	17.4074754901961	3.93885629849189	0.0559147117110437	0.103946059369937	0.0560428047950882	Smoc2	1
GO:0001540	MF	GO:0001540	amyloid-beta binding	45681	70/28409	0.0142857142857143	16.910119047619	3.87535676591903	0.0575130217622707	0.103946059369937	0.0560428047950882	Cd74	1
GO:0005230	MF	GO:0005230	extracellular ligand-gated monoatomic ion channel activity	45681	70/28409	0.0142857142857143	16.910119047619	3.87535676591903	0.0575130217622707	0.103946059369937	0.0560428047950882	Gabra6	1
GO:0098960	MF	GO:0098960	postsynaptic neurotransmitter receptor activity	45681	70/28409	0.0142857142857143	16.910119047619	3.87535676591903	0.0575130217622707	0.103946059369937	0.0560428047950882	Gabra6	1
GO:0016504	MF	GO:0016504	peptidase activator activity	45681	71/28409	0.0140845070422535	16.6719483568075	3.84458147941297	0.0583112040367941	0.103946059369937	0.0560428047950882	Casp8ap2	1
GO:0019003	MF	GO:0019003	GDP binding	45681	83/28409	0.0120481927710843	14.261546184739	3.51821263618428	0.0678390042093152	0.119202821682082	0.0642685303035618	Rerg	1
GO:0005254	MF	GO:0005254	chloride channel activity	45681	89/28409	0.0112359550561798	13.3000936329588	3.37938986683672	0.0725681920561942	0.125313341659759	0.0675630340142472	Gabra6	1
GO:0043178	MF	GO:0043178	alcohol binding	45681	90/28409	0.0111111111111111	13.1523148148148	3.35755249017477	0.0733541512154684	0.125313341659759	0.0675630340142472	Cyp11a1	1
GO:0030594	MF	GO:0030594	neurotransmitter receptor activity	45681	96/28409	0.0104166666666667	12.3302951388889	3.23344438907834	0.0780565184419727	0.1305749729984	0.0703998570723083	Gabra6	1
GO:0004553	MF	GO:0004553	hydrolase activity, hydrolyzing O-glycosyl compounds	45681	98/28409	0.0102040816326531	12.078656462585	3.19450836541837	0.0796188859746344	0.1305749729984	0.0703998570723083	Lyz2	1
GO:0004896	MF	GO:0004896	cytokine receptor activity	45681	98/28409	0.0102040816326531	12.078656462585	3.19450836541837	0.0796188859746344	0.1305749729984	0.0703998570723083	Cd74	1
GO:0140104	MF	GO:0140104	molecular carrier activity	45681	103/28409	0.00970873786407767	11.4923139158576	3.10193103554491	0.083513711781172	0.135160349330055	0.0728720753769229	Jdp2	1
GO:0005253	MF	GO:0005253	monoatomic anion channel activity	45681	105/28409	0.00952380952380952	11.2734126984127	3.06666952700181	0.0850672152310407	0.13588659056387	0.0732636303425231	Gabra6	1
GO:0032182	MF	GO:0032182	ubiquitin-like protein binding	45681	123/28409	0.00813008130081301	9.62364498644987	2.78701404828332	0.0989356471007424	0.156013905043478	0.0841153274945583	Casp8ap2	1
GO:0015108	MF	GO:0015108	chloride transmembrane transporter activity	45681	128/28409	0.0078125	9.24772135416667	2.71939994988904	0.10275209377267	0.159152039969116	0.0858072616008069	Gabra6	1
GO:0005496	MF	GO:0005496	steroid binding	45681	129/28409	0.00775193798449612	9.17603359173127	2.70632108362227	0.103513521931132	0.159152039969116	0.0858072616008069	Cyp11a1	1
GO:0016798	MF	GO:0016798	hydrolase activity, acting on glycosyl bonds	45681	142/28409	0.00704225352112676	8.33597417840376	2.54825924193552	0.113355909773655	0.171163067874412	0.0922830404457677	Lyz2	1
GO:0042826	MF	GO:0042826	histone deacetylase binding	45681	143/28409	0.00699300699300699	8.27768065268065	2.53694082520198	0.114108711916275	0.171163067874412	0.0922830404457677	Jdp2	1
GO:0019955	MF	GO:0019955	cytokine binding	45681	146/28409	0.00684931506849315	8.10759132420091	2.50363635018624	0.116363444927342	0.172442213567025	0.0929726953763163	Cd74	1
GO:0001221	MF	GO:0001221	transcription coregulator binding	45681	150/28409	0.00666666666666667	7.89138888888889	2.46068201128065	0.119361202079574	0.173804957715985	0.0937074226453318	Nr4a3	1
GO:0016616	MF	GO:0016616	oxidoreductase activity, acting on the CH-OH group of donors, NAD or NADP as acceptor	45681	151/28409	0.00662251655629139	7.83912803532009	2.45019132959423	0.120109117120802	0.173804957715985	0.0937074226453318	Rdh10	1
GO:0008509	MF	GO:0008509	monoatomic anion transmembrane transporter activity	45681	153/28409	0.0065359477124183	7.73665577342048	2.4294962453354	0.12160312142844	0.17392074343835	0.093769848837108	Gabra6	1
GO:0004497	MF	GO:0004497	monooxygenase activity	45681	156/28409	0.00641025641025641	7.58787393162393	2.39914664985193	0.123839570556858	0.174232350052424	0.0939378524031043	Cyp11a1	1
GO:0016922	MF	GO:0016922	nuclear receptor binding	45681	158/28409	0.00632911392405063	7.49182489451477	2.37935875544138	0.125327503937579	0.174232350052424	0.0939378524031043	Nr4a3	1
GO:0015103	MF	GO:0015103	inorganic anion transmembrane transporter activity	45681	159/28409	0.00628930817610063	7.44470649895178	2.36959421578586	0.126070562233055	0.174232350052424	0.0939378524031043	Gabra6	1
GO:0016614	MF	GO:0016614	oxidoreductase activity, acting on CH-OH group of donors	45681	162/28409	0.00617283950617284	7.30684156378601	2.34080245682381	0.128296109196807	0.175338015902302	0.094533975197647	Rdh10	1
GO:0051087	MF	GO:0051087	protein-folding chaperone binding	45681	166/28409	0.00602409638554217	7.13077309236948	2.30353796785342	0.131255057561997	0.176469288938493	0.0951439041773647	H2-K1	1
GO:0020037	MF	GO:0020037	heme binding	45681	167/28409	0.00598802395209581	7.08807385229541	2.29441474256997	0.131993289287328	0.176469288938493	0.0951439041773647	Cyp11a1	1
GO:0046906	MF	GO:0046906	tetrapyrrole binding	45681	176/28409	0.00568181818181818	6.72561553030303	2.21554973333171	0.138610376562597	0.18040680270586	0.0972668255923764	Cyp11a1	1
GO:0005506	MF	GO:0005506	iron ion binding	45681	178/28409	0.00561797752808989	6.6500468164794	2.19877311342911	0.140074261370904	0.18040680270586	0.0972668255923764	Cyp11a1	1
GO:0015276	MF	GO:0015276	ligand-gated monoatomic ion channel activity	45681	178/28409	0.00561797752808989	6.6500468164794	2.19877311342911	0.140074261370904	0.18040680270586	0.0972668255923764	Gabra6	1
GO:0008201	MF	GO:0008201	heparin binding	45681	179/28409	0.00558659217877095	6.6129	2.19048130558789	0.140805309428964	0.18040680270586	0.0972668255923764	Smoc2	1
GO:0022834	MF	GO:0022834	ligand-gated channel activity	45681	183/28409	0.00546448087431694	6.46835154826958	2.15793721175669	0.143723550188907	0.182247388383872	0.0982591824405983	Gabra6	1
GO:0002020	MF	GO:0002020	protease binding	45681	191/28409	0.00523560209424084	6.19742582897033	2.09567228833105	0.149531560958886	0.187677367325948	0.101186770573682	Casp8ap2	1
GO:0003714	MF	GO:0003714	transcription corepressor activity	45681	198/28409	0.00505050505050505	5.97832491582492	2.04403389790269	0.154582583896634	0.190005096112274	0.102441771973241	Casp8ap2	1
GO:0004866	MF	GO:0004866	endopeptidase inhibitor activity	45681	200/28409	0.005	5.91854166666667	2.02973344761103	0.156020444775119	0.190005096112274	0.102441771973241	C4b	1
GO:1901981	MF	GO:1901981	phosphatidylinositol phosphate binding	45681	200/28409	0.005	5.91854166666667	2.02973344761103	0.156020444775119	0.190005096112274	0.102441771973241	Arfip1	1
GO:0004252	MF	GO:0004252	serine-type endopeptidase activity	45681	203/28409	0.00492610837438424	5.83107553366174	2.00864226691827	0.158172842717655	0.19073783974776	0.102836832726649	Pcsk1	1
GO:0030414	MF	GO:0030414	peptidase inhibitor activity	45681	208/28409	0.00480769230769231	5.69090544871795	1.97441114435911	0.16174848738059	0.193155960658375	0.104140569289496	C4b	1
GO:0008236	MF	GO:0008236	serine-type peptidase activity	45681	218/28409	0.00458715596330275	5.42985474006116	1.90916732406942	0.168856161663236	0.199704883505558	0.107671439117246	Pcsk1	1
GO:0017171	MF	GO:0017171	serine hydrolase activity	45681	223/28409	0.00448430493273543	5.3081091180867	1.87803596010016	0.172388304470247	0.200853203567677	0.108290559048042	Pcsk1	1
GO:0061135	MF	GO:0061135	endopeptidase regulator activity	45681	224/28409	0.00446428571428571	5.28441220238095	1.87192195663125	0.1730930047006	0.200853203567677	0.108290559048042	C4b	1
GO:0016705	MF	GO:0016705	oxidoreductase activity, acting on paired donors, with incorporation or reduction of molecular oxygen	45681	232/28409	0.00431034482758621	5.10219109195402	1.82429053498393	0.178709941997506	0.205432923978442	0.110759727947299	Cyp11a1	1
GO:0033218	MF	GO:0033218	amide binding	45681	236/28409	0.00423728813559322	5.01571327683616	1.80129005620773	0.181504680818369	0.206713664265365	0.111450242607771	Cd74	1
GO:0005539	MF	GO:0005539	glycosaminoglycan binding	45681	250/28409	0.004	4.73483333333333	1.72470220212076	0.191214671276765	0.215774353826074	0.116335338391465	Smoc2	1
GO:0003713	MF	GO:0003713	transcription coactivator activity	45681	273/28409	0.00366300366300366	4.33592796092796	1.61045394877611	0.206927587383678	0.231382665892658	0.124750602920303	Maml2	1
GO:0001227	MF	GO:0001227	DNA-binding transcription repressor activity, RNA polymerase II-specific	45681	304/28409	0.00328947368421053	3.8937774122807	1.47499864242564	0.227643572564929	0.249735169410558	0.134645405843946	Jdp2	1
GO:1901681	MF	GO:1901681	sulfur compound binding	45681	306/28409	0.00326797385620915	3.86832788671024	1.46688027277134	0.228962125790608	0.249735169410558	0.134645405843946	Smoc2	1
GO:0003924	MF	GO:0003924	GTPase activity	45681	308/28409	0.00324675324675325	3.84320887445887	1.45883017556776	0.23027852164419	0.249735169410558	0.134645405843946	Rerg	1
GO:0001217	MF	GO:0001217	DNA-binding transcription repressor activity	45681	312/28409	0.00320512820512821	3.79393696581197	1.44293054256937	0.232904854736375	0.249735169410558	0.134645405843946	Jdp2	1
GO:0022836	MF	GO:0022836	gated channel activity	45681	316/28409	0.00316455696202532	3.74591244725738	1.42729146468426	0.235522598793697	0.249735169410558	0.134645405843946	Gabra6	1
GO:0046982	MF	GO:0046982	protein heterodimerization activity	45681	316/28409	0.00316455696202532	3.74591244725738	1.42729146468426	0.235522598793697	0.249735169410558	0.134645405843946	Jdp2	1
GO:0005525	MF	GO:0005525	GTP binding	45681	364/28409	0.00274725274725275	3.25194597069597	1.25736809872688	0.266275284184062	0.279930426962732	0.150925262290561	Rerg	1
GO:0061629	MF	GO:0061629	RNA polymerase II-specific DNA-binding transcription factor binding	45681	387/28409	0.00258397932816537	3.05867786391042	1.18570271450398	0.280587	0.288864643937601	0.155742170030542	Nr4a3	1
GO:0019001	MF	GO:0019001	guanyl nucleotide binding	45681	389/28409	0.0025706940874036	3.04295201371037	1.17972396595643	0.281819164817172	0.288864643937601	0.155742170030542	Rerg	1
GO:0032561	MF	GO:0032561	guanyl ribonucleotide binding	45681	389/28409	0.0025706940874036	3.04295201371037	1.17972396595643	0.281819164817172	0.288864643937601	0.155742170030542	Rerg	1
GO:0004857	MF	GO:0004857	enzyme inhibitor activity	45681	430/28409	0.00232558139534884	2.75281007751938	1.06496294359503	0.30663021049611	0.311698478438194	0.168053094921748	C4b	1
GO:0005216	MF	GO:0005216	monoatomic ion channel activity	45681	443/28409	0.00225733634311512	2.67202784048156	1.03136334448917	0.31432410242094	0.316900529489964	0.170857795103703	Gabra6	1
GO:0004175	MF	GO:0004175	endopeptidase activity	45681	452/28409	0.00221238938053097	2.61882374631268	1.00879983324473	0.319602642228758	0.319602642228758	0.172314646644517	Pcsk1	1

## Sheet: downDEG_GO_enrichresults
	ONTOLOGY	ID	Description	GeneRatio	BgRatio	RichFactor	FoldEnrichment	zScore	pvalue	p.adjust	qvalue	geneID	Count
GO:0060612	BP	GO:0060612	adipose tissue development	46080	78/28928	0.025641	27.472	7.15547	0.00241146	0.17247	0.134671	Arrdc3/Sox8	2
GO:0032481	BP	GO:0032481	positive regulation of type I interferon production	46080	90/28928	0.0222222	23.8091	6.62404	0.00319401	0.17247	0.134671	Hmgb2/Zcchc3	2
GO:1903432	BP	GO:1903432	regulation of TORC1 signaling	46080	101/28928	0.019802	21.216	6.22061	0.00400206	0.17247	0.134671	Dyrk3/Rnf167	2
GO:0038202	BP	GO:0038202	TORC1 signaling	46080	116/28928	0.0172414	18.4725	5.76336	0.00524061	0.17247	0.134671	Dyrk3/Rnf167	2
GO:0045639	BP	GO:0045639	positive regulation of myeloid cell differentiation	46080	119/28928	0.0168067	18.0068	5.68212	0.00550691	0.17247	0.134671	Klf10/Hmgb2	2
GO:0032479	BP	GO:0032479	regulation of type I interferon production	46080	141/28928	0.0141844	15.1973	5.16527	0.00764456	0.17247	0.134671	Hmgb2/Zcchc3	2
GO:0032606	BP	GO:0032606	type I interferon production	46080	146/28928	0.0136986	14.6768	5.06382	0.00817491	0.17247	0.134671	Hmgb2/Zcchc3	2
GO:0032006	BP	GO:0032006	regulation of TOR signaling	46080	153/28928	0.0130719	14.0053	4.92988	0.00894453	0.17247	0.134671	Dyrk3/Rnf167	2
GO:0006997	BP	GO:0006997	nucleus organization	46080	156/28928	0.0128205	13.736	4.87514	0.00928396	0.17247	0.134671	Dyrk3/Hmgb2	2
GO:0035519	BP	GO:0035519	protein K29-linked ubiquitination	46049	11/28928	0.0909091	97.4007	9.7741	0.0102208	0.17247	0.134671	Rnf167	1
GO:0060613	BP	GO:0060613	fat pad development	46049	11/28928	0.0909091	97.4007	9.7741	0.0102208	0.17247	0.134671	Arrdc3	1
GO:0072173	BP	GO:0072173	metanephric tubule morphogenesis	46049	11/28928	0.0909091	97.4007	9.7741	0.0102208	0.17247	0.134671	Sox8	1
GO:0090184	BP	GO:0090184	positive regulation of kidney development	46049	11/28928	0.0909091	97.4007	9.7741	0.0102208	0.17247	0.134671	Sox8	1
GO:1900246	BP	GO:1900246	positive regulation of RIG-I signaling pathway	46049	11/28928	0.0909091	97.4007	9.7741	0.0102208	0.17247	0.134671	Zcchc3	1
GO:0030218	BP	GO:0030218	erythrocyte differentiation	46080	170/28928	0.0117647	12.6048	4.63831	0.010943	0.17247	0.134671	Dyrk3/Hmgb2	2
GO:0042989	BP	GO:0042989	sequestering of actin monomers	46049	12/28928	0.0833333	89.284	9.34933	0.011145	0.17247	0.134671	Tmsb10	1
GO:0045654	BP	GO:0045654	positive regulation of megakaryocyte differentiation	46049	12/28928	0.0833333	89.284	9.34933	0.011145	0.17247	0.134671	Hmgb2	1
GO:1990253	BP	GO:1990253	cellular response to leucine starvation	46049	12/28928	0.0833333	89.284	9.34933	0.011145	0.17247	0.134671	Rnf167	1
GO:0035332	BP	GO:0035332	positive regulation of hippo signaling	46049	13/28928	0.0769231	82.416	8.97422	0.0120683	0.17247	0.134671	Arrdc3	1
GO:0031929	BP	GO:0031929	TOR signaling	46080	184/28928	0.0108696	11.6457	4.4278	0.0127231	0.17247	0.134671	Dyrk3/Rnf167	2
GO:0034101	BP	GO:0034101	erythrocyte homeostasis	46080	184/28928	0.0108696	11.6457	4.4278	0.0127231	0.17247	0.134671	Dyrk3/Hmgb2	2
GO:0048484	BP	GO:0048484	enteric nervous system development	46049	14/28928	0.0714286	76.5291	8.63975	0.0129908	0.17247	0.134671	Sox8	1
GO:0008584	BP	GO:0008584	male gonad development	46080	187/28928	0.0106952	11.4589	4.38564	0.01312	0.17247	0.134671	Hmgb2/Sox8	2
GO:0046546	BP	GO:0046546	development of primary male sexual characteristics	46080	188/28928	0.0106383	11.398	4.3718	0.0132535	0.17247	0.134671	Hmgb2/Sox8	2
GO:0033690	BP	GO:0033690	positive regulation of osteoblast proliferation	46049	15/28928	0.0666667	71.4272	8.33905	0.0139125	0.17247	0.134671	Sox8	1
GO:0043518	BP	GO:0043518	negative regulation of DNA damage response, signal transduction by p53 class mediator	46049	16/28928	0.0625	66.963	8.06674	0.0148334	0.17247	0.134671	Dyrk3	1
GO:0009267	BP	GO:0009267	cellular response to starvation	46080	204/28928	0.00980392	10.504	4.16367	0.01547	0.17247	0.134671	Klf10/Rnf167	2
GO:0000054	BP	GO:0000054	ribosomal subunit export from nucleus	46049	17/28928	0.0588235	63.024	7.81861	0.0157534	0.17247	0.134671	Xpo1	1
GO:0031650	BP	GO:0031650	regulation of heat generation	46049	17/28928	0.0588235	63.024	7.81861	0.0157534	0.17247	0.134671	Arrdc3	1
GO:0033750	BP	GO:0033750	ribosome localization	46049	17/28928	0.0588235	63.024	7.81861	0.0157534	0.17247	0.134671	Xpo1	1
GO:0106072	BP	GO:0106072	negative regulation of adenylate cyclase-activating G protein-coupled receptor signaling pathway	46049	17/28928	0.0588235	63.024	7.81861	0.0157534	0.17247	0.134671	Arrdc3	1
GO:0021781	BP	GO:0021781	glial cell fate commitment	46049	18/28928	0.0555556	59.5226	7.59125	0.0166726	0.17247	0.134671	Sox8	1
GO:0031987	BP	GO:0031987	locomotion involved in locomotory behavior	46049	18/28928	0.0555556	59.5226	7.59125	0.0166726	0.17247	0.134671	Arrdc3	1
GO:0072077	BP	GO:0072077	renal vesicle morphogenesis	46049	18/28928	0.0555556	59.5226	7.59125	0.0166726	0.17247	0.134671	Sox8	1
GO:0046661	BP	GO:0046661	male sex differentiation	46080	217/28928	0.00921659	9.87472	4.01086	0.0173802	0.17247	0.134671	Hmgb2/Sox8	2
GO:0016322	BP	GO:0016322	neuron remodeling	46049	19/28928	0.0526316	56.3899	7.38189	0.0175909	0.17247	0.134671	Rnd1	1
GO:0030575	BP	GO:0030575	nuclear body organization	46049	19/28928	0.0526316	56.3899	7.38189	0.0175909	0.17247	0.134671	Dyrk3	1
GO:0039535	BP	GO:0039535	regulation of RIG-I signaling pathway	46049	19/28928	0.0526316	56.3899	7.38189	0.0175909	0.17247	0.134671	Zcchc3	1
GO:0071360	BP	GO:0071360	cellular response to exogenous dsRNA	46049	19/28928	0.0526316	56.3899	7.38189	0.0175909	0.17247	0.134671	Zcchc3	1
GO:0072087	BP	GO:0072087	renal vesicle development	46049	20/28928	0.05	53.5704	7.18827	0.0185085	0.17247	0.134671	Sox8	1
GO:0072189	BP	GO:0072189	ureter development	46049	20/28928	0.05	53.5704	7.18827	0.0185085	0.17247	0.134671	Sox8	1
GO:0006071	BP	GO:0006071	glycerol metabolic process	46049	21/28928	0.047619	51.0194	7.00848	0.0194252	0.17247	0.134671	Pgp	1
GO:0042407	BP	GO:0042407	cristae formation	46049	21/28928	0.047619	51.0194	7.00848	0.0194252	0.17247	0.134671	Chchd10	1
GO:0002262	BP	GO:0002262	myeloid cell homeostasis	46080	232/28928	0.00862069	9.23627	3.84983	0.0197028	0.17247	0.134671	Dyrk3/Hmgb2	2
GO:0006144	BP	GO:0006144	purine nucleobase metabolic process	46049	22/28928	0.0454545	48.7003	6.84094	0.0203411	0.17247	0.134671	Ttr	1
GO:1901028	BP	GO:1901028	regulation of mitochondrial outer membrane permeabilization involved in apoptotic signaling pathway	46049	22/28928	0.0454545	48.7003	6.84094	0.0203411	0.17247	0.134671	Chchd10	1
GO:0045637	BP	GO:0045637	regulation of myeloid cell differentiation	46080	236/28928	0.00847458	9.07972	3.80934	0.0203431	0.17247	0.134671	Klf10/Hmgb2	2
GO:0045652	BP	GO:0045652	regulation of megakaryocyte differentiation	46049	23/28928	0.0434783	46.5829	6.68431	0.0212561	0.17247	0.134671	Hmgb2	1
GO:0061179	BP	GO:0061179	negative regulation of insulin secretion involved in cellular response to glucose stimulus	46049	23/28928	0.0434783	46.5829	6.68431	0.0212561	0.17247	0.134671	Pim3	1
GO:0071880	BP	GO:0071880	adenylate cyclase-activating adrenergic receptor signaling pathway	46049	23/28928	0.0434783	46.5829	6.68431	0.0212561	0.17247	0.134671	Arrdc3	1
GO:0072079	BP	GO:0072079	nephron tubule formation	46049	23/28928	0.0434783	46.5829	6.68431	0.0212561	0.17247	0.134671	Sox8	1
GO:0072234	BP	GO:0072234	metanephric nephron tubule development	46049	23/28928	0.0434783	46.5829	6.68431	0.0212561	0.17247	0.134671	Sox8	1
GO:0090190	BP	GO:0090190	positive regulation of branching involved in ureteric bud morphogenesis	46049	23/28928	0.0434783	46.5829	6.68431	0.0212561	0.17247	0.134671	Sox8	1
GO:0042594	BP	GO:0042594	response to starvation	46080	244/28928	0.00819672	8.78203	3.73117	0.0216498	0.17247	0.134671	Klf10/Rnf167	2
GO:0051443	BP	GO:0051443	positive regulation of ubiquitin-protein transferase activity	46049	24/28928	0.0416667	44.642	6.53745	0.0221704	0.17247	0.134671	Arrdc3	1
GO:0106070	BP	GO:0106070	regulation of adenylate cyclase-activating G protein-coupled receptor signaling pathway	46049	24/28928	0.0416667	44.642	6.53745	0.0221704	0.17247	0.134671	Arrdc3	1
GO:0048469	BP	GO:0048469	cell maturation	46080	250/28928	0.008	8.57126	3.67486	0.0226523	0.17247	0.134671	Rnd1/Sox8	2
GO:0019400	BP	GO:0019400	alditol metabolic process	46049	25/28928	0.04	42.8563	6.39936	0.0230838	0.17247	0.134671	Pgp	1
GO:0072273	BP	GO:0072273	metanephric nephron morphogenesis	46049	25/28928	0.04	42.8563	6.39936	0.0230838	0.17247	0.134671	Sox8	1
GO:0090189	BP	GO:0090189	regulation of branching involved in ureteric bud morphogenesis	46049	25/28928	0.04	42.8563	6.39936	0.0230838	0.17247	0.134671	Sox8	1
GO:0060009	BP	GO:0060009	Sertoli cell development	46049	26/28928	0.0384615	41.208	6.2692	0.0239964	0.17247	0.134671	Sox8	1
GO:0060221	BP	GO:0060221	retinal rod cell differentiation	46049	26/28928	0.0384615	41.208	6.2692	0.0239964	0.17247	0.134671	Sox8	1
GO:0071359	BP	GO:0071359	cellular response to dsRNA	46049	26/28928	0.0384615	41.208	6.2692	0.0239964	0.17247	0.134671	Zcchc3	1
GO:0039529	BP	GO:0039529	RIG-I signaling pathway	46049	27/28928	0.037037	39.6818	6.14623	0.0249082	0.17247	0.134671	Zcchc3	1
GO:0045721	BP	GO:0045721	negative regulation of gluconeogenesis	46049	27/28928	0.037037	39.6818	6.14623	0.0249082	0.17247	0.134671	Pgp	1
GO:0072243	BP	GO:0072243	metanephric nephron epithelium development	46049	27/28928	0.037037	39.6818	6.14623	0.0249082	0.17247	0.134671	Sox8	1
GO:0072170	BP	GO:0072170	metanephric tubule development	46049	28/28928	0.0357143	38.2646	6.0298	0.0258191	0.172575	0.134752	Sox8	1
GO:0031649	BP	GO:0031649	heat generation	46049	29/28928	0.0344828	36.9451	5.91935	0.0267292	0.172575	0.134752	Arrdc3	1
GO:0045648	BP	GO:0045648	positive regulation of erythrocyte differentiation	46049	29/28928	0.0344828	36.9451	5.91935	0.0267292	0.172575	0.134752	Hmgb2	1
GO:0031669	BP	GO:0031669	cellular response to nutrient levels	46080	275/28928	0.00727273	7.79205	3.45907	0.027032	0.172575	0.134752	Klf10/Rnf167	2
GO:0097345	BP	GO:0097345	mitochondrial outer membrane permeabilization	46049	30/28928	0.0333333	35.7136	5.81438	0.0276386	0.172575	0.134752	Chchd10	1
GO:0003338	BP	GO:0003338	metanephros morphogenesis	46049	31/28928	0.0322581	34.5615	5.71444	0.0285471	0.172575	0.134752	Sox8	1
GO:0033688	BP	GO:0033688	regulation of osteoblast proliferation	46049	31/28928	0.0322581	34.5615	5.71444	0.0285471	0.172575	0.134752	Sox8	1
GO:0048521	BP	GO:0048521	negative regulation of behavior	46049	31/28928	0.0322581	34.5615	5.71444	0.0285471	0.172575	0.134752	Arrdc3	1
GO:1902042	BP	GO:1902042	negative regulation of extrinsic apoptotic signaling pathway via death domain receptors	46049	31/28928	0.0322581	34.5615	5.71444	0.0285471	0.172575	0.134752	Hmgb2	1
GO:0071875	BP	GO:0071875	adrenergic receptor signaling pathway	46049	32/28928	0.03125	33.4815	5.61913	0.0294547	0.172575	0.134752	Arrdc3	1
GO:0072207	BP	GO:0072207	metanephric epithelium development	46049	32/28928	0.03125	33.4815	5.61913	0.0294547	0.172575	0.134752	Sox8	1
GO:1902751	BP	GO:1902751	positive regulation of cell cycle G2/M phase transition	46049	32/28928	0.03125	33.4815	5.61913	0.0294547	0.172575	0.134752	Dyrk3	1
GO:0007289	BP	GO:0007289	spermatid nucleus differentiation	46049	33/28928	0.030303	32.4669	5.52811	0.0303616	0.173441	0.135429	Hmgb2	1
GO:0045662	BP	GO:0045662	negative regulation of myoblast differentiation	46049	33/28928	0.030303	32.4669	5.52811	0.0303616	0.173441	0.135429	Sox8	1
GO:0008406	BP	GO:0008406	gonad development	46080	296/28928	0.00675676	7.23924	3.29783	0.0309545	0.17426	0.136068	Hmgb2/Sox8	2
GO:1902110	BP	GO:1902110	positive regulation of mitochondrial membrane permeability involved in apoptotic process	46049	34/28928	0.0294118	31.512	5.44106	0.0312676	0.17426	0.136068	Chchd10	1
GO:0045137	BP	GO:0045137	development of primary sexual characteristics	46080	300/28928	0.00666667	7.14272	3.26891	0.031726	0.174684	0.1364	Hmgb2/Sox8	2
GO:0060008	BP	GO:0060008	Sertoli cell differentiation	46049	36/28928	0.0277778	29.7613	5.27774	0.0330773	0.175185	0.136791	Sox8	1
GO:1901797	BP	GO:1901797	negative regulation of signal transduction by p53 class mediator	46049	36/28928	0.0277778	29.7613	5.27774	0.0330773	0.175185	0.136791	Dyrk3	1
GO:1902686	BP	GO:1902686	mitochondrial outer membrane permeabilization involved in programmed cell death	46049	36/28928	0.0277778	29.7613	5.27774	0.0330773	0.175185	0.136791	Chchd10	1
GO:0009112	BP	GO:0009112	nucleobase metabolic process	46049	37/28928	0.027027	28.957	5.201	0.0339809	0.175185	0.136791	Ttr	1
GO:0033687	BP	GO:0033687	osteoblast proliferation	46049	37/28928	0.027027	28.957	5.201	0.0339809	0.175185	0.136791	Sox8	1
GO:0035330	BP	GO:0035330	regulation of hippo signaling	46049	38/28928	0.0263158	28.1949	5.12723	0.0348837	0.175185	0.136791	Arrdc3	1
GO:0043516	BP	GO:0043516	regulation of DNA damage response, signal transduction by p53 class mediator	46049	38/28928	0.0263158	28.1949	5.12723	0.0348837	0.175185	0.136791	Dyrk3	1
GO:0090183	BP	GO:0090183	regulation of kidney development	46049	38/28928	0.0263158	28.1949	5.12723	0.0348837	0.175185	0.136791	Sox8	1
GO:0035794	BP	GO:0035794	positive regulation of mitochondrial membrane permeability	46049	39/28928	0.025641	27.472	5.05626	0.0357857	0.175279	0.136864	Chchd10	1
GO:0046825	BP	GO:0046825	regulation of protein export from nucleus	46049	39/28928	0.025641	27.472	5.05626	0.0357857	0.175279	0.136864	Xpo1	1
GO:0045672	BP	GO:0045672	positive regulation of osteoclast differentiation	46049	40/28928	0.025	26.7852	4.98791	0.0366868	0.175279	0.136864	Klf10	1
GO:0007007	BP	GO:0007007	inner mitochondrial membrane organization	46049	41/28928	0.0243902	26.1319	4.92202	0.0375872	0.175279	0.136864	Chchd10	1
GO:0031128	BP	GO:0031128	developmental induction	46049	41/28928	0.0243902	26.1319	4.92202	0.0375872	0.175279	0.136864	Sox8	1
GO:0110110	BP	GO:0110110	positive regulation of animal organ morphogenesis	46049	41/28928	0.0243902	26.1319	4.92202	0.0375872	0.175279	0.136864	Sox8	1
GO:1902108	BP	GO:1902108	regulation of mitochondrial membrane permeability involved in apoptotic process	46049	41/28928	0.0243902	26.1319	4.92202	0.0375872	0.175279	0.136864	Chchd10	1
GO:0071695	BP	GO:0071695	anatomical structure maturation	46080	332/28928	0.0060241	6.45426	3.05513	0.0381682	0.17619	0.137576	Rnd1/Sox8	2
GO:0061448	BP	GO:0061448	connective tissue development	46080	334/28928	0.00598802	6.41561	3.04271	0.0385863	0.17634	0.137692	Arrdc3/Sox8	2
GO:0072210	BP	GO:0072210	metanephric nephron development	46049	43/28928	0.0232558	24.9165	4.79702	0.0393855	0.176462	0.137788	Sox8	1
GO:1905332	BP	GO:1905332	positive regulation of morphogenesis of an epithelium	46049	43/28928	0.0232558	24.9165	4.79702	0.0393855	0.176462	0.137788	Sox8	1
GO:1904262	BP	GO:1904262	negative regulation of TORC1 signaling	46049	45/28928	0.0222222	23.8091	4.68025	0.0411805	0.180957	0.141297	Rnf167	1
GO:1905710	BP	GO:1905710	positive regulation of membrane permeability	46049	45/28928	0.0222222	23.8091	4.68025	0.0411805	0.180957	0.141297	Chchd10	1
GO:0006890	BP	GO:0006890	retrograde vesicle-mediated transport, Golgi to endoplasmic reticulum	46049	46/28928	0.0217391	23.2915	4.62467	0.0420768	0.181407	0.141649	Bet1l	1
GO:0043388	BP	GO:0043388	positive regulation of DNA binding	46049	46/28928	0.0217391	23.2915	4.62467	0.0420768	0.181407	0.141649	Hmgb2	1
GO:0051438	BP	GO:0051438	regulation of ubiquitin-protein transferase activity	46049	47/28928	0.0212766	22.7959	4.57083	0.0429723	0.183536	0.143312	Arrdc3	1
GO:0120163	BP	GO:0120163	negative regulation of cold-induced thermogenesis	46049	48/28928	0.0208333	22.321	4.51863	0.043867	0.184636	0.144171	Arrdc3	1
GO:0010824	BP	GO:0010824	regulation of centrosome duplication	46049	49/28928	0.0204082	21.8655	4.46799	0.0447609	0.184636	0.144171	Xpo1	1
GO:0060219	BP	GO:0060219	camera-type eye photoreceptor cell differentiation	46049	49/28928	0.0204082	21.8655	4.46799	0.0447609	0.184636	0.144171	Sox8	1
GO:0032956	BP	GO:0032956	regulation of actin cytoskeleton organization	46080	366/28928	0.00546448	5.85469	2.85683	0.0455138	0.184636	0.144171	Rnd1/Tmsb10	2
GO:0048483	BP	GO:0048483	autonomic nervous system development	46049	50/28928	0.02	21.4281	4.41883	0.045654	0.184636	0.144171	Sox8	1
GO:1902041	BP	GO:1902041	regulation of extrinsic apoptotic signaling pathway via death domain receptors	46049	50/28928	0.02	21.4281	4.41883	0.045654	0.184636	0.144171	Hmgb2	1
GO:0045646	BP	GO:0045646	regulation of erythrocyte differentiation	46049	51/28928	0.0196078	21.008	4.37109	0.0465463	0.186221	0.145408	Hmgb2	1
GO:0007548	BP	GO:0007548	sex differentiation	46080	372/28928	0.00537634	5.76025	2.82443	0.046861	0.186221	0.145408	Hmgb2/Sox8	2
GO:0032728	BP	GO:0032728	positive regulation of interferon-beta production	46049	52/28928	0.0192308	20.604	4.32469	0.0474378	0.186888	0.145929	Hmgb2	1
GO:0030219	BP	GO:0030219	megakaryocyte differentiation	46049	54/28928	0.0185185	19.8409	4.23567	0.0492183	0.190617	0.14884	Hmgb2	1
GO:0035329	BP	GO:0035329	hippo signaling	46049	54/28928	0.0185185	19.8409	4.23567	0.0492183	0.190617	0.14884	Arrdc3	1
GO:0048608	BP	GO:0048608	reproductive structure development	46080	386/28928	0.00518135	5.55133	2.75149	0.0500614	0.191878	0.149825	Hmgb2/Sox8	2
GO:0034198	BP	GO:0034198	cellular response to amino acid starvation	46049	56/28928	0.0178571	19.1323	4.15131	0.0509957	0.191878	0.149825	Rnf167	1
GO:0034605	BP	GO:0034605	cellular response to heat	46049	56/28928	0.0178571	19.1323	4.15131	0.0509957	0.191878	0.149825	Ier5	1
GO:0061458	BP	GO:0061458	reproductive system development	46080	391/28928	0.00511509	5.48034	2.72629	0.0512234	0.191878	0.149825	Hmgb2/Sox8	2
GO:1904263	BP	GO:1904263	positive regulation of TORC1 signaling	46049	57/28928	0.0175439	18.7966	4.11075	0.0518831	0.192769	0.150521	Rnf167	1
GO:0046605	BP	GO:0046605	regulation of centrosome cycle	46049	58/28928	0.0172414	18.4725	4.07121	0.0527698	0.194482	0.151859	Xpo1	1
GO:0046902	BP	GO:0046902	regulation of mitochondrial membrane permeability	46049	59/28928	0.0169492	18.1594	4.03265	0.0536557	0.19484	0.152138	Chchd10	1
GO:0045089	BP	GO:0045089	positive regulation of innate immune response	46080	404/28928	0.0049505	5.304	2.66278	0.0542904	0.19484	0.152138	Hmgb2/Zcchc3	2
GO:0001755	BP	GO:0001755	neural crest cell migration	46049	61/28928	0.0163934	17.5641	3.95829	0.055425	0.19484	0.152138	Sox8	1
GO:0043330	BP	GO:0043330	response to exogenous dsRNA	46049	61/28928	0.0163934	17.5641	3.95829	0.055425	0.19484	0.152138	Zcchc3	1
GO:0050918	BP	GO:0050918	positive chemotaxis	46049	61/28928	0.0163934	17.5641	3.95829	0.055425	0.19484	0.152138	Hmgb2	1
GO:1990928	BP	GO:1990928	response to amino acid starvation	46049	61/28928	0.0163934	17.5641	3.95829	0.055425	0.19484	0.152138	Rnf167	1
GO:0032970	BP	GO:0032970	regulation of actin filament-based process	46080	416/28928	0.00480769	5.151	2.60653	0.0571788	0.195962	0.153014	Rnd1/Tmsb10	2
GO:0090497	BP	GO:0090497	mesenchymal cell migration	46049	63/28928	0.015873	17.0065	3.88738	0.0571912	0.195962	0.153014	Sox8	1
GO:0021700	BP	GO:0021700	developmental maturation	46080	418/28928	0.00478469	5.12635	2.59736	0.0576654	0.195962	0.153014	Rnd1/Sox8	2
GO:0046173	BP	GO:0046173	polyol biosynthetic process	46049	65/28928	0.0153846	16.4832	3.81965	0.0589542	0.195962	0.153014	Pgp	1
GO:0006111	BP	GO:0006111	regulation of gluconeogenesis	46049	66/28928	0.0151515	16.2334	3.7869	0.0598345	0.195962	0.153014	Pgp	1
GO:0006611	BP	GO:0006611	protein export from nucleus	46049	66/28928	0.0151515	16.2334	3.7869	0.0598345	0.195962	0.153014	Xpo1	1
GO:0032007	BP	GO:0032007	negative regulation of TOR signaling	46049	66/28928	0.0151515	16.2334	3.7869	0.0598345	0.195962	0.153014	Rnf167	1
GO:0046676	BP	GO:0046676	negative regulation of insulin secretion	46049	66/28928	0.0151515	16.2334	3.7869	0.0598345	0.195962	0.153014	Pim3	1
GO:0060688	BP	GO:0060688	regulation of morphogenesis of a branching structure	46049	66/28928	0.0151515	16.2334	3.7869	0.0598345	0.195962	0.153014	Sox8	1
GO:0048872	BP	GO:0048872	homeostasis of number of cells	46080	431/28928	0.00464037	4.97173	2.53919	0.0608643	0.195962	0.153014	Dyrk3/Hmgb2	2
GO:0030837	BP	GO:0030837	negative regulation of actin filament polymerization	46049	68/28928	0.0147059	15.756	3.7235	0.0615927	0.195962	0.153014	Tmsb10	1
GO:0002833	BP	GO:0002833	positive regulation of response to biotic stimulus	46080	434/28928	0.00460829	4.93736	2.5261	0.0616112	0.195962	0.153014	Hmgb2/Zcchc3	2
GO:0001658	BP	GO:0001658	branching involved in ureteric bud morphogenesis	46049	69/28928	0.0144928	15.5276	3.6928	0.0624707	0.195962	0.153014	Sox8	1
GO:0043331	BP	GO:0043331	response to dsRNA	46049	69/28928	0.0144928	15.5276	3.6928	0.0624707	0.195962	0.153014	Zcchc3	1
GO:0001754	BP	GO:0001754	eye photoreceptor cell differentiation	46049	70/28928	0.0142857	15.3058	3.66274	0.0633478	0.195962	0.153014	Sox8	1
GO:0042551	BP	GO:0042551	neuron maturation	46049	70/28928	0.0142857	15.3058	3.66274	0.0633478	0.195962	0.153014	Rnd1	1
GO:0045744	BP	GO:0045744	negative regulation of G protein-coupled receptor signaling pathway	46049	71/28928	0.0140845	15.0902	3.63328	0.0642241	0.195962	0.153014	Arrdc3	1
GO:0030330	BP	GO:0030330	DNA damage response, signal transduction by p53 class mediator	46049	72/28928	0.0138889	14.8807	3.60442	0.0650997	0.195962	0.153014	Dyrk3	1
GO:0032608	BP	GO:0032608	interferon-beta production	46049	72/28928	0.0138889	14.8807	3.60442	0.0650997	0.195962	0.153014	Hmgb2	1
GO:0032648	BP	GO:0032648	regulation of interferon-beta production	46049	72/28928	0.0138889	14.8807	3.60442	0.0650997	0.195962	0.153014	Hmgb2	1
GO:1903008	BP	GO:1903008	organelle disassembly	46049	72/28928	0.0138889	14.8807	3.60442	0.0650997	0.195962	0.153014	Dyrk3	1
GO:0006406	BP	GO:0006406	mRNA export from nucleus	46049	74/28928	0.0135135	14.4785	3.54839	0.0668485	0.195962	0.153014	Xpo1	1
GO:0032507	BP	GO:0032507	maintenance of protein location in cell	46049	74/28928	0.0135135	14.4785	3.54839	0.0668485	0.195962	0.153014	Tmsb10	1
GO:0045912	BP	GO:0045912	negative regulation of carbohydrate metabolic process	46049	74/28928	0.0135135	14.4785	3.54839	0.0668485	0.195962	0.153014	Pgp	1
GO:0070534	BP	GO:0070534	protein K63-linked ubiquitination	46049	74/28928	0.0135135	14.4785	3.54839	0.0668485	0.195962	0.153014	Rnf167	1
GO:1903706	BP	GO:1903706	regulation of hemopoiesis	46080	458/28928	0.00436681	4.67863	2.42551	0.0677	0.195962	0.153014	Klf10/Hmgb2	2
GO:1905330	BP	GO:1905330	regulation of morphogenesis of an epithelium	46049	75/28928	0.0133333	14.2854	3.52118	0.0677216	0.195962	0.153014	Sox8	1
GO:0090559	BP	GO:0090559	regulation of membrane permeability	46049	76/28928	0.0131579	14.0975	3.49449	0.068594	0.195962	0.153014	Chchd10	1
GO:0032008	BP	GO:0032008	positive regulation of TOR signaling	46049	77/28928	0.012987	13.9144	3.46829	0.0694657	0.195962	0.153014	Rnf167	1
GO:0060675	BP	GO:0060675	ureteric bud morphogenesis	46049	77/28928	0.012987	13.9144	3.46829	0.0694657	0.195962	0.153014	Sox8	1
GO:0062208	BP	GO:0062208	positive regulation of pattern recognition receptor signaling pathway	46049	77/28928	0.012987	13.9144	3.46829	0.0694657	0.195962	0.153014	Zcchc3	1
GO:0090278	BP	GO:0090278	negative regulation of peptide hormone secretion	46049	77/28928	0.012987	13.9144	3.46829	0.0694657	0.195962	0.153014	Pim3	1
GO:0002763	BP	GO:0002763	positive regulation of myeloid leukocyte differentiation	46049	78/28928	0.0128205	13.736	3.44258	0.0703365	0.195999	0.153043	Klf10	1
GO:0051298	BP	GO:0051298	centrosome duplication	46049	78/28928	0.0128205	13.736	3.44258	0.0703365	0.195999	0.153043	Xpo1	1
GO:0002792	BP	GO:0002792	negative regulation of peptide secretion	46049	79/28928	0.0126582	13.5621	3.41734	0.0712066	0.197221	0.153997	Pim3	1
GO:0007015	BP	GO:0007015	actin filament organization	46080	476/28928	0.00420168	4.50171	2.35453	0.0723946	0.199303	0.155623	Rnd1/Tmsb10	2
GO:0072171	BP	GO:0072171	mesonephric tubule morphogenesis	46049	81/28928	0.0123457	13.2273	3.3682	0.0729443	0.199614	0.155866	Sox8	1
GO:0007422	BP	GO:0007422	peripheral nervous system development	46049	83/28928	0.0120482	12.9085	3.32077	0.0746789	0.201895	0.157647	Sox8	1
GO:0050767	BP	GO:0050767	regulation of neurogenesis	46080	485/28928	0.00412371	4.41817	2.32036	0.0747815	0.201895	0.157647	Hmgb2/Sox8	2
GO:0032272	BP	GO:0032272	negative regulation of protein polymerization	46049	84/28928	0.0119048	12.7549	3.29766	0.075545	0.201895	0.157647	Tmsb10	1
GO:0071103	BP	GO:0071103	DNA conformation change	46049	84/28928	0.0119048	12.7549	3.29766	0.075545	0.201895	0.157647	Hmgb2	1
GO:0008625	BP	GO:0008625	extrinsic apoptotic signaling pathway via death domain receptors	46049	85/28928	0.0117647	12.6048	3.27494	0.0764104	0.202436	0.158069	Hmgb2	1
GO:0002437	BP	GO:0002437	inflammatory response to antigenic stimulus	46049	86/28928	0.0116279	12.4582	3.2526	0.077275	0.202436	0.158069	Hmgb2	1
GO:0045088	BP	GO:0045088	regulation of innate immune response	46080	496/28928	0.00403226	4.32019	2.2797	0.0777334	0.202436	0.158069	Hmgb2/Zcchc3	2
GO:0014032	BP	GO:0014032	neural crest cell development	46049	87/28928	0.0114943	12.315	3.23063	0.0781388	0.202436	0.158069	Sox8	1
GO:0045661	BP	GO:0045661	regulation of myoblast differentiation	46049	88/28928	0.0113636	12.1751	3.20901	0.0790018	0.202436	0.158069	Sox8	1
GO:0051966	BP	GO:0051966	regulation of synaptic transmission, glutamatergic	46049	88/28928	0.0113636	12.1751	3.20901	0.0790018	0.202436	0.158069	Rnf167	1
GO:0035019	BP	GO:0035019	somatic stem cell population maintenance	46049	89/28928	0.011236	12.0383	3.18775	0.079864	0.202436	0.158069	Klf10	1
GO:1901796	BP	GO:1901796	regulation of signal transduction by p53 class mediator	46049	89/28928	0.011236	12.0383	3.18775	0.079864	0.202436	0.158069	Dyrk3	1
GO:0072078	BP	GO:0072078	nephron tubule morphogenesis	46049	90/28928	0.0111111	11.9045	3.16681	0.0807255	0.202436	0.158069	Sox8	1
GO:0060042	BP	GO:0060042	retina morphogenesis in camera-type eye	46049	91/28928	0.010989	11.7737	3.14621	0.0815862	0.202436	0.158069	Sox8	1
GO:0006405	BP	GO:0006405	RNA export from nucleus	46049	92/28928	0.0108696	11.6457	3.12593	0.0824461	0.202436	0.158069	Xpo1	1
GO:0072088	BP	GO:0072088	nephron epithelium morphogenesis	46049	92/28928	0.0108696	11.6457	3.12593	0.0824461	0.202436	0.158069	Sox8	1
GO:0045665	BP	GO:0045665	negative regulation of neuron differentiation	46049	93/28928	0.0107527	11.5205	3.10596	0.0833052	0.202436	0.158069	Sox8	1
GO:0045670	BP	GO:0045670	regulation of osteoclast differentiation	46049	93/28928	0.0107527	11.5205	3.10596	0.0833052	0.202436	0.158069	Klf10	1
GO:0014015	BP	GO:0014015	positive regulation of gliogenesis	46049	94/28928	0.0106383	11.398	3.08629	0.0841636	0.202436	0.158069	Sox8	1
GO:0032418	BP	GO:0032418	lysosome localization	46049	94/28928	0.0106383	11.398	3.08629	0.0841636	0.202436	0.158069	Rnf167	1
GO:0042147	BP	GO:0042147	retrograde transport, endosome to Golgi	46049	94/28928	0.0106383	11.398	3.08629	0.0841636	0.202436	0.158069	Bet1l	1
GO:0072028	BP	GO:0072028	nephron morphogenesis	46049	94/28928	0.0106383	11.398	3.08629	0.0841636	0.202436	0.158069	Sox8	1
GO:1990849	BP	GO:1990849	vacuolar localization	46049	94/28928	0.0106383	11.398	3.08629	0.0841636	0.202436	0.158069	Rnf167	1
GO:0046530	BP	GO:0046530	photoreceptor cell differentiation	46049	95/28928	0.0105263	11.278	3.06691	0.0850212	0.203348	0.158782	Sox8	1
GO:0009408	BP	GO:0009408	response to heat	46049	96/28928	0.0104167	11.1605	3.04783	0.085878	0.203348	0.158782	Ier5	1
GO:0061333	BP	GO:0061333	renal tubule morphogenesis	46049	96/28928	0.0104167	11.1605	3.04783	0.085878	0.203348	0.158782	Sox8	1
GO:0048708	BP	GO:0048708	astrocyte differentiation	46049	97/28928	0.0103093	11.0454	3.02902	0.086734	0.204226	0.159467	Sox8	1
GO:0048864	BP	GO:0048864	stem cell development	46049	98/28928	0.0102041	10.9327	3.01048	0.0875893	0.204226	0.159467	Sox8	1
GO:0061178	BP	GO:0061178	regulation of insulin secretion involved in cellular response to glucose stimulus	46049	98/28928	0.0102041	10.9327	3.01048	0.0875893	0.204226	0.159467	Pim3	1
GO:0050709	BP	GO:0050709	negative regulation of protein secretion	46049	99/28928	0.010101	10.8223	2.99222	0.0884438	0.204969	0.160047	Pim3	1
GO:0045185	BP	GO:0045185	maintenance of protein location	46049	100/28928	0.01	10.7141	2.97421	0.0892975	0.204969	0.160047	Tmsb10	1
GO:0001656	BP	GO:0001656	metanephros development	46049	101/28928	0.00990099	10.608	2.95645	0.0901504	0.204969	0.160047	Sox8	1
GO:0014033	BP	GO:0014033	neural crest cell differentiation	46049	101/28928	0.00990099	10.608	2.95645	0.0901504	0.204969	0.160047	Sox8	1
GO:2000027	BP	GO:2000027	regulation of animal organ morphogenesis	46049	101/28928	0.00990099	10.608	2.95645	0.0901504	0.204969	0.160047	Sox8	1
GO:0001938	BP	GO:0001938	positive regulation of endothelial cell proliferation	46049	104/28928	0.00961538	10.302	2.90464	0.0927047	0.207677	0.162161	Hmgb2	1
GO:0003407	BP	GO:0003407	neural retina development	46049	104/28928	0.00961538	10.302	2.90464	0.0927047	0.207677	0.162161	Sox8	1
GO:2001237	BP	GO:2001237	negative regulation of extrinsic apoptotic signaling pathway	46049	104/28928	0.00961538	10.302	2.90464	0.0927047	0.207677	0.162161	Hmgb2	1
GO:0035914	BP	GO:0035914	skeletal muscle cell differentiation	46049	105/28928	0.00952381	10.2039	2.88784	0.0935546	0.208418	0.16274	Sox8	1
GO:0006094	BP	GO:0006094	gluconeogenesis	46049	106/28928	0.00943396	10.1076	2.87126	0.0944037	0.208418	0.16274	Pgp	1
GO:0046888	BP	GO:0046888	negative regulation of hormone secretion	46049	106/28928	0.00943396	10.1076	2.87126	0.0944037	0.208418	0.16274	Pim3	1
GO:0072091	BP	GO:0072091	regulation of stem cell proliferation	46049	107/28928	0.00934579	10.0132	2.8549	0.095252	0.209131	0.163297	Hmgb2	1
GO:0019751	BP	GO:0019751	polyol metabolic process	46049	108/28928	0.00925926	9.92044	2.83876	0.0960996	0.209131	0.163297	Pgp	1
GO:0035773	BP	GO:0035773	insulin secretion involved in cellular response to glucose stimulus	46049	108/28928	0.00925926	9.92044	2.83876	0.0960996	0.209131	0.163297	Pim3	1
GO:0019319	BP	GO:0019319	hexose biosynthetic process	46049	110/28928	0.00909091	9.74007	2.80709	0.0977925	0.211806	0.165386	Pgp	1
GO:0051101	BP	GO:0051101	regulation of DNA binding	46049	112/28928	0.00892857	9.56614	2.77622	0.0994823	0.212264	0.165743	Hmgb2	1
GO:0001657	BP	GO:0001657	ureteric bud development	46049	113/28928	0.00884956	9.48148	2.76108	0.100326	0.212264	0.165743	Sox8	1
GO:0050795	BP	GO:0050795	regulation of behavior	46049	113/28928	0.00884956	9.48148	2.76108	0.100326	0.212264	0.165743	Arrdc3	1
GO:0060993	BP	GO:0060993	kidney morphogenesis	46049	113/28928	0.00884956	9.48148	2.76108	0.100326	0.212264	0.165743	Sox8	1
GO:0072080	BP	GO:0072080	nephron tubule development	46049	113/28928	0.00884956	9.48148	2.76108	0.100326	0.212264	0.165743	Sox8	1
GO:0007006	BP	GO:0007006	mitochondrial membrane organization	46049	114/28928	0.00877193	9.39831	2.74612	0.101169	0.213061	0.166366	Chchd10	1
GO:0072163	BP	GO:0072163	mesonephric epithelium development	46049	117/28928	0.00854701	9.15733	2.70233	0.103694	0.216383	0.16896	Sox8	1
GO:0072164	BP	GO:0072164	mesonephric tubule development	46049	117/28928	0.00854701	9.15733	2.70233	0.103694	0.216383	0.16896	Sox8	1
GO:0046364	BP	GO:0046364	monosaccharide biosynthetic process	46049	118/28928	0.00847458	9.07972	2.68809	0.104534	0.217145	0.169554	Pgp	1
GO:0061326	BP	GO:0061326	renal tubule development	46049	119/28928	0.00840336	9.00342	2.67401	0.105373	0.217897	0.170142	Sox8	1
GO:0001823	BP	GO:0001823	mesonephros development	46049	120/28928	0.00833333	8.9284	2.66009	0.106211	0.218642	0.170723	Sox8	1
GO:0031398	BP	GO:0031398	positive regulation of protein ubiquitination	46049	121/28928	0.00826446	8.85461	2.64634	0.107049	0.219378	0.171298	Arrdc3	1
GO:1901989	BP	GO:1901989	positive regulation of cell cycle phase transition	46049	123/28928	0.00813008	8.71063	2.6193	0.108722	0.221155	0.172686	Dyrk3	1
GO:0008637	BP	GO:0008637	apoptotic mitochondrial changes	46049	124/28928	0.00806452	8.64038	2.60601	0.109557	0.221155	0.172686	Chchd10	1
GO:0043255	BP	GO:0043255	regulation of carbohydrate biosynthetic process	46049	124/28928	0.00806452	8.64038	2.60601	0.109557	0.221155	0.172686	Pgp	1
GO:1902749	BP	GO:1902749	regulation of cell cycle G2/M phase transition	46049	125/28928	0.008	8.57126	2.59287	0.110392	0.221155	0.172686	Dyrk3	1
GO:0051028	BP	GO:0051028	mRNA transport	46049	126/28928	0.00793651	8.50323	2.57988	0.111226	0.221155	0.172686	Xpo1	1
GO:0010821	BP	GO:0010821	regulation of mitochondrion organization	46049	128/28928	0.0078125	8.37037	2.55432	0.112892	0.221155	0.172686	Chchd10	1
GO:0035249	BP	GO:0035249	synaptic transmission, glutamatergic	46049	128/28928	0.0078125	8.37037	2.55432	0.112892	0.221155	0.172686	Rnf167	1
GO:0045445	BP	GO:0045445	myoblast differentiation	46049	128/28928	0.0078125	8.37037	2.55432	0.112892	0.221155	0.172686	Sox8	1
GO:0010906	BP	GO:0010906	regulation of glucose metabolic process	46049	129/28928	0.00775194	8.30548	2.54175	0.113723	0.221155	0.172686	Pgp	1
GO:0032543	BP	GO:0032543	mitochondrial translation	46049	129/28928	0.00775194	8.30548	2.54175	0.113723	0.221155	0.172686	Mrpl43	1
GO:0039531	BP	GO:0039531	regulation of cytoplasmic pattern recognition receptor signaling pathway	46049	129/28928	0.00775194	8.30548	2.54175	0.113723	0.221155	0.172686	Zcchc3	1
GO:0042752	BP	GO:0042752	regulation of circadian rhythm	46049	129/28928	0.00775194	8.30548	2.54175	0.113723	0.221155	0.172686	Klf10	1
GO:0062014	BP	GO:0062014	negative regulation of small molecule metabolic process	46049	130/28928	0.00769231	8.2416	2.52931	0.114554	0.221557	0.173	Pgp	1
GO:0016482	BP	GO:0016482	cytosolic transport	46049	131/28928	0.00763359	8.17868	2.517	0.115384	0.221557	0.173	Bet1l	1
GO:0032434	BP	GO:0032434	regulation of proteasomal ubiquitin-dependent protein catabolic process	46049	131/28928	0.00763359	8.17868	2.517	0.115384	0.221557	0.173	Xpo1	1
GO:0048709	BP	GO:0048709	oligodendrocyte differentiation	46049	135/28928	0.00740741	7.93635	2.46906	0.118697	0.226649	0.176976	Sox8	1
GO:0050829	BP	GO:0050829	defense response to Gram-negative bacterium	46049	136/28928	0.00735294	7.878	2.45738	0.119524	0.226649	0.176976	Hmgb2	1
GO:0072009	BP	GO:0072009	nephron epithelium development	46049	136/28928	0.00735294	7.878	2.45738	0.119524	0.226649	0.176976	Sox8	1
GO:0030316	BP	GO:0030316	osteoclast differentiation	46049	137/28928	0.00729927	7.82049	2.44582	0.12035	0.227272	0.177462	Klf10	1
GO:0007098	BP	GO:0007098	centrosome cycle	46049	139/28928	0.00719424	7.70797	2.42305	0.121999	0.228498	0.178419	Xpo1	1
GO:0046822	BP	GO:0046822	regulation of nucleocytoplasmic transport	46049	139/28928	0.00719424	7.70797	2.42305	0.121999	0.228498	0.178419	Xpo1	1
GO:0030282	BP	GO:0030282	bone mineralization	46049	143/28928	0.00699301	7.49236	2.37884	0.125288	0.2337	0.182482	Klf10	1
GO:0014013	BP	GO:0014013	regulation of gliogenesis	46049	144/28928	0.00694444	7.44033	2.36805	0.126108	0.234208	0.182878	Sox8	1
GO:0051224	BP	GO:0051224	negative regulation of protein transport	46049	146/28928	0.00684932	7.33841	2.34678	0.127747	0.234208	0.182878	Pim3	1
GO:0030833	BP	GO:0030833	regulation of actin filament polymerization	46049	148/28928	0.00675676	7.23924	2.32592	0.129383	0.234208	0.182878	Tmsb10	1
GO:1903322	BP	GO:1903322	positive regulation of protein modification by small protein conjugation or removal	46049	148/28928	0.00675676	7.23924	2.32592	0.129383	0.234208	0.182878	Arrdc3	1
GO:0072089	BP	GO:0072089	stem cell proliferation	46049	149/28928	0.00671141	7.19065	2.31563	0.1302	0.234208	0.182878	Hmgb2	1
GO:1901875	BP	GO:1901875	positive regulation of post-translational protein modification	46049	149/28928	0.00671141	7.19065	2.31563	0.1302	0.234208	0.182878	Arrdc3	1
GO:0046165	BP	GO:0046165	alcohol biosynthetic process	46049	151/28928	0.00662252	7.09541	2.29533	0.131831	0.234208	0.182878	Pgp	1
GO:0051099	BP	GO:0051099	positive regulation of binding	46049	151/28928	0.00662252	7.09541	2.29533	0.131831	0.234208	0.182878	Hmgb2	1
GO:0120161	BP	GO:0120161	regulation of cold-induced thermogenesis	46049	151/28928	0.00662252	7.09541	2.29533	0.131831	0.234208	0.182878	Arrdc3	1
GO:0031023	BP	GO:0031023	microtubule organizing center organization	46049	153/28928	0.00653595	7.00266	2.27541	0.133459	0.234208	0.182878	Xpo1	1
GO:0001838	BP	GO:0001838	embryonic epithelial tube formation	46049	154/28928	0.00649351	6.95719	2.26558	0.134273	0.234208	0.182878	Sox8	1
GO:0001936	BP	GO:0001936	regulation of endothelial cell proliferation	46049	154/28928	0.00649351	6.95719	2.26558	0.134273	0.234208	0.182878	Hmgb2	1
GO:0002761	BP	GO:0002761	regulation of myeloid leukocyte differentiation	46049	154/28928	0.00649351	6.95719	2.26558	0.134273	0.234208	0.182878	Klf10	1
GO:0006119	BP	GO:0006119	oxidative phosphorylation	46049	154/28928	0.00649351	6.95719	2.26558	0.134273	0.234208	0.182878	Chchd10	1
GO:0048144	BP	GO:0048144	fibroblast proliferation	46049	154/28928	0.00649351	6.95719	2.26558	0.134273	0.234208	0.182878	Sp2	1
GO:0050657	BP	GO:0050657	nucleic acid transport	46049	154/28928	0.00649351	6.95719	2.26558	0.134273	0.234208	0.182878	Xpo1	1
GO:0050658	BP	GO:0050658	RNA transport	46049	154/28928	0.00649351	6.95719	2.26558	0.134273	0.234208	0.182878	Xpo1	1
GO:0106106	BP	GO:0106106	cold-induced thermogenesis	46049	155/28928	0.00645161	6.91231	2.25583	0.135085	0.234729	0.183285	Arrdc3	1
GO:0008277	BP	GO:0008277	regulation of G protein-coupled receptor signaling pathway	46049	157/28928	0.00636943	6.82425	2.23661	0.136707	0.235756	0.184087	Arrdc3	1
GO:0051236	BP	GO:0051236	establishment of RNA localization	46049	157/28928	0.00636943	6.82425	2.23661	0.136707	0.235756	0.184087	Xpo1	1
GO:0044839	BP	GO:0044839	cell cycle G2/M phase transition	46049	161/28928	0.00621118	6.6547	2.19914	0.139944	0.240429	0.187736	Dyrk3	1
GO:1904950	BP	GO:1904950	negative regulation of establishment of protein localization	46049	163/28928	0.00613497	6.57305	2.18088	0.141557	0.242291	0.18919	Pim3	1
GO:0048593	BP	GO:0048593	camera-type eye morphogenesis	46049	166/28928	0.0060241	6.45426	2.15406	0.143972	0.245041	0.191337	Sox8	1
GO:0072175	BP	GO:0072175	epithelial tube formation	46049	167/28928	0.00598802	6.41561	2.14527	0.144776	0.245041	0.191337	Sox8	1
GO:0008064	BP	GO:0008064	regulation of actin polymerization or depolymerization	46049	168/28928	0.00595238	6.37743	2.13654	0.145579	0.245041	0.191337	Tmsb10	1
GO:0140053	BP	GO:0140053	mitochondrial gene expression	46049	168/28928	0.00595238	6.37743	2.13654	0.145579	0.245041	0.191337	Mrpl43	1
GO:0072331	BP	GO:0072331	signal transduction by p53 class mediator	46049	169/28928	0.00591716	6.33969	2.12789	0.146381	0.245041	0.191337	Dyrk3	1
GO:2000058	BP	GO:2000058	regulation of ubiquitin-dependent protein catabolic process	46049	169/28928	0.00591716	6.33969	2.12789	0.146381	0.245041	0.191337	Xpo1	1
GO:0031333	BP	GO:0031333	negative regulation of protein-containing complex assembly	46049	170/28928	0.00588235	6.3024	2.11931	0.147182	0.245483	0.191682	Tmsb10	1
GO:0030832	BP	GO:0030832	regulation of actin filament length	46049	171/28928	0.00584795	6.26554	2.1108	0.147983	0.245921	0.192024	Tmsb10	1
GO:0072073	BP	GO:0072073	kidney epithelium development	46049	173/28928	0.00578035	6.19311	2.09397	0.149582	0.246606	0.192559	Sox8	1
GO:1990845	BP	GO:1990845	adaptive thermogenesis	46049	175/28928	0.00571429	6.12233	2.07741	0.151179	0.246606	0.192559	Arrdc3	1
GO:0030041	BP	GO:0030041	actin filament polymerization	46049	176/28928	0.00568182	6.08754	2.06922	0.151976	0.246606	0.192559	Tmsb10	1
GO:0001935	BP	GO:0001935	endothelial cell proliferation	46049	177/28928	0.00564972	6.05315	2.0611	0.152772	0.246606	0.192559	Hmgb2	1
GO:0009266	BP	GO:0009266	response to temperature stimulus	46049	177/28928	0.00564972	6.05315	2.0611	0.152772	0.246606	0.192559	Ier5	1
GO:2001236	BP	GO:2001236	regulation of extrinsic apoptotic signaling pathway	46049	177/28928	0.00564972	6.05315	2.0611	0.152772	0.246606	0.192559	Hmgb2	1
GO:0051168	BP	GO:0051168	nuclear export	46049	178/28928	0.00561798	6.01914	2.05304	0.153568	0.246606	0.192559	Xpo1	1
GO:0033157	BP	GO:0033157	regulation of intracellular protein transport	46049	179/28928	0.00558659	5.98552	2.04504	0.154363	0.246606	0.192559	Xpo1	1
GO:0050830	BP	GO:0050830	defense response to Gram-positive bacterium	46049	179/28928	0.00558659	5.98552	2.04504	0.154363	0.246606	0.192559	Hmgb2	1
GO:0007189	BP	GO:0007189	adenylate cyclase-activating G protein-coupled receptor signaling pathway	46049	180/28928	0.00555556	5.95226	2.0371	0.155157	0.246606	0.192559	Arrdc3	1
GO:0051494	BP	GO:0051494	negative regulation of cytoskeleton organization	46049	180/28928	0.00555556	5.95226	2.0371	0.155157	0.246606	0.192559	Tmsb10	1
GO:0072006	BP	GO:0072006	nephron development	46049	180/28928	0.00555556	5.95226	2.0371	0.155157	0.246606	0.192559	Sox8	1
GO:0035148	BP	GO:0035148	tube formation	46049	181/28928	0.00552486	5.91938	2.02923	0.15595	0.246606	0.192559	Sox8	1
GO:1902904	BP	GO:1902904	negative regulation of supramolecular fiber organization	46049	181/28928	0.00552486	5.91938	2.02923	0.15595	0.246606	0.192559	Tmsb10	1
GO:0006403	BP	GO:0006403	RNA localization	46049	182/28928	0.00549451	5.88685	2.02141	0.156743	0.247005	0.192871	Xpo1	1
GO:0062207	BP	GO:0062207	regulation of pattern recognition receptor signaling pathway	46049	183/28928	0.00546448	5.85469	2.01364	0.157535	0.2474	0.193179	Zcchc3	1
GO:0016331	BP	GO:0016331	morphogenesis of embryonic epithelium	46049	185/28928	0.00540541	5.79139	1.99829	0.159117	0.249029	0.194451	Sox8	1
GO:0006839	BP	GO:0006839	mitochondrial transport	46049	186/28928	0.00537634	5.76025	1.9907	0.159907	0.249411	0.194749	Chchd10	1
GO:0061025	BP	GO:0061025	membrane fusion	46049	188/28928	0.00531915	5.69898	1.97568	0.161485	0.251015	0.196002	Bet1l	1
GO:0031214	BP	GO:0031214	biomineral tissue development	46049	191/28928	0.0052356	5.60946	1.95355	0.163846	0.253675	0.198079	Klf10	1
GO:0071333	BP	GO:0071333	cellular response to glucose stimulus	46049	192/28928	0.00520833	5.58025	1.94627	0.164631	0.253675	0.198079	Pim3	1
GO:0002753	BP	GO:0002753	cytoplasmic pattern recognition receptor signaling pathway	46049	193/28928	0.00518135	5.55133	1.93905	0.165416	0.253675	0.198079	Zcchc3	1
GO:0071826	BP	GO:0071826	protein-RNA complex organization	46049	193/28928	0.00518135	5.55133	1.93905	0.165416	0.253675	0.198079	Dyrk3	1
GO:0048754	BP	GO:0048754	branching morphogenesis of an epithelial tube	46049	194/28928	0.00515464	5.52272	1.93188	0.1662	0.253872	0.198232	Sox8	1
GO:0071331	BP	GO:0071331	cellular response to hexose stimulus	46049	195/28928	0.00512821	5.4944	1.92475	0.166984	0.253872	0.198232	Pim3	1
GO:0042770	BP	GO:0042770	signal transduction in response to DNA damage	46049	196/28928	0.00510204	5.46636	1.91768	0.167767	0.253872	0.198232	Dyrk3	1
GO:0061136	BP	GO:0061136	regulation of proteasomal protein catabolic process	46049	196/28928	0.00510204	5.46636	1.91768	0.167767	0.253872	0.198232	Xpo1	1
GO:0071326	BP	GO:0071326	cellular response to monosaccharide stimulus	46049	197/28928	0.00507614	5.43862	1.91066	0.168549	0.254214	0.198499	Pim3	1
GO:1903531	BP	GO:1903531	negative regulation of secretion by cell	46049	198/28928	0.00505051	5.41115	1.90368	0.16933	0.254552	0.198763	Pim3	1
GO:0007204	BP	GO:0007204	positive regulation of cytosolic calcium ion concentration	46049	200/28928	0.005	5.35704	1.88986	0.170891	0.255219	0.199284	Gng3	1
GO:0048592	BP	GO:0048592	eye morphogenesis	46049	200/28928	0.005	5.35704	1.88986	0.170891	0.255219	0.199284	Sox8	1
GO:0001659	BP	GO:0001659	temperature homeostasis	46049	201/28928	0.00497512	5.33039	1.88303	0.17167	0.255548	0.199541	Arrdc3	1
GO:0008154	BP	GO:0008154	actin polymerization or depolymerization	46049	204/28928	0.00490196	5.252	1.86278	0.174003	0.25818	0.201596	Tmsb10	1
GO:0009060	BP	GO:0009060	aerobic respiration	46049	206/28928	0.00485437	5.20101	1.84951	0.175555	0.25964	0.202737	Chchd10	1
GO:0071322	BP	GO:0071322	cellular response to carbohydrate stimulus	46049	209/28928	0.00478469	5.12635	1.82992	0.177878	0.262227	0.204756	Pim3	1
GO:0001678	BP	GO:0001678	intracellular glucose homeostasis	46049	211/28928	0.00473934	5.07776	1.81707	0.179424	0.262809	0.205211	Pim3	1
GO:0032271	BP	GO:0032271	regulation of protein polymerization	46049	211/28928	0.00473934	5.07776	1.81707	0.179424	0.262809	0.205211	Tmsb10	1
GO:0060041	BP	GO:0060041	retina development in camera-type eye	46049	217/28928	0.00460829	4.93736	1.77946	0.184042	0.268713	0.209821	Sox8	1
GO:0031396	BP	GO:0031396	regulation of protein ubiquitination	46049	219/28928	0.00456621	4.89227	1.76723	0.185576	0.268893	0.209962	Arrdc3	1
GO:0006109	BP	GO:0006109	regulation of carbohydrate metabolic process	46049	220/28928	0.00454545	4.87003	1.76117	0.186342	0.268893	0.209962	Pgp	1
GO:0051048	BP	GO:0051048	negative regulation of secretion	46049	220/28928	0.00454545	4.87003	1.76117	0.186342	0.268893	0.209962	Pim3	1
GO:1902107	BP	GO:1902107	positive regulation of leukocyte differentiation	46049	221/28928	0.00452489	4.848	1.75515	0.187107	0.268893	0.209962	Klf10	1
GO:1903708	BP	GO:1903708	positive regulation of hemopoiesis	46049	221/28928	0.00452489	4.848	1.75515	0.187107	0.268893	0.209962	Klf10	1
GO:0007519	BP	GO:0007519	skeletal muscle tissue development	46049	224/28928	0.00446429	4.78307	1.7373	0.189399	0.269643	0.210547	Sox8	1
GO:0015931	BP	GO:0015931	nucleobase-containing compound transport	46049	224/28928	0.00446429	4.78307	1.7373	0.189399	0.269643	0.210547	Xpo1	1
GO:0019827	BP	GO:0019827	stem cell population maintenance	46049	224/28928	0.00446429	4.78307	1.7373	0.189399	0.269643	0.210547	Klf10	1
GO:0016051	BP	GO:0016051	carbohydrate biosynthetic process	46049	225/28928	0.00444444	4.76181	1.73142	0.190161	0.269887	0.210738	Pgp	1
GO:0050796	BP	GO:0050796	regulation of insulin secretion	46049	232/28928	0.00431034	4.61814	1.6912	0.195479	0.274874	0.214632	Pim3	1
GO:0061138	BP	GO:0061138	morphogenesis of a branching epithelium	46049	232/28928	0.00431034	4.61814	1.6912	0.195479	0.274874	0.214632	Sox8	1
GO:0098727	BP	GO:0098727	maintenance of cell number	46049	232/28928	0.00431034	4.61814	1.6912	0.195479	0.274874	0.214632	Klf10	1
GO:1903050	BP	GO:1903050	regulation of proteolysis involved in protein catabolic process	46049	233/28928	0.00429185	4.59832	1.68559	0.196236	0.275092	0.214802	Xpo1	1
GO:0030317	BP	GO:0030317	flagellated sperm motility	46049	236/28928	0.00423729	4.53986	1.66893	0.198503	0.277419	0.216619	Tubb4b	1
GO:0060538	BP	GO:0060538	skeletal muscle organ development	46049	239/28928	0.0041841	4.48288	1.65256	0.200764	0.279723	0.218418	Sox8	1
GO:0051651	BP	GO:0051651	maintenance of location in cell	46049	240/28928	0.00416667	4.4642	1.64716	0.201516	0.279917	0.21857	Tmsb10	1
GO:0050679	BP	GO:0050679	positive regulation of epithelial cell proliferation	46049	241/28928	0.00414938	4.44567	1.64179	0.202268	0.28011	0.21872	Hmgb2	1
GO:0001649	BP	GO:0001649	osteoblast differentiation	46049	242/28928	0.00413223	4.4273	1.63645	0.203018	0.2803	0.218869	Sox8	1
GO:0097722	BP	GO:0097722	sperm motility	46049	244/28928	0.00409836	4.39101	1.62585	0.204518	0.28152	0.219821	Tubb4b	1
GO:0035264	BP	GO:0035264	multicellular organism growth	46049	246/28928	0.00406504	4.35531	1.61537	0.206015	0.282729	0.220765	Sp2	1
GO:0045664	BP	GO:0045664	regulation of neuron differentiation	46049	247/28928	0.00404858	4.33768	1.61018	0.206762	0.282905	0.220903	Sox8	1
GO:0006006	BP	GO:0006006	glucose metabolic process	46049	248/28928	0.00403226	4.32019	1.60501	0.207509	0.283079	0.221039	Pgp	1
GO:0097191	BP	GO:0097191	extrinsic apoptotic signaling pathway	46049	250/28928	0.004	4.28563	1.59475	0.209	0.284203	0.221916	Hmgb2	1
GO:0001763	BP	GO:0001763	morphogenesis of a branching structure	46049	252/28928	0.00396825	4.25162	1.58459	0.210489	0.284203	0.221916	Sox8	1
GO:1901617	BP	GO:1901617	organic hydroxy compound biosynthetic process	46049	253/28928	0.00395257	4.23481	1.57955	0.211233	0.284203	0.221916	Pgp	1
GO:0009749	BP	GO:0009749	response to glucose	46049	254/28928	0.00393701	4.21814	1.57454	0.211975	0.284203	0.221916	Pim3	1
GO:1903828	BP	GO:1903828	negative regulation of protein localization	46049	254/28928	0.00393701	4.21814	1.57454	0.211975	0.284203	0.221916	Pim3	1
GO:0060294	BP	GO:0060294	cilium movement involved in cell motility	46049	255/28928	0.00392157	4.2016	1.56956	0.212717	0.284203	0.221916	Tubb4b	1
GO:1903320	BP	GO:1903320	regulation of protein modification by small protein conjugation or removal	46049	255/28928	0.00392157	4.2016	1.56956	0.212717	0.284203	0.221916	Arrdc3	1
GO:0007623	BP	GO:0007623	circadian rhythm	46049	257/28928	0.00389105	4.1689	1.55966	0.214199	0.284203	0.221916	Klf10	1
GO:2001234	BP	GO:2001234	negative regulation of apoptotic signaling pathway	46049	257/28928	0.00389105	4.1689	1.55966	0.214199	0.284203	0.221916	Hmgb2	1
GO:0001539	BP	GO:0001539	cilium or flagellum-dependent cell motility	46049	259/28928	0.003861	4.13671	1.54987	0.215679	0.284203	0.221916	Tubb4b	1
GO:0060285	BP	GO:0060285	cilium-dependent cell motility	46049	259/28928	0.003861	4.13671	1.54987	0.215679	0.284203	0.221916	Tubb4b	1
GO:0009746	BP	GO:0009746	response to hexose	46049	260/28928	0.00384615	4.1208	1.54501	0.216417	0.284203	0.221916	Pim3	1
GO:1901873	BP	GO:1901873	regulation of post-translational protein modification	46049	260/28928	0.00384615	4.1208	1.54501	0.216417	0.284203	0.221916	Arrdc3	1
GO:0002064	BP	GO:0002064	epithelial cell development	46049	262/28928	0.00381679	4.08934	1.53536	0.217893	0.285321	0.222789	Sox8	1
GO:0048762	BP	GO:0048762	mesenchymal cell differentiation	46049	263/28928	0.00380228	4.07379	1.53057	0.218629	0.285467	0.222903	Sox8	1
GO:0032984	BP	GO:0032984	protein-containing complex disassembly	46049	265/28928	0.00377358	4.04305	1.52107	0.220101	0.28657	0.223764	Dyrk3	1
GO:0007188	BP	GO:0007188	adenylate cyclase-modulating G protein-coupled receptor signaling pathway	46049	266/28928	0.0037594	4.02785	1.51635	0.220835	0.286709	0.223873	Arrdc3	1
GO:0034284	BP	GO:0034284	response to monosaccharide	46049	268/28928	0.00373134	3.99779	1.50698	0.222303	0.287797	0.224722	Pim3	1
GO:0000209	BP	GO:0000209	protein polyubiquitination	46049	271/28928	0.00369004	3.95353	1.4931	0.224499	0.288815	0.225517	Rnf167	1
GO:0045333	BP	GO:0045333	cellular respiration	46049	271/28928	0.00369004	3.95353	1.4931	0.224499	0.288815	0.225517	Chchd10	1
GO:0031503	BP	GO:0031503	protein-containing complex localization	46049	272/28928	0.00367647	3.939	1.48851	0.225229	0.288815	0.225517	Xpo1	1
GO:0045444	BP	GO:0045444	fat cell differentiation	46049	274/28928	0.00364964	3.91025	1.47941	0.226688	0.288815	0.225517	Sox8	1
GO:0030073	BP	GO:0030073	insulin secretion	46049	275/28928	0.00363636	3.89603	1.47489	0.227417	0.288815	0.225517	Pim3	1
GO:0006650	BP	GO:0006650	glycerophospholipid metabolic process	46049	276/28928	0.00362319	3.88191	1.4704	0.228145	0.288815	0.225517	Pgp	1
GO:0090068	BP	GO:0090068	positive regulation of cell cycle process	46049	276/28928	0.00362319	3.88191	1.4704	0.228145	0.288815	0.225517	Dyrk3	1
GO:0090276	BP	GO:0090276	regulation of peptide hormone secretion	46049	276/28928	0.00362319	3.88191	1.4704	0.228145	0.288815	0.225517	Pim3	1
GO:0001667	BP	GO:0001667	ameboidal-type cell migration	46049	278/28928	0.00359712	3.85398	1.46147	0.229599	0.289737	0.226237	Sox8	1
GO:0032886	BP	GO:0032886	regulation of microtubule-based process	46049	280/28928	0.00357143	3.82646	1.45262	0.231051	0.289737	0.226237	Xpo1	1
GO:0002791	BP	GO:0002791	regulation of peptide secretion	46049	281/28928	0.00355872	3.81284	1.44822	0.231775	0.289737	0.226237	Pim3	1
GO:0090087	BP	GO:0090087	regulation of peptide transport	46049	281/28928	0.00355872	3.81284	1.44822	0.231775	0.289737	0.226237	Pim3	1
GO:0002221	BP	GO:0002221	pattern recognition receptor signaling pathway	46049	283/28928	0.00353357	3.78589	1.4395	0.233223	0.289737	0.226237	Zcchc3	1
GO:0019318	BP	GO:0019318	hexose metabolic process	46049	283/28928	0.00353357	3.78589	1.4395	0.233223	0.289737	0.226237	Pgp	1
GO:0016197	BP	GO:0016197	endosomal transport	46049	284/28928	0.00352113	3.77256	1.43516	0.233946	0.289737	0.226237	Bet1l	1
GO:0110053	BP	GO:0110053	regulation of actin filament organization	46049	284/28928	0.00352113	3.77256	1.43516	0.233946	0.289737	0.226237	Tmsb10	1
GO:0002573	BP	GO:0002573	myeloid leukocyte differentiation	46049	292/28928	0.00342466	3.6692	1.40118	0.239704	0.294564	0.230006	Klf10	1
GO:0007626	BP	GO:0007626	locomotory behavior	46049	292/28928	0.00342466	3.6692	1.40118	0.239704	0.294564	0.230006	Arrdc3	1
GO:0009743	BP	GO:0009743	response to carbohydrate	46049	293/28928	0.00341297	3.65668	1.39702	0.240421	0.294564	0.230006	Pim3	1
GO:0048193	BP	GO:0048193	Golgi vesicle transport	46049	293/28928	0.00341297	3.65668	1.39702	0.240421	0.294564	0.230006	Bet1l	1
GO:0002758	BP	GO:0002758	innate immune response-activating signaling pathway	46049	294/28928	0.00340136	3.64424	1.39287	0.241137	0.294651	0.230074	Zcchc3	1
GO:0048863	BP	GO:0048863	stem cell differentiation	46049	297/28928	0.003367	3.60743	1.38054	0.243282	0.295691	0.230886	Sox8	1
GO:0051258	BP	GO:0051258	protein polymerization	46049	297/28928	0.003367	3.60743	1.38054	0.243282	0.295691	0.230886	Tmsb10	1
GO:0003341	BP	GO:0003341	cilium movement	46049	299/28928	0.00334448	3.5833	1.37241	0.244708	0.295851	0.231011	Tubb4b	1
GO:0018108	BP	GO:0018108	peptidyl-tyrosine phosphorylation	46049	299/28928	0.00334448	3.5833	1.37241	0.244708	0.295851	0.231011	Dyrk3	1
GO:0032386	BP	GO:0032386	regulation of intracellular transport	46049	301/28928	0.00332226	3.55949	1.36435	0.246132	0.296787	0.231742	Xpo1	1
GO:0018212	BP	GO:0018212	peptidyl-tyrosine modification	46049	303/28928	0.00330033	3.536	1.35636	0.247554	0.297716	0.232467	Dyrk3	1
GO:0005996	BP	GO:0005996	monosaccharide metabolic process	46049	306/28928	0.00326797	3.50133	1.34449	0.249681	0.299486	0.23385	Pgp	1
GO:0010001	BP	GO:0010001	glial cell differentiation	46049	309/28928	0.00323625	3.46734	1.33278	0.251802	0.30124	0.235219	Sox8	1
GO:0007286	BP	GO:0007286	spermatid development	46049	314/28928	0.00318471	3.41213	1.31357	0.255325	0.303864	0.237268	Hmgb2	1
GO:0045165	BP	GO:0045165	cell fate commitment	46049	314/28928	0.00318471	3.41213	1.31357	0.255325	0.303864	0.237268	Sox8	1
GO:0042254	BP	GO:0042254	ribosome biogenesis	46049	320/28928	0.003125	3.34815	1.29102	0.259532	0.308068	0.24055	Xpo1	1
GO:0002218	BP	GO:0002218	activation of innate immune response	46049	324/28928	0.00308642	3.30681	1.27629	0.262323	0.310575	0.242508	Zcchc3	1
GO:0048515	BP	GO:0048515	spermatid differentiation	46049	325/28928	0.00307692	3.29664	1.27264	0.26302	0.310594	0.242523	Hmgb2	1
GO:0007162	BP	GO:0007162	negative regulation of cell adhesion	46049	326/28928	0.00306748	3.28653	1.26901	0.263715	0.310613	0.242538	Rnd1	1
GO:0060485	BP	GO:0060485	mesenchyme development	46049	328/28928	0.00304878	3.26649	1.26178	0.265105	0.311447	0.243189	Sox8	1
GO:0051607	BP	GO:0051607	defense response to virus	46049	329/28928	0.00303951	3.25656	1.25819	0.265799	0.311461	0.2432	Zcchc3	1
GO:0030072	BP	GO:0030072	peptide hormone secretion	46049	332/28928	0.00301205	3.22713	1.2475	0.267876	0.3115	0.24323	Pim3	1
GO:0042593	BP	GO:0042593	glucose homeostasis	46049	332/28928	0.00301205	3.22713	1.2475	0.267876	0.3115	0.24323	Pim3	1
GO:0050769	BP	GO:0050769	positive regulation of neurogenesis	46049	332/28928	0.00301205	3.22713	1.2475	0.267876	0.3115	0.24323	Sox8	1
GO:0033500	BP	GO:0033500	carbohydrate homeostasis	46049	333/28928	0.003003	3.21744	1.24396	0.268567	0.311511	0.243239	Pim3	1
GO:0060326	BP	GO:0060326	cell chemotaxis	46049	337/28928	0.00296736	3.17925	1.22994	0.271326	0.31235	0.243894	Hmgb2	1
GO:0034504	BP	GO:0034504	protein localization to nucleus	46049	340/28928	0.00294118	3.1512	1.21957	0.273389	0.31235	0.243894	Xpo1	1
GO:0071222	BP	GO:0071222	cellular response to lipopolysaccharide	46049	340/28928	0.00294118	3.1512	1.21957	0.273389	0.31235	0.243894	Hmgb2	1
GO:0002790	BP	GO:0002790	peptide secretion	46049	341/28928	0.00293255	3.14196	1.21613	0.274075	0.31235	0.243894	Pim3	1
GO:0006310	BP	GO:0006310	DNA recombination	46049	341/28928	0.00293255	3.14196	1.21613	0.274075	0.31235	0.243894	Hmgb2	1
GO:0050708	BP	GO:0050708	regulation of protein secretion	46049	341/28928	0.00293255	3.14196	1.21613	0.274075	0.31235	0.243894	Pim3	1
GO:0090596	BP	GO:0090596	sensory organ morphogenesis	46049	341/28928	0.00293255	3.14196	1.21613	0.274075	0.31235	0.243894	Sox8	1
GO:0046883	BP	GO:0046883	regulation of hormone secretion	46049	348/28928	0.00287356	3.07876	1.19245	0.278861	0.316189	0.246892	Pim3	1
GO:0051098	BP	GO:0051098	regulation of binding	46049	349/28928	0.00286533	3.06994	1.18911	0.279543	0.316189	0.246892	Hmgb2	1
GO:0071219	BP	GO:0071219	cellular response to molecule of bacterial origin	46049	349/28928	0.00286533	3.06994	1.18911	0.279543	0.316189	0.246892	Hmgb2	1
GO:0015833	BP	GO:0015833	peptide transport	46049	351/28928	0.002849	3.05244	1.18248	0.280903	0.316189	0.246892	Pim3	1
GO:0043588	BP	GO:0043588	skin development	46049	351/28928	0.002849	3.05244	1.18248	0.280903	0.316189	0.246892	Arrdc3	1
GO:0048545	BP	GO:0048545	response to steroid hormone	46049	357/28928	0.00280112	3.00114	1.16286	0.28497	0.319979	0.249851	Hmgb2	1
GO:0040013	BP	GO:0040013	negative regulation of locomotion	46049	360/28928	0.00277778	2.97613	1.1532	0.286996	0.320646	0.250372	Arrdc3	1
GO:0045787	BP	GO:0045787	positive regulation of cell cycle	46049	360/28928	0.00277778	2.97613	1.1532	0.286996	0.320646	0.250372	Dyrk3	1
GO:0006644	BP	GO:0006644	phospholipid metabolic process	46049	361/28928	0.00277008	2.96789	1.15	0.28767	0.320646	0.250372	Pgp	1
GO:0048511	BP	GO:0048511	rhythmic process	46049	364/28928	0.00274725	2.94343	1.14048	0.289688	0.321258	0.250849	Klf10	1
GO:0051347	BP	GO:0051347	positive regulation of transferase activity	46049	364/28928	0.00274725	2.94343	1.14048	0.289688	0.321258	0.250849	Arrdc3	1
GO:0006913	BP	GO:0006913	nucleocytoplasmic transport	46049	366/28928	0.00273224	2.92734	1.13418	0.29103	0.321258	0.250849	Xpo1	1
GO:0051169	BP	GO:0051169	nuclear transport	46049	366/28928	0.00273224	2.92734	1.13418	0.29103	0.321258	0.250849	Xpo1	1
GO:0006066	BP	GO:0006066	alcohol metabolic process	46049	372/28928	0.00268817	2.88013	1.11555	0.295042	0.32257	0.251874	Pgp	1
GO:0042176	BP	GO:0042176	regulation of protein catabolic process	46049	372/28928	0.00268817	2.88013	1.11555	0.295042	0.32257	0.251874	Xpo1	1
GO:0051235	BP	GO:0051235	maintenance of location	46049	372/28928	0.00268817	2.88013	1.11555	0.295042	0.32257	0.251874	Tmsb10	1
GO:1902105	BP	GO:1902105	regulation of leukocyte differentiation	46049	372/28928	0.00268817	2.88013	1.11555	0.295042	0.32257	0.251874	Klf10	1
GO:0001822	BP	GO:0001822	kidney development	46049	375/28928	0.00266667	2.85709	1.10637	0.29704	0.323979	0.252974	Sox8	1
GO:0071216	BP	GO:0071216	cellular response to biotic stimulus	46049	378/28928	0.0026455	2.83441	1.09728	0.299032	0.325375	0.254065	Hmgb2	1
GO:0015980	BP	GO:0015980	energy derivation by oxidation of organic compounds	46049	380/28928	0.00263158	2.81949	1.09127	0.300357	0.326041	0.254585	Chchd10	1
GO:0046486	BP	GO:0046486	glycerolipid metabolic process	46049	385/28928	0.0025974	2.78288	1.07641	0.30366	0.328845	0.256774	Pgp	1
GO:0030522	BP	GO:0030522	intracellular receptor signaling pathway	46049	388/28928	0.00257732	2.76136	1.06761	0.305634	0.3302	0.257832	Zcchc3	1
GO:0072001	BP	GO:0072001	renal system development	46049	390/28928	0.0025641	2.7472	1.06179	0.306947	0.330837	0.258329	Sox8	1
GO:0010639	BP	GO:0010639	negative regulation of organelle organization	46049	393/28928	0.00254453	2.72623	1.05313	0.308913	0.332172	0.259372	Tmsb10	1
GO:0007517	BP	GO:0007517	muscle organ development	46049	395/28928	0.00253165	2.71242	1.0474	0.31022	0.332794	0.259858	Sox8	1
GO:0051962	BP	GO:0051962	positive regulation of nervous system development	46049	397/28928	0.00251889	2.69876	1.04171	0.311525	0.333412	0.26034	Sox8	1
GO:0060562	BP	GO:0060562	epithelial tube morphogenesis	46049	404/28928	0.00247525	2.652	1.02205	0.316073	0.337197	0.263296	Sox8	1
GO:0062012	BP	GO:0062012	regulation of small molecule metabolic process	46049	405/28928	0.00246914	2.64545	1.01928	0.31672	0.337197	0.263296	Pgp	1
GO:1902903	BP	GO:1902903	regulation of supramolecular fiber organization	46049	406/28928	0.00246305	2.63893	1.01651	0.317367	0.337197	0.263296	Tmsb10	1
GO:0042886	BP	GO:0042886	amide transport	46049	407/28928	0.002457	2.63245	1.01375	0.318013	0.337197	0.263296	Pim3	1
GO:0032535	BP	GO:0032535	regulation of cellular component size	46049	411/28928	0.00243309	2.60683	1.0028	0.320592	0.338157	0.264045	Tmsb10	1
GO:0009615	BP	GO:0009615	response to virus	46049	412/28928	0.00242718	2.6005	1.00009	0.321235	0.338157	0.264045	Zcchc3	1
GO:0042742	BP	GO:0042742	defense response to bacterium	46049	413/28928	0.00242131	2.59421	0.997379	0.321878	0.338157	0.264045	Hmgb2	1
GO:0045786	BP	GO:0045786	negative regulation of cell cycle	46049	413/28928	0.00242131	2.59421	0.997379	0.321878	0.338157	0.264045	Rnf167	1
GO:0046879	BP	GO:0046879	hormone secretion	46049	415/28928	0.00240964	2.5817	0.991985	0.323162	0.338727	0.26449	Pim3	1
GO:0042063	BP	GO:0042063	gliogenesis	46049	417/28928	0.00239808	2.56932	0.986623	0.324443	0.339292	0.264931	Sox8	1
GO:0043010	BP	GO:0043010	camera-type eye development	46049	423/28928	0.00236407	2.53288	0.970721	0.328273	0.342513	0.267446	Sox8	1
GO:0009914	BP	GO:0009914	hormone transport	46049	425/28928	0.00235294	2.52096	0.965481	0.329545	0.343057	0.267871	Pim3	1
GO:0050678	BP	GO:0050678	regulation of epithelial cell proliferation	46049	432/28928	0.00231481	2.48011	0.947373	0.333978	0.346749	0.270754	Hmgb2	1
GO:0022411	BP	GO:0022411	cellular component disassembly	46049	433/28928	0.00230947	2.47438	0.944815	0.334609	0.346749	0.270754	Dyrk3	1
GO:0009306	BP	GO:0009306	protein secretion	46049	443/28928	0.00225734	2.41853	0.91962	0.340888	0.352306	0.275093	Pim3	1
GO:0007264	BP	GO:0007264	small GTPase-mediated signal transduction	46049	444/28928	0.00225225	2.41308	0.917138	0.341513	0.352306	0.275093	Rnd1	1
GO:0035592	BP	GO:0035592	establishment of protein localization to extracellular region	46049	446/28928	0.00224215	2.40226	0.912195	0.342761	0.352644	0.275357	Pim3	1
GO:2001233	BP	GO:2001233	regulation of apoptotic signaling pathway	46049	447/28928	0.00223714	2.39688	0.909733	0.343384	0.352644	0.275357	Hmgb2	1
GO:0022613	BP	GO:0022613	ribonucleoprotein complex biogenesis	46049	452/28928	0.00221239	2.37037	0.897521	0.346491	0.354242	0.276605	Xpo1	1
GO:0071692	BP	GO:0071692	protein localization to extracellular region	46049	452/28928	0.00221239	2.37037	0.897521	0.346491	0.354242	0.276605	Pim3	1
GO:0043254	BP	GO:0043254	regulation of protein-containing complex assembly	46049	463/28928	0.00215983	2.31405	0.871215	0.353276	0.360373	0.281392	Tmsb10	1
GO:0001654	BP	GO:0001654	eye development	46049	473/28928	0.00211416	2.26513	0.847938	0.359385	0.365202	0.285163	Sox8	1
GO:1901987	BP	GO:1901987	regulation of cell cycle phase transition	46049	475/28928	0.00210526	2.25559	0.843353	0.3606	0.365202	0.285163	Dyrk3	1
GO:0032496	BP	GO:0032496	response to lipopolysaccharide	46049	476/28928	0.00210084	2.25086	0.841069	0.361207	0.365202	0.285163	Hmgb2	1
GO:0150063	BP	GO:0150063	visual system development	46049	476/28928	0.00210084	2.25086	0.841069	0.361207	0.365202	0.285163	Sox8	1
GO:0006935	BP	GO:0006935	chemotaxis	46049	481/28928	0.002079	2.22746	0.829733	0.364232	0.367045	0.286602	Hmgb2	1
GO:0042330	BP	GO:0042330	taxis	46049	483/28928	0.00207039	2.21823	0.825237	0.365438	0.367045	0.286602	Hmgb2	1
GO:0048880	BP	GO:0048880	sensory system development	46049	483/28928	0.00207039	2.21823	0.825237	0.365438	0.367045	0.286602	Sox8	1
GO:0002237	BP	GO:0002237	response to molecule of bacterial origin	46049	494/28928	0.00202429	2.16884	0.800898	0.372034	0.37285	0.291135	Hmgb2	1
GO:0051656	BP	GO:0051656	establishment of organelle localization	46049	500/28928	0.002	2.14281	0.787889	0.375603	0.375603	0.293285	Xpo1	1
GO:0098798	CC	GO:0098798	mitochondrial protein-containing complex	46079	175/28829	0.0114286	12.6721	4.65318	0.0108211	0.197842	0.163873	Chchd10/Mrpl43	2
GO:0036019	CC	GO:0036019	endolysosome	46048	13/28829	0.0769231	85.2929	9.13316	0.0116635	0.197842	0.163873	Rnf167	1
GO:0000159	CC	GO:0000159	protein phosphatase type 2A complex	46048	18/28829	0.0555556	61.6004	7.72695	0.0161145	0.197842	0.163873	Ier5	1
GO:0000242	CC	GO:0000242	pericentriolar material	46048	24/28829	0.0416667	46.2003	6.65562	0.0214303	0.197842	0.163873	Dyrk3	1
GO:0005834	CC	GO:0005834	heterotrimeric G-protein complex	46048	35/28829	0.0285714	31.6802	5.45653	0.0311043	0.197842	0.163873	Gng3	1
GO:1905360	CC	GO:1905360	GTPase complex	46048	41/28829	0.0243902	27.0441	5.01384	0.0363422	0.197842	0.163873	Gng3	1
GO:0000793	CC	GO:0000793	condensed chromosome	46079	342/28829	0.00584795	6.48426	3.06537	0.0378153	0.197842	0.163873	Xpo1/Hmgb2	2
GO:0098800	CC	GO:0098800	inner mitochondrial membrane protein complex	46048	43/28829	0.0232558	25.7862	4.88685	0.0380821	0.197842	0.163873	Chchd10	1
GO:0031201	CC	GO:0031201	SNARE complex	46048	49/28829	0.0204082	22.6287	4.55259	0.0432837	0.197842	0.163873	Bet1l	1
GO:0031234	CC	GO:0031234	extrinsic component of cytoplasmic side of plasma membrane	46048	51/28829	0.0196078	21.7413	4.45417	0.0450116	0.197842	0.163873	Gng3	1
GO:0008287	CC	GO:0008287	protein serine/threonine phosphatase complex	46048	53/28829	0.0188679	20.9209	4.36121	0.0467364	0.197842	0.163873	Ier5	1
GO:1903293	CC	GO:1903293	phosphatase complex	46048	53/28829	0.0188679	20.9209	4.36121	0.0467364	0.197842	0.163873	Ier5	1
GO:0015030	CC	GO:0015030	Cajal body	46048	56/28829	0.0178571	19.8001	4.23095	0.0493181	0.197842	0.163873	Xpo1	1
GO:0000315	CC	GO:0000315	organellar large ribosomal subunit	46048	57/28829	0.0175439	19.4528	4.18976	0.0501772	0.197842	0.163873	Mrpl43	1
GO:0005762	CC	GO:0005762	mitochondrial large ribosomal subunit	46048	57/28829	0.0175439	19.4528	4.18976	0.0501772	0.197842	0.163873	Mrpl43	1
GO:0005879	CC	GO:0005879	axonemal microtubule	46048	59/28829	0.0169492	18.7934	4.11045	0.051893	0.197842	0.163873	Tubb4b	1
GO:0000313	CC	GO:0000313	organellar ribosome	46048	90/28829	0.0111111	12.3201	3.23154	0.0781111	0.241908	0.200373	Mrpl43	1
GO:0005761	CC	GO:0005761	mitochondrial ribosome	46048	90/28829	0.0111111	12.3201	3.23154	0.0781111	0.241908	0.200373	Mrpl43	1
GO:0005758	CC	GO:0005758	mitochondrial intermembrane space	46048	94/28829	0.0106383	11.7958	3.14985	0.0814429	0.241908	0.200373	Chchd10	1
GO:0010494	CC	GO:0010494	cytoplasmic stress granule	46048	95/28829	0.0105263	11.6717	3.13019	0.082274	0.241908	0.200373	Dyrk3	1
GO:0005798	CC	GO:0005798	Golgi-associated vesicle	46048	98/28829	0.0102041	11.3144	3.07295	0.084763	0.241908	0.200373	Bet1l	1
GO:0045171	CC	GO:0045171	intercellular bridge	46048	101/28829	0.00990099	10.9783	3.01814	0.0872456	0.241908	0.200373	Tubb4b	1
GO:0031970	CC	GO:0031970	organelle envelope lumen	46048	108/28829	0.00925926	10.2667	2.89877	0.0930131	0.246687	0.204331	Chchd10	1
GO:0005881	CC	GO:0005881	cytoplasmic microtubule	46048	129/28829	0.00775194	8.59541	2.59765	0.110106	0.268659	0.22253	Tubb4b	1
GO:0019897	CC	GO:0019897	extrinsic component of plasma membrane	46048	129/28829	0.00775194	8.59541	2.59765	0.110106	0.268659	0.22253	Gng3	1
GO:0015934	CC	GO:0015934	large ribosomal subunit	46048	136/28829	0.00735294	8.153	2.51214	0.115735	0.271531	0.224909	Mrpl43	1
GO:0005795	CC	GO:0005795	Golgi stack	46048	147/28829	0.00680272	7.54291	2.38946	0.12451	0.281301	0.233002	Bet1l	1
GO:0009898	CC	GO:0009898	cytoplasmic side of plasma membrane	46048	170/28829	0.00588235	6.5224	2.16969	0.14259	0.284018	0.235252	Gng3	1
GO:0000776	CC	GO:0000776	kinetochore	46048	174/28829	0.00574713	6.37246	2.13561	0.145697	0.284018	0.235252	Xpo1	1
GO:0005912	CC	GO:0005912	adherens junction	46048	176/28829	0.00568182	6.30004	2.11897	0.147247	0.284018	0.235252	Rnd1	1
GO:0072686	CC	GO:0072686	mitotic spindle	46048	182/28829	0.00549451	6.09235	2.07057	0.151879	0.284018	0.235252	Tubb4b	1
GO:0000779	CC	GO:0000779	condensed chromosome, centromeric region	46048	186/28829	0.00537634	5.96133	2.03949	0.154954	0.284018	0.235252	Xpo1	1
GO:0019898	CC	GO:0019898	extrinsic component of membrane	46048	193/28829	0.00518135	5.74512	1.98721	0.16031	0.284018	0.235252	Gng3	1
GO:0005930	CC	GO:0005930	axoneme	46048	207/28829	0.00483092	5.35656	1.88997	0.170923	0.284018	0.235252	Tubb4b	1
GO:0097014	CC	GO:0097014	ciliary plasm	46048	208/28829	0.00480769	5.33081	1.88336	0.171676	0.284018	0.235252	Tubb4b	1
GO:0043209	CC	GO:0043209	myelin sheath	46048	211/28829	0.00473934	5.25501	1.86379	0.173931	0.284018	0.235252	Tubb4b	1
GO:0044391	CC	GO:0044391	ribosomal subunit	46048	213/28829	0.00469484	5.20567	1.85095	0.175432	0.284018	0.235252	Mrpl43	1
GO:0098562	CC	GO:0098562	cytoplasmic side of membrane	46048	215/28829	0.00465116	5.15725	1.83828	0.176929	0.284018	0.235252	Gng3	1
GO:0036126	CC	GO:0036126	sperm flagellum	46048	253/28829	0.00395257	4.38264	1.62364	0.204894	0.306977	0.254269	Tubb4b	1
GO:0005802	CC	GO:0005802	trans-Golgi network	46048	261/28829	0.00383142	4.24831	1.58384	0.210664	0.306977	0.254269	Bet1l	1
GO:0036464	CC	GO:0036464	cytoplasmic ribonucleoprotein granule	46048	265/28829	0.00377358	4.18418	1.56454	0.213534	0.306977	0.254269	Dyrk3	1
GO:0005840	CC	GO:0005840	ribosome	46048	267/28829	0.00374532	4.15284	1.55503	0.214965	0.306977	0.254269	Mrpl43	1
GO:0000775	CC	GO:0000775	chromosome, centromeric region	46048	269/28829	0.00371747	4.12196	1.54561	0.216393	0.306977	0.254269	Xpo1	1
GO:0097729	CC	GO:0097729	9+2 motile cilium	46048	278/28829	0.00359712	3.98852	1.50433	0.222791	0.308704	0.2557	Tubb4b	1
GO:0035770	CC	GO:0035770	ribonucleoprotein granule	46048	285/28829	0.00350877	3.89055	1.4734	0.227733	0.308704	0.2557	Dyrk3	1
GO:0032838	CC	GO:0032838	plasma membrane bounded cell projection cytoplasm	46048	307/28829	0.00325733	3.61175	1.38225	0.243067	0.317632	0.263094	Tubb4b	1
GO:0005765	CC	GO:0005765	lysosomal membrane	46048	317/28829	0.00315457	3.49782	1.34354	0.24994	0.317632	0.263094	Rnf167	1
GO:0098852	CC	GO:0098852	lytic vacuole membrane	46048	317/28829	0.00315457	3.49782	1.34354	0.24994	0.317632	0.263094	Rnf167	1
GO:0031965	CC	GO:0031965	nuclear membrane	46048	326/28829	0.00306748	3.40125	1.31001	0.256074	0.318786	0.26405	Xpo1	1
GO:0099568	CC	GO:0099568	cytoplasmic region	46048	351/28829	0.002849	3.159	1.22272	0.272861	0.328251	0.27189	Tubb4b	1
GO:0031514	CC	GO:0031514	motile cilium	46048	360/28829	0.00277778	3.08002	1.19319	0.278815	0.328251	0.27189	Tubb4b	1
GO:0005759	CC	GO:0005759	mitochondrial matrix	46048	369/28829	0.00271003	3.0049	1.16456	0.284722	0.328251	0.27189	Mrpl43	1
GO:0098791	CC	GO:0098791	Golgi apparatus subcompartment	46048	376/28829	0.00265957	2.94896	1.1429	0.289284	0.328251	0.27189	Bet1l	1
GO:0005774	CC	GO:0005774	vacuolar membrane	46048	378/28829	0.0026455	2.93335	1.1368	0.290583	0.328251	0.27189	Rnf167	1
GO:0098687	CC	GO:0098687	chromosomal region	46048	390/28829	0.0025641	2.8431	1.10103	0.298325	0.330869	0.274059	Xpo1	1
GO:0005819	CC	GO:0005819	spindle	46048	435/28829	0.00229885	2.54898	0.978032	0.326641	0.349352	0.289368	Tubb4b	1
GO:0016607	CC	GO:0016607	nuclear speck	46048	438/28829	0.00228311	2.53152	0.970389	0.328489	0.349352	0.289368	Dyrk3	1
GO:0005769	CC	GO:0005769	early endosome	46048	444/28829	0.00225225	2.49731	0.95529	0.33217	0.349352	0.289368	Arrdc3	1
GO:0014069	CC	GO:0014069	postsynaptic density	46048	463/28829	0.00215983	2.39483	0.909052	0.343701	0.355352	0.294338	Gng3	1
GO:0032279	CC	GO:0032279	asymmetric synapse	46048	487/28829	0.00205339	2.27681	0.853791	0.357993	0.359171	0.297501	Gng3	1
GO:0005874	CC	GO:0005874	microtubule	46048	489/28829	0.00204499	2.2675	0.849332	0.359171	0.359171	0.297501	Tubb4b	1
GO:0003924	MF	GO:0003924	GTPase activity	46107	308/28409	0.00974026	10.6427	5.14982	0.00272748	0.130292	0.0857185	Gng3/Rnd1/Tubb4b	3
GO:0050786	MF	GO:0050786	RAGE receptor binding	46048	10/28409	0.1	109.265	10.3637	0.00911587	0.130292	0.0857185	Hmgb2	1
GO:0005049	MF	GO:0005049	nuclear export signal receptor activity	46048	11/28409	0.0909091	99.3322	9.87247	0.010023	0.130292	0.0857185	Xpo1	1
GO:0008301	MF	GO:0008301	DNA binding, bending	46048	18/28409	0.0555556	60.703	7.66867	0.016351	0.130292	0.0857185	Hmgb2	1
GO:0017110	MF	GO:0017110	nucleoside diphosphate phosphatase activity	46048	19/28409	0.0526316	57.5081	7.45732	0.0172518	0.130292	0.0857185	Pgp	1
GO:0000287	MF	GO:0000287	magnesium ion binding	46079	236/28409	0.00847458	9.25978	3.85643	0.019589	0.130292	0.0857185	Dyrk3/Pgp	2
GO:0031690	MF	GO:0031690	adrenergic receptor binding	46048	23/28409	0.0434783	47.5067	6.75313	0.0208471	0.130292	0.0857185	Arrdc3	1
GO:0031681	MF	GO:0031681	G-protein beta-subunit binding	46048	25/28409	0.04	43.7062	6.46549	0.02264	0.130292	0.0857185	Gng3	1
GO:0003785	MF	GO:0003785	actin monomer binding	46048	27/28409	0.037037	40.4687	6.20999	0.0244298	0.130292	0.0857185	Tmsb10	1
GO:0140142	MF	GO:0140142	nucleocytoplasmic carrier activity	46048	31/28409	0.0322581	35.2469	5.77416	0.0279998	0.130583	0.0859098	Xpo1	1
GO:0005484	MF	GO:0005484	SNAP receptor activity	46048	36/28409	0.0277778	30.3515	5.33343	0.0324447	0.130583	0.0859098	Bet1l	1
GO:0004712	MF	GO:0004712	protein serine/threonine/tyrosine kinase activity	46048	39/28409	0.025641	28.0168	5.10992	0.0351023	0.130583	0.0859098	Dyrk3	1
GO:0042056	MF	GO:0042056	chemoattractant activity	46048	43/28409	0.0232558	25.4106	4.84831	0.0386348	0.130583	0.0859098	Hmgb2	1
GO:0106310	MF	GO:0106310	protein serine kinase activity	46079	363/28409	0.00550964	6.02013	2.91347	0.0432516	0.130583	0.0859098	Dyrk3/Pim3	2
GO:0005525	MF	GO:0005525	GTP binding	46079	364/28409	0.00549451	6.00359	2.90792	0.0434664	0.130583	0.0859098	Rnd1/Tubb4b	2
GO:0001046	MF	GO:0001046	core promoter sequence-specific DNA binding	46048	50/28409	0.02	21.8531	4.46671	0.0447867	0.130583	0.0859098	Klf10	1
GO:0019001	MF	GO:0019001	guanyl nucleotide binding	46079	389/28409	0.00514139	5.61776	2.77555	0.0489686	0.130583	0.0859098	Rnd1/Tubb4b	2
GO:0032561	MF	GO:0032561	guanyl ribonucleotide binding	46079	389/28409	0.00514139	5.61776	2.77555	0.0489686	0.130583	0.0859098	Rnd1/Tubb4b	2
GO:0004674	MF	GO:0004674	protein serine/threonine kinase activity	46079	440/28409	0.00454545	4.96661	2.53796	0.0609281	0.153924	0.101266	Dyrk3/Pim3	2
GO:0005200	MF	GO:0005200	structural constituent of cytoskeleton	46048	74/28409	0.0135135	14.7656	3.58862	0.0655931	0.157423	0.103568	Tubb4b	1
GO:0003684	MF	GO:0003684	damaged DNA binding	46048	81/28409	0.0123457	13.4896	3.4069	0.0715791	0.158032	0.103968	Hmgb2	1
GO:0003725	MF	GO:0003725	double-stranded RNA binding	46048	82/28409	0.0121951	13.325	3.38277	0.0724312	0.158032	0.103968	Tubb4b	1
GO:0042562	MF	GO:0042562	hormone binding	46048	95/28409	0.0105263	11.5016	3.1031	0.0834406	0.168564	0.110898	Ttr	1
GO:0004725	MF	GO:0004725	protein tyrosine phosphatase activity	46048	96/28409	0.0104167	11.3818	3.08385	0.0842822	0.168564	0.110898	Pgp	1
GO:0140104	MF	GO:0140104	molecular carrier activity	46048	103/28409	0.00970874	10.6083	2.95667	0.090153	0.173094	0.113878	Xpo1	1
GO:0004713	MF	GO:0004713	protein tyrosine kinase activity	46048	140/28409	0.00714286	7.80467	2.44283	0.120588	0.210878	0.138736	Dyrk3	1
GO:0005179	MF	GO:0005179	hormone activity	46048	143/28409	0.00699301	7.64094	2.40959	0.123012	0.210878	0.138736	Ttr	1
GO:0042826	MF	GO:0042826	histone deacetylase binding	46048	143/28409	0.00699301	7.64094	2.40959	0.123012	0.210878	0.138736	Sp2	1
GO:0004721	MF	GO:0004721	phosphoprotein phosphatase activity	46048	168/28409	0.00595238	6.50389	2.16552	0.142967	0.236635	0.155681	Pgp	1
GO:0003735	MF	GO:0003735	structural constituent of ribosome	46048	178/28409	0.00561798	6.1385	2.08143	0.150826	0.241321	0.158764	Mrpl43	1
GO:0044024	MF	GO:0044024	histone H2AS1 kinase activity	46048	250/28409	0.004	4.37062	1.62012	0.205399	0.304608	0.2004	Pim3	1
GO:0140995	MF	GO:0140995	histone H2A kinase activity	46048	250/28409	0.004	4.37062	1.62012	0.205399	0.304608	0.2004	Pim3	1
GO:0035173	MF	GO:0035173	histone kinase activity	46048	261/28409	0.00383142	4.18641	1.56522	0.213434	0.304608	0.2004	Pim3	1
GO:0016791	MF	GO:0016791	phosphatase activity	46048	265/28409	0.00377358	4.12322	1.546	0.216336	0.304608	0.2004	Pgp	1
GO:0003713	MF	GO:0003713	transcription coactivator activity	46048	273/28409	0.003663	4.0024	1.50868	0.22211	0.304608	0.2004	Hmgb2	1
GO:0031267	MF	GO:0031267	small GTPase binding	46048	298/28409	0.0033557	3.66662	1.40059	0.23989	0.31538	0.207487	Xpo1	1
GO:0001227	MF	GO:0001227	DNA-binding transcription repressor activity, RNA polymerase II-specific	46048	304/28409	0.00328947	3.59426	1.37637	0.244099	0.31538	0.207487	Sp2	1
GO:0001217	MF	GO:0001217	DNA-binding transcription repressor activity	46048	312/28409	0.00320513	3.5021	1.34502	0.249676	0.31538	0.207487	Sp2	1
GO:0001664	MF	GO:0001664	G protein-coupled receptor binding	46048	338/28409	0.00295858	3.2327	1.24979	0.267529	0.318835	0.20976	Arrdc3	1
GO:0051020	MF	GO:0051020	GTPase binding	46048	338/28409	0.00295858	3.2327	1.24979	0.267529	0.318835	0.20976	Xpo1	1
GO:0061630	MF	GO:0061630	ubiquitin protein ligase activity	46048	349/28409	0.00286533	3.13081	1.21225	0.274958	0.318835	0.20976	Rnf167	1
GO:0042578	MF	GO:0042578	phosphoric ester hydrolase activity	46048	355/28409	0.0028169	3.0779	1.19239	0.27898	0.318835	0.20976	Pgp	1
GO:0061659	MF	GO:0061659	ubiquitin-like protein ligase activity	46048	366/28409	0.00273224	2.98539	1.15705	0.286298	0.319589	0.210256	Rnf167	1
GO:0004842	MF	GO:0004842	ubiquitin-protein transferase activity	46048	437/28409	0.00228833	2.50035	0.956643	0.331842	0.35521	0.233691	Rnf167	1
GO:0140993	MF	GO:0140993	histone modifying activity	46048	444/28409	0.00225225	2.46093	0.939057	0.336178	0.35521	0.233691	Pim3	1
GO:0003779	MF	GO:0003779	actin binding	46048	451/28409	0.00221729	2.42274	0.921801	0.340486	0.35521	0.233691	Tmsb10	1
GO:0019787	MF	GO:0019787	ubiquitin-like protein transferase activity	46048	463/28409	0.00215983	2.35994	0.892955	0.34781	0.35521	0.233691	Rnf167	1
GO:0016755	MF	GO:0016755	aminoacyltransferase activity	46048	479/28409	0.00208768	2.28111	0.855851	0.357454	0.357454	0.235167	Rnf167	1
