# Supplementary material for: Hippocampal neuronal hypoexcitability contributes to PTSD-like phenotypes in the experimental autoimmune encephalomyelitis model
Source: Front Psychiatry. 2026 May 20;17:1683599. doi: 10.3389/fpsyt.2026.1683599 (PMC13231496; doi:10.3389/fpsyt.2026.1683599)
Supplement: Supplementary file 3 [file Table2.xlsx]

## Sheet: upDEG_GO_enrichresults
	ONTOLOGY	ID	Description	GeneRatio	BgRatio	RichFactor	FoldEnrichment	zScore	pvalue	p.adjust	qvalue	geneID	Count
GO:0002478	BP	GO:0002478	antigen processing and presentation of exogenous peptide antigen	2025-04-24	34/28928	0.117647058823529	141.803921568627	23.6716602693955	1.66142593584563e-08	1.06497402487705e-05	6.59323766119791e-06	H2-K1/Cd74/H2-Eb1/H2-Aa	4
GO:0019884	BP	GO:0019884	antigen processing and presentation of exogenous antigen	2025-04-24	41/28928	0.0975609756097561	117.593495934959	21.5274890195132	3.61398250277972e-08	1.1582813921409e-05	7.17090212393659e-06	H2-K1/Cd74/H2-Eb1/H2-Aa	4
GO:0019886	BP	GO:0019886	antigen processing and presentation of exogenous peptide antigen via MHC class II	2025-03-24	22/28928	0.136363636363636	164.363636363636	22.0877296290179	7.64677535940849e-07	0.000124093817216551	7.68262896635845e-05	Cd74/H2-Eb1/H2-Aa	3
GO:0048002	BP	GO:0048002	antigen processing and presentation of peptide antigen	2025-04-24	87/28928	0.0459770114942529	55.4176245210728	14.6477997170408	7.74376394487059e-07	0.000124093817216551	7.68262896635845e-05	H2-K1/Cd74/H2-Eb1/H2-Aa	4
GO:0002495	BP	GO:0002495	antigen processing and presentation of peptide antigen via MHC class II	2025-03-24	26/28928	0.115384615384615	139.076923076923	20.2965475530944	1.2882049319372e-06	0.000165147872274348	0.000102242791440068	Cd74/H2-Eb1/H2-Aa	3
GO:0002504	BP	GO:0002504	antigen processing and presentation of peptide or polysaccharide antigen via MHC class II	2025-03-24	28/28928	0.107142857142857	129.142857142857	19.5480230157957	1.62137142358105e-06	0.000173216513752576	0.000107238074857905	Cd74/H2-Eb1/H2-Aa	3
GO:0019882	BP	GO:0019882	antigen processing and presentation	2025-04-24	138/28928	0.0289855072463768	34.9371980676328	11.5152411750441	4.89153977040844e-06	0.000447925284690259	0.000277309848638193	H2-K1/Cd74/H2-Eb1/H2-Aa	4
GO:0002399	BP	GO:0002399	MHC class II protein complex assembly	2025-02-24	12/28928	0.166666666666667	200.888888888889	19.9566900946988	4.33170598895188e-05	0.00308513726546462	0.00191000369337411	H2-Eb1/H2-Aa	2
GO:0002503	BP	GO:0002503	peptide antigen assembly with MHC class II protein complex	2025-02-24	12/28928	0.166666666666667	200.888888888889	19.9566900946988	4.33170598895188e-05	0.00308513726546462	0.00191000369337411	H2-Eb1/H2-Aa	2
GO:0002396	BP	GO:0002396	MHC protein complex assembly	2025-02-24	16/28928	0.125	150.666666666667	17.255373108786	7.85987463269217e-05	0.00448213791940994	0.00277488463029403	H2-Eb1/H2-Aa	2
GO:0002501	BP	GO:0002501	peptide antigen assembly with MHC protein complex	2025-02-24	16/28928	0.125	150.666666666667	17.255373108786	7.85987463269217e-05	0.00448213791940994	0.00277488463029403	H2-Eb1/H2-Aa	2
GO:1903039	BP	GO:1903039	positive regulation of leukocyte cell-cell adhesion	2025-04-24	285/28928	0.0140350877192982	16.9169590643275	7.78129037516068	8.39089782104825e-05	0.00448213791940994	0.00277488463029403	Nr4a3/Cd74/H2-Eb1/H2-Aa	4
GO:0022409	BP	GO:0022409	positive regulation of cell-cell adhesion	2025-04-24	340/28928	0.0117647058823529	14.1803921568627	7.04456609502172	0.000165423611561161	0.00815665653928492	0.00504977340555122	Nr4a3/Cd74/H2-Eb1/H2-Aa	4
GO:0002696	BP	GO:0002696	positive regulation of leukocyte activation	2025-04-24	383/28928	0.010443864229765	12.5883376849434	6.57860559058827	0.000260610323716676	0.0119322298215992	0.00738722496550277	Nr4a3/Cd74/H2-Eb1/H2-Aa	4
GO:1903037	BP	GO:1903037	regulation of leukocyte cell-cell adhesion	2025-04-24	393/28928	0.0101781170483461	12.2680237489398	6.48087186169299	0.00028743082080348	0.0122828770756687	0.0076043101363447	Nr4a3/Cd74/H2-Eb1/H2-Aa	4
GO:0050867	BP	GO:0050867	positive regulation of cell activation	2025-04-24	407/28928	0.00982800982800983	11.8460278460278	6.3498561924468	0.000328246006854171	0.0131503556495952	0.00814136477526463	Nr4a3/Cd74/H2-Eb1/H2-Aa	4
GO:0007159	BP	GO:0007159	leukocyte cell-cell adhesion	2025-04-24	434/28928	0.00921658986175115	11.1090629800307	6.11445004796305	0.000418485152278677	0.0157793519182725	0.0097689722853908	Nr4a3/Cd74/H2-Eb1/H2-Aa	4
GO:0061081	BP	GO:0061081	positive regulation of myeloid leukocyte cytokine production involved in immune response	2025-02-24	43/28928	0.0465116279069767	56.062015503876	10.4118640931376	0.000583419752280085	0.020776225622863	0.0128625290414966	Nr4a3/Cd74	2
GO:0050870	BP	GO:0050870	positive regulation of T cell activation	2025-03-24	259/28928	0.0115830115830116	13.9614	6.03772782099877	0.00124930958111249	0.0421477600785846	0.026093612857585	Cd74/H2-Eb1/H2-Aa	3
GO:0042180	BP	GO:0042180	cellular ketone metabolic process	2025-03-24	265/28928	0.0113207547169811	13.6452830188679	5.95894001128586	0.00133415818975282	0.0422106841202222	0.0261325690341141	Rdh10/Cd74/Cyp11a1	3
GO:0042445	BP	GO:0042445	hormone metabolic process	2025-03-24	270/28928	0.0111111111111111	13.3925925925926	5.89521243714045	0.00140757950705977	0.0422106841202222	0.0261325690341141	Pcsk1/Rdh10/Cyp11a1	3
GO:0061082	BP	GO:0061082	myeloid leukocyte cytokine production	2025-02-24	69/28928	0.0289855072463768	34.9371980676328	8.13276519529868	0.00149591251891093	0.0422106841202222	0.0261325690341141	Nr4a3/Cd74	2
GO:0043583	BP	GO:0043583	ear development	2025-03-24	277/28928	0.0108303249097473	13.0541516245487	5.8087807773047	0.00151457992943075	0.0422106841202222	0.0261325690341141	Nr4a3/H2-K1/Rdh10	3
GO:0002699	BP	GO:0002699	positive regulation of immune effector process	2025-03-24	324/28928	0.00925925925925926	11.1604938271605	5.29971214109458	0.00236640503245507	0.0632027344084875	0.0391287147910334	Nr4a3/H2-K1/Cd74	3
GO:0002720	BP	GO:0002720	positive regulation of cytokine production involved in immune response	2025-02-24	91/28928	0.021978021978022	26.4908424908425	7.01791641348103	0.00258226389974221	0.0662092463893903	0.04099004169275	Nr4a3/Cd74	2
GO:0051251	BP	GO:0051251	positive regulation of lymphocyte activation	2025-03-24	346/28928	0.00867052023121387	10.4508670520231	5.09614457474064	0.00284939467545674	0.070248537960299	0.0434907608359187	Cd74/H2-Eb1/H2-Aa	3
GO:0034308	BP	GO:0034308	primary alcohol metabolic process	2025-02-24	110/28928	0.0181818181818182	21.9151515151515	6.33291681582056	0.0037442650534334	0.0888916258981781	0.0550326676469549	Rdh10/Cyp11a1	2
GO:0042542	BP	GO:0042542	response to hydrogen peroxide	2025-02-24	116/28928	0.0172413793103448	20.7816091954023	6.15151735557637	0.00415324207271701	0.0926452466272622	0.0573565284152687	Nr4a3/Cyp11a1	2
GO:0050863	BP	GO:0050863	regulation of T cell activation	2025-03-24	397/28928	0.00755667506297229	9.10831234256927	4.6875463043643	0.00419143861496194	0.0926452466272622	0.0573565284152687	Cd74/H2-Eb1/H2-Aa	3
GO:0046889	BP	GO:0046889	positive regulation of lipid biosynthetic process	2025-02-24	120/28928	0.0166666666666667	20.0888888888889	6.03799936855416	0.00443692890776665	0.09425078551403	0.0583505150485086	Rdh10/Cd74	2
GO:0045582	BP	GO:0045582	positive regulation of T cell differentiation	2025-02-24	129/28928	0.0155038759689922	18.687338501292	5.80158932164934	0.00510717632864206	0.09425078551403	0.0583505150485086	Cd74/H2-Aa	2
GO:2000106	BP	GO:2000106	regulation of leukocyte apoptotic process	2025-02-24	129/28928	0.0155038759689922	18.687338501292	5.80158932164934	0.00510717632864206	0.09425078551403	0.0583505150485086	Nr4a3/Cd74	2
GO:0002718	BP	GO:0002718	regulation of cytokine production involved in immune response	2025-02-24	134/28928	0.0149253731343284	17.9900497512438	5.68034081823608	0.00549846863549043	0.09425078551403	0.0583505150485086	Nr4a3/Cd74	2
GO:0014812	BP	GO:0014812	muscle cell migration	2025-02-24	138/28928	0.0144927536231884	17.4685990338164	5.58796543284345	0.00582114522202293	0.09425078551403	0.0583505150485086	Nr4a3/Tcp11l2	2
GO:0050868	BP	GO:0050868	negative regulation of T cell activation	2025-02-24	143/28928	0.013986013986014	16.8578088578089	5.47780319497222	0.00623645353864331	0.09425078551403	0.0583505150485086	Cd74/H2-Aa	2
GO:0045621	BP	GO:0045621	positive regulation of lymphocyte differentiation	2025-02-24	146/28928	0.0136986301369863	16.5114155251142	5.41434243770189	0.00649197724142709	0.09425078551403	0.0583505150485086	Cd74/H2-Aa	2
GO:0002702	BP	GO:0002702	positive regulation of production of molecular mediator of immune response	2025-02-24	149/28928	0.0134228187919463	16.1789709172259	5.35273764647399	0.00675222668201319	0.09425078551403	0.0583505150485086	Nr4a3/Cd74	2
GO:0002697	BP	GO:0002697	regulation of immune effector process	2025-03-24	487/28928	0.00616016427104723	7.42505133470226	4.12047226974706	0.00737897241955191	0.09425078551403	0.0583505150485086	Nr4a3/H2-K1/Cd74	3
GO:0002367	BP	GO:0002367	cytokine production involved in immune response	2025-02-24	158/28928	0.0126582278481013	15.2573839662447	5.17817594239812	0.00756109920075451	0.09425078551403	0.0583505150485086	Nr4a3/Cd74	2
GO:1903038	BP	GO:1903038	negative regulation of leukocyte cell-cell adhesion	2025-02-24	160/28928	0.0125	15.0666666666667	5.14132072639028	0.00774653408789328	0.09425078551403	0.0583505150485086	Cd74/H2-Aa	2
GO:0002449	BP	GO:0002449	lymphocyte mediated immunity	2025-03-24	496/28928	0.00604838709677419	7.29032258064516	4.0718183470868	0.00775862763714193	0.09425078551403	0.0583505150485086	H2-K1/Cd74/C4b	3
GO:0071887	BP	GO:0071887	leukocyte apoptotic process	2025-02-24	164/28928	0.0121951219512195	14.6991869918699	5.06956180554011	0.0081235554949632	0.09425078551403	0.0583505150485086	Nr4a3/Cd74	2
GO:0002604	BP	GO:0002604	regulation of dendritic cell antigen processing and presentation	2025-01-24	10/28928	0.1	120.533333333333	10.8938965838559	0.00826683580225185	0.09425078551403	0.0583505150485086	Cd74	1
GO:0019747	BP	GO:0019747	regulation of isoprenoid metabolic process	2025-01-24	10/28928	0.1	120.533333333333	10.8938965838559	0.00826683580225185	0.09425078551403	0.0583505150485086	Rdh10	1
GO:0030070	BP	GO:0030070	insulin processing	2025-01-24	10/28928	0.1	120.533333333333	10.8938965838559	0.00826683580225185	0.09425078551403	0.0583505150485086	Pcsk1	1
GO:0032762	BP	GO:0032762	mast cell cytokine production	2025-01-24	10/28928	0.1	120.533333333333	10.8938965838559	0.00826683580225185	0.09425078551403	0.0583505150485086	Nr4a3	1
GO:0045657	BP	GO:0045657	positive regulation of monocyte differentiation	2025-01-24	10/28928	0.1	120.533333333333	10.8938965838559	0.00826683580225185	0.09425078551403	0.0583505150485086	Cd74	1
GO:0045743	BP	GO:0045743	positive regulation of fibroblast growth factor receptor signaling pathway	2025-01-24	10/28928	0.1	120.533333333333	10.8938965838559	0.00826683580225185	0.09425078551403	0.0583505150485086	Smoc2	1
GO:0048703	BP	GO:0048703	embryonic viscerocranium morphogenesis	2025-01-24	10/28928	0.1	120.533333333333	10.8938965838559	0.00826683580225185	0.09425078551403	0.0583505150485086	Rdh10	1
GO:0048752	BP	GO:0048752	semicircular canal morphogenesis	2025-01-24	10/28928	0.1	120.533333333333	10.8938965838559	0.00826683580225185	0.09425078551403	0.0583505150485086	Nr4a3	1
GO:0050921	BP	GO:0050921	positive regulation of chemotaxis	2025-02-24	169/28928	0.0118343195266272	14.2642998027613	4.98332412702853	0.00860629729175087	0.09425078551403	0.0583505150485086	Cd74/Smoc2	2
GO:0010565	BP	GO:0010565	regulation of cellular ketone metabolic process	2025-02-24	172/28928	0.0116279069767442	14.015503875969	4.93332033270561	0.00890201690994345	0.09425078551403	0.0583505150485086	Rdh10/Cd74	2
GO:0002579	BP	GO:0002579	positive regulation of antigen processing and presentation	2025-01-24	11/28928	0.0909090909090909	109.575757575758	10.3784127291398	0.00908990779688312	0.09425078551403	0.0583505150485086	Cd74	1
GO:0042590	BP	GO:0042590	antigen processing and presentation of exogenous peptide antigen via MHC class I	2025-01-24	11/28928	0.0909090909090909	109.575757575758	10.3784127291398	0.00908990779688312	0.09425078551403	0.0583505150485086	H2-K1	1
GO:0061043	BP	GO:0061043	regulation of vascular wound healing	2025-01-24	11/28928	0.0909090909090909	109.575757575758	10.3784127291398	0.00908990779688312	0.09425078551403	0.0583505150485086	Smoc2	1
GO:2001280	BP	GO:2001280	positive regulation of unsaturated fatty acid biosynthetic process	2025-01-24	11/28928	0.0909090909090909	109.575757575758	10.3784127291398	0.00908990779688312	0.09425078551403	0.0583505150485086	Cd74	1
GO:0045834	BP	GO:0045834	positive regulation of lipid metabolic process	2025-02-24	175/28928	0.0114285714285714	13.7752380952381	4.88455258593351	0.00920226494818798	0.09425078551403	0.0583505150485086	Rdh10/Cd74	2
GO:0071897	BP	GO:0071897	DNA biosynthetic process	2025-02-24	175/28928	0.0114285714285714	13.7752380952381	4.88455258593351	0.00920226494818798	0.09425078551403	0.0583505150485086	Smoc2/Lin9	2
GO:0002821	BP	GO:0002821	positive regulation of adaptive immune response	2025-02-24	179/28928	0.0111731843575419	13.4674115456238	4.8213624823086	0.0096096011703709	0.09425078551403	0.0583505150485086	H2-K1/Cd74	2
GO:0051250	BP	GO:0051250	negative regulation of lymphocyte activation	2025-02-24	179/28928	0.0111731843575419	13.4674115456238	4.8213624823086	0.0096096011703709	0.09425078551403	0.0583505150485086	Cd74/H2-Aa	2
GO:0031392	BP	GO:0031392	regulation of prostaglandin biosynthetic process	2025-01-24	12/28928	0.0833333333333333	100.444444444444	9.92842558908029	0.00991232513660978	0.09425078551403	0.0583505150485086	Cd74	1
GO:0034650	BP	GO:0034650	cortisol metabolic process	2025-01-24	12/28928	0.0833333333333333	100.444444444444	9.92842558908029	0.00991232513660978	0.09425078551403	0.0583505150485086	Cyp11a1	1
GO:1902166	BP	GO:1902166	negative regulation of intrinsic apoptotic signaling pathway in response to DNA damage by p53 class mediator	2025-01-24	12/28928	0.0833333333333333	100.444444444444	9.92842558908029	0.00991232513660978	0.09425078551403	0.0583505150485086	Cd74	1
GO:0033005	BP	GO:0033005	positive regulation of mast cell activation	2025-01-24	13/28928	0.0769230769230769	92.7179487179487	9.53109405593562	0.0107340883195089	0.09425078551403	0.0583505150485086	Nr4a3	1
GO:0035726	BP	GO:0035726	common myeloid progenitor cell proliferation	2025-01-24	13/28928	0.0769230769230769	92.7179487179487	9.53109405593562	0.0107340883195089	0.09425078551403	0.0583505150485086	Nr4a3	1
GO:0046598	BP	GO:0046598	positive regulation of viral entry into host cell	2025-01-24	13/28928	0.0769230769230769	92.7179487179487	9.53109405593562	0.0107340883195089	0.09425078551403	0.0583505150485086	Cd74	1
GO:0060872	BP	GO:0060872	semicircular canal development	2025-01-24	13/28928	0.0769230769230769	92.7179487179487	9.53109405593562	0.0107340883195089	0.09425078551403	0.0583505150485086	Nr4a3	1
GO:0075294	BP	GO:0075294	positive regulation by symbiont of entry into host	2025-01-24	13/28928	0.0769230769230769	92.7179487179487	9.53109405593562	0.0107340883195089	0.09425078551403	0.0583505150485086	Cd74	1
GO:2000253	BP	GO:2000253	positive regulation of feeding behavior	2025-01-24	13/28928	0.0769230769230769	92.7179487179487	9.53109405593562	0.0107340883195089	0.09425078551403	0.0583505150485086	Nr4a3	1
GO:0120254	BP	GO:0120254	olefinic compound metabolic process	2025-02-24	194/28928	0.0103092783505155	12.426116838488	4.6012923350035	0.0112075573883957	0.09425078551403	0.0583505150485086	Rdh10/Cyp11a1	2
GO:0045060	BP	GO:0045060	negative thymic T cell selection	2025-01-24	14/28928	0.0714285714285714	86.0952380952381	9.17684785796194	0.0115551978432969	0.09425078551403	0.0583505150485086	Cd74	1
GO:2001279	BP	GO:2001279	regulation of unsaturated fatty acid biosynthetic process	2025-01-24	14/28928	0.0714285714285714	86.0952380952381	9.17684785796194	0.0115551978432969	0.09425078551403	0.0583505150485086	Cd74	1
GO:0045580	BP	GO:0045580	regulation of T cell differentiation	2025-02-24	198/28928	0.0101010101010101	12.1750841750842	4.5466751884741	0.0116522262929852	0.09425078551403	0.0583505150485086	Cd74/H2-Aa	2
GO:0062013	BP	GO:0062013	positive regulation of small molecule metabolic process	2025-02-24	202/28928	0.0099009900990099	11.9339933993399	4.4936087693793	0.0121046050339405	0.09425078551403	0.0583505150485086	Rdh10/Cd74	2
GO:0002695	BP	GO:0002695	negative regulation of leukocyte activation	2025-02-24	204/28928	0.00980392156862745	11.8169934640523	4.46763347498815	0.01233366947932	0.09425078551403	0.0583505150485086	Cd74/H2-Aa	2
GO:0002138	BP	GO:0002138	retinoic acid biosynthetic process	2025-01-24	15/28928	0.0666666666666667	80.3555555555556	8.85838868574616	0.012375654205328	0.09425078551403	0.0583505150485086	Rdh10	1
GO:0016102	BP	GO:0016102	diterpenoid biosynthetic process	2025-01-24	15/28928	0.0666666666666667	80.3555555555556	8.85838868574616	0.012375654205328	0.09425078551403	0.0583505150485086	Rdh10	1
GO:0043383	BP	GO:0043383	negative T cell selection	2025-01-24	15/28928	0.0666666666666667	80.3555555555556	8.85838868574616	0.012375654205328	0.09425078551403	0.0583505150485086	Cd74	1
GO:2000343	BP	GO:2000343	positive regulation of chemokine (C-X-C motif) ligand 2 production	2025-01-24	15/28928	0.0666666666666667	80.3555555555556	8.85838868574616	0.012375654205328	0.09425078551403	0.0583505150485086	Cd74	1
GO:0042574	BP	GO:0042574	retinal metabolic process	2025-01-24	16/28928	0.0625	75.3333333333333	8.57004054178014	0.013195457902595	0.09425078551403	0.0583505150485086	Rdh10	1
GO:0043518	BP	GO:0043518	negative regulation of DNA damage response, signal transduction by p53 class mediator	2025-01-24	16/28928	0.0625	75.3333333333333	8.57004054178014	0.013195457902595	0.09425078551403	0.0583505150485086	Cd74	1
GO:0043584	BP	GO:0043584	nose development	2025-01-24	16/28928	0.0625	75.3333333333333	8.57004054178014	0.013195457902595	0.09425078551403	0.0583505150485086	Rdh10	1
GO:1902165	BP	GO:1902165	regulation of intrinsic apoptotic signaling pathway in response to DNA damage by p53 class mediator	2025-01-24	16/28928	0.0625	75.3333333333333	8.57004054178014	0.013195457902595	0.09425078551403	0.0583505150485086	Cd74	1
GO:2001028	BP	GO:2001028	positive regulation of endothelial cell chemotaxis	2025-01-24	16/28928	0.0625	75.3333333333333	8.57004054178014	0.013195457902595	0.09425078551403	0.0583505150485086	Smoc2	1
GO:0002700	BP	GO:0002700	regulation of production of molecular mediator of immune response	2025-02-24	214/28928	0.00934579439252336	11.2647975077882	4.34298940173101	0.0135074860860181	0.09425078551403	0.0583505150485086	Nr4a3/Cd74	2
GO:0002431	BP	GO:0002431	Fc receptor mediated stimulatory signaling pathway	2025-01-24	17/28928	0.0588235294117647	70.9019607843137	8.30731361843738	0.0140146094317292	0.09425078551403	0.0583505150485086	Nr4a3	1
GO:0002468	BP	GO:0002468	dendritic cell antigen processing and presentation	2025-01-24	17/28928	0.0588235294117647	70.9019607843137	8.30731361843738	0.0140146094317292	0.09425078551403	0.0583505150485086	Cd74	1
GO:0006704	BP	GO:0006704	glucocorticoid biosynthetic process	2025-01-24	17/28928	0.0588235294117647	70.9019607843137	8.30731361843738	0.0140146094317292	0.09425078551403	0.0583505150485086	Cyp11a1	1
GO:0022408	BP	GO:0022408	negative regulation of cell-cell adhesion	2025-02-24	219/28928	0.0091324200913242	11.0076103500761	4.28372671492081	0.0141120341382219	0.09425078551403	0.0583505150485086	Cd74/H2-Aa	2
GO:1902107	BP	GO:1902107	positive regulation of leukocyte differentiation	2025-02-24	221/28928	0.00904977375565611	10.9079939668175	4.26055631447388	0.0143571146903114	0.09425078551403	0.0583505150485086	Cd74/H2-Aa	2
GO:1903708	BP	GO:1903708	positive regulation of hemopoiesis	2025-02-24	221/28928	0.00904977375565611	10.9079939668175	4.26055631447388	0.0143571146903114	0.09425078551403	0.0583505150485086	Cd74/H2-Aa	2
GO:0000302	BP	GO:0000302	response to reactive oxygen species	2025-02-24	223/28928	0.00896860986547085	10.8101644245142	4.23768124952067	0.0146040494054534	0.09425078551403	0.0583505150485086	Nr4a3/Cyp11a1	2
GO:0050866	BP	GO:0050866	negative regulation of cell activation	2025-02-24	224/28928	0.00892857142857143	10.7619047619048	4.22635242710917	0.0147282101099952	0.09425078551403	0.0583505150485086	Cd74/H2-Aa	2
GO:0002830	BP	GO:0002830	positive regulation of type 2 immune response	2025-01-24	18/28928	0.0555555555555556	66.962962962963	8.06660342424053	0.0148331092890026	0.09425078551403	0.0583505150485086	Cd74	1
GO:0045059	BP	GO:0045059	positive thymic T cell selection	2025-01-24	18/28928	0.0555555555555556	66.962962962963	8.06660342424053	0.0148331092890026	0.09425078551403	0.0583505150485086	Cd74	1
GO:0060572	BP	GO:0060572	morphogenesis of an epithelial bud	2025-01-24	18/28928	0.0555555555555556	66.962962962963	8.06660342424053	0.0148331092890026	0.09425078551403	0.0583505150485086	Rdh10	1
GO:0072330	BP	GO:0072330	monocarboxylic acid biosynthetic process	2025-02-24	226/28928	0.00884955752212389	10.6666666666667	4.20390823121198	0.0149779142924549	0.09425078551403	0.0583505150485086	Rdh10/Cd74	2
GO:0030656	BP	GO:0030656	regulation of vitamin metabolic process	2025-01-24	19/28928	0.0526315789473684	63.4385964912281	7.84497822769823	0.0156509579703267	0.09425078551403	0.0583505150485086	Rdh10	1
GO:0038093	BP	GO:0038093	Fc receptor signaling pathway	2025-01-24	19/28928	0.0526315789473684	63.4385964912281	7.84497822769823	0.0156509579703267	0.09425078551403	0.0583505150485086	Nr4a3	1
GO:0045655	BP	GO:0045655	regulation of monocyte differentiation	2025-01-24	19/28928	0.0526315789473684	63.4385964912281	7.84497822769823	0.0156509579703267	0.09425078551403	0.0583505150485086	Cd74	1
GO:0061952	BP	GO:0061952	midbody abscission	2025-01-24	19/28928	0.0526315789473684	63.4385964912281	7.84497822769823	0.0156509579703267	0.09425078551403	0.0583505150485086	Mitd1	1
GO:0070486	BP	GO:0070486	leukocyte aggregation	2025-01-24	19/28928	0.0526315789473684	63.4385964912281	7.84497822769823	0.0156509579703267	0.09425078551403	0.0583505150485086	Nr4a3	1
GO:0045619	BP	GO:0045619	regulation of lymphocyte differentiation	2025-02-24	233/28928	0.00858369098712446	10.346208869814	4.12751511935659	0.0158663159990973	0.09425078551403	0.0583505150485086	Cd74/H2-Aa	2
GO:0046890	BP	GO:0046890	regulation of lipid biosynthetic process	2025-02-24	233/28928	0.00858369098712446	10.346208869814	4.12751511935659	0.0158663159990973	0.09425078551403	0.0583505150485086	Rdh10/Cd74	2
GO:0050920	BP	GO:0050920	regulation of chemotaxis	2025-02-24	235/28928	0.00851063829787234	10.2581560283688	4.1062821957124	0.0161242442344111	0.09425078551403	0.0583505150485086	Cd74/Smoc2	2
GO:0002577	BP	GO:0002577	regulation of antigen processing and presentation	2025-01-24	20/28928	0.05	60.2666666666667	7.64002572831038	0.0164681559712502	0.09425078551403	0.0583505150485086	Cd74	1
GO:0044320	BP	GO:0044320	cellular response to leptin stimulus	2025-01-24	20/28928	0.05	60.2666666666667	7.64002572831038	0.0164681559712502	0.09425078551403	0.0583505150485086	Nr4a3	1
GO:0061042	BP	GO:0061042	vascular wound healing	2025-01-24	20/28928	0.05	60.2666666666667	7.64002572831038	0.0164681559712502	0.09425078551403	0.0583505150485086	Smoc2	1
GO:0061469	BP	GO:0061469	regulation of type B pancreatic cell proliferation	2025-01-24	20/28928	0.05	60.2666666666667	7.64002572831038	0.0164681559712502	0.09425078551403	0.0583505150485086	Nr4a3	1
GO:0070206	BP	GO:0070206	protein trimerization	2025-01-24	20/28928	0.05	60.2666666666667	7.64002572831038	0.0164681559712502	0.09425078551403	0.0583505150485086	Cd74	1
GO:0097048	BP	GO:0097048	dendritic cell apoptotic process	2025-01-24	20/28928	0.05	60.2666666666667	7.64002572831038	0.0164681559712502	0.09425078551403	0.0583505150485086	Nr4a3	1
GO:2000668	BP	GO:2000668	regulation of dendritic cell apoptotic process	2025-01-24	20/28928	0.05	60.2666666666667	7.64002572831038	0.0164681559712502	0.09425078551403	0.0583505150485086	Nr4a3	1
GO:0016114	BP	GO:0016114	terpenoid biosynthetic process	2025-01-24	21/28928	0.0476190476190476	57.3968253968254	7.44974038851061	0.0172847037869656	0.0966873818815477	0.059859008078403	Rdh10	1
GO:0034392	BP	GO:0034392	negative regulation of smooth muscle cell apoptotic process	2025-01-24	21/28928	0.0476190476190476	57.3968253968254	7.44974038851061	0.0172847037869656	0.0966873818815477	0.059859008078403	Nr4a3	1
GO:0048839	BP	GO:0048839	inner ear development	2025-02-24	245/28928	0.00816326530612245	9.83945578231293	4.00382076645601	0.0174409190677113	0.0966873818815477	0.059859008078403	Nr4a3/H2-K1	2
GO:0006700	BP	GO:0006700	C21-steroid hormone biosynthetic process	2025-01-24	22/28928	0.0454545454545455	54.7878787878788	7.27243926757684	0.0181006019123022	0.0966873818815477	0.059859008078403	Cyp11a1	1
GO:0060602	BP	GO:0060602	branch elongation of an epithelium	2025-01-24	22/28928	0.0454545454545455	54.7878787878788	7.27243926757684	0.0181006019123022	0.0966873818815477	0.059859008078403	Rdh10	1
GO:1901142	BP	GO:1901142	insulin metabolic process	2025-01-24	22/28928	0.0454545454545455	54.7878787878788	7.27243926757684	0.0181006019123022	0.0966873818815477	0.059859008078403	Pcsk1	1
GO:1902254	BP	GO:1902254	negative regulation of intrinsic apoptotic signaling pathway by p53 class mediator	2025-01-24	22/28928	0.0454545454545455	54.7878787878788	7.27243926757684	0.0181006019123022	0.0966873818815477	0.059859008078403	Cd74	1
GO:2001026	BP	GO:2001026	regulation of endothelial cell chemotaxis	2025-01-24	22/28928	0.0454545454545455	54.7878787878788	7.27243926757684	0.0181006019123022	0.0966873818815477	0.059859008078403	Smoc2	1
GO:1902644	BP	GO:1902644	tertiary alcohol metabolic process	2025-01-24	23/28928	0.0434782608695652	52.4057971014493	7.10669820980823	0.0189158508417322	0.100207110657441	0.0620380667014618	Cyp11a1	1
GO:0050670	BP	GO:0050670	regulation of lymphocyte proliferation	2025-02-24	259/28928	0.00772200772200772	9.30759330759331	3.86987718047335	0.0193588413941494	0.101713256833195	0.062970519461556	Cd74/H2-Aa	2
GO:1900746	BP	GO:1900746	regulation of vascular endothelial growth factor signaling pathway	2025-01-24	24/28928	0.0416666666666667	50.2222222222222	6.95130281381641	0.0197304510693677	0.102360984339495	0.0633715265555296	Smoc2	1
GO:0002819	BP	GO:0002819	regulation of adaptive immune response	2025-02-24	263/28928	0.00760456273764259	9.1660329531052	3.83346386352537	0.0199225446026428	0.102360984339495	0.0633715265555296	H2-K1/Cd74	2
GO:0032944	BP	GO:0032944	regulation of mononuclear cell proliferation	2025-02-24	264/28928	0.00757575757575758	9.13131313131313	3.82448177764083	0.0200645505055391	0.102360984339495	0.0633715265555296	Cd74/H2-Aa	2
GO:0032352	BP	GO:0032352	positive regulation of hormone metabolic process	2025-01-24	25/28928	0.04	48.2133333333333	6.80521029953198	0.0205444030889612	0.102360984339495	0.0633715265555296	Rdh10	1
GO:0044321	BP	GO:0044321	response to leptin	2025-01-24	25/28928	0.04	48.2133333333333	6.80521029953198	0.0205444030889612	0.102360984339495	0.0633715265555296	Nr4a3	1
GO:1903902	BP	GO:1903902	positive regulation of viral life cycle	2025-01-24	25/28928	0.04	48.2133333333333	6.80521029953198	0.0205444030889612	0.102360984339495	0.0633715265555296	Cd74	1
GO:0016540	BP	GO:0016540	protein autoprocessing	2025-01-24	26/28928	0.0384615384615385	46.3589743589744	6.66751952115579	0.0213577073939076	0.102360984339495	0.0633715265555296	Pcsk1	1
GO:1902230	BP	GO:1902230	negative regulation of intrinsic apoptotic signaling pathway in response to DNA damage	2025-01-24	26/28928	0.0384615384615385	46.3589743589744	6.66751952115579	0.0213577073939076	0.102360984339495	0.0633715265555296	Cd74	1
GO:1902547	BP	GO:1902547	regulation of cellular response to vascular endothelial growth factor stimulus	2025-01-24	26/28928	0.0384615384615385	46.3589743589744	6.66751952115579	0.0213577073939076	0.102360984339495	0.0633715265555296	Smoc2	1
GO:1904754	BP	GO:1904754	positive regulation of vascular associated smooth muscle cell migration	2025-01-24	26/28928	0.0384615384615385	46.3589743589744	6.66751952115579	0.0213577073939076	0.102360984339495	0.0633715265555296	Nr4a3	1
GO:0045444	BP	GO:0045444	fat cell differentiation	2025-02-24	274/28928	0.0072992700729927	8.79805352798054	3.73720748059123	0.0215081660660693	0.102360984339495	0.0633715265555296	Nr4a3/Jdp2	2
GO:0008211	BP	GO:0008211	glucocorticoid metabolic process	2025-01-24	27/28928	0.037037037037037	44.641975308642	6.53744714613274	0.0221703644772426	0.102360984339495	0.0633715265555296	Cyp11a1	1
GO:0043043	BP	GO:0043043	peptide biosynthetic process	2025-01-24	27/28928	0.037037037037037	44.641975308642	6.53744714613274	0.0221703644772426	0.102360984339495	0.0633715265555296	Pcsk1	1
GO:0060055	BP	GO:0060055	angiogenesis involved in wound healing	2025-01-24	27/28928	0.037037037037037	44.641975308642	6.53744714613274	0.0221703644772426	0.102360984339495	0.0633715265555296	Smoc2	1
GO:0016064	BP	GO:0016064	immunoglobulin mediated immune response	2025-02-24	279/28928	0.00716845878136201	8.64038231780167	3.69522428236752	0.0222458863806975	0.102360984339495	0.0633715265555296	Cd74/C4b	2
GO:0019724	BP	GO:0019724	B cell mediated immunity	2025-02-24	283/28928	0.00706713780918728	8.51825677267373	3.66238758409764	0.0228436163522882	0.102360984339495	0.0633715265555296	Cd74/C4b	2
GO:0002903	BP	GO:0002903	negative regulation of B cell apoptotic process	2025-01-24	28/28928	0.0357142857142857	43.047619047619	6.4143085555361	0.0229823748316436	0.102360984339495	0.0633715265555296	Cd74	1
GO:0033003	BP	GO:0033003	regulation of mast cell activation	2025-01-24	28/28928	0.0357142857142857	43.047619047619	6.4143085555361	0.0229823748316436	0.102360984339495	0.0633715265555296	Nr4a3	1
GO:0045723	BP	GO:0045723	positive regulation of fatty acid biosynthetic process	2025-01-24	28/28928	0.0357142857142857	43.047619047619	6.4143085555361	0.0229823748316436	0.102360984339495	0.0633715265555296	Cd74	1
GO:1904862	BP	GO:1904862	inhibitory synapse assembly	2025-01-24	28/28928	0.0357142857142857	43.047619047619	6.4143085555361	0.0229823748316436	0.102360984339495	0.0633715265555296	Gabra6	1
GO:0070663	BP	GO:0070663	regulation of leukocyte proliferation	2025-02-24	286/28928	0.00699300699300699	8.42890442890443	3.6381823449473	0.0232962893060592	0.102360984339495	0.0633715265555296	Cd74/H2-Aa	2
GO:0016486	BP	GO:0016486	peptide hormone processing	2025-01-24	29/28928	0.0344827586206897	41.5632183908046	6.2975023982259	0.0237937389494303	0.102360984339495	0.0633715265555296	Pcsk1	1
GO:0034315	BP	GO:0034315	regulation of Arp2/3 complex-mediated actin nucleation	2025-01-24	29/28928	0.0344827586206897	41.5632183908046	6.2975023982259	0.0237937389494303	0.102360984339495	0.0633715265555296	Arfip1	1
GO:0045061	BP	GO:0045061	thymic T cell selection	2025-01-24	29/28928	0.0344827586206897	41.5632183908046	6.2975023982259	0.0237937389494303	0.102360984339495	0.0633715265555296	Cd74	1
GO:0060571	BP	GO:0060571	morphogenesis of an epithelial fold	2025-01-24	29/28928	0.0344827586206897	41.5632183908046	6.2975023982259	0.0237937389494303	0.102360984339495	0.0633715265555296	Rdh10	1
GO:0072567	BP	GO:0072567	chemokine (C-X-C motif) ligand 2 production	2025-01-24	29/28928	0.0344827586206897	41.5632183908046	6.2975023982259	0.0237937389494303	0.102360984339495	0.0633715265555296	Cd74	1
GO:2000341	BP	GO:2000341	regulation of chemokine (C-X-C motif) ligand 2 production	2025-01-24	29/28928	0.0344827586206897	41.5632183908046	6.2975023982259	0.0237937389494303	0.102360984339495	0.0633715265555296	Cd74	1
GO:0001906	BP	GO:0001906	cell killing	2025-02-24	295/28928	0.00677966101694915	8.17175141242938	3.56764105805884	0.0246766002584125	0.10475298520293	0.0648524105780517	H2-K1/Lyz2	2
GO:0002440	BP	GO:0002440	production of molecular mediator of immune response	2025-02-24	295/28928	0.00677966101694915	8.17175141242938	3.56764105805884	0.0246766002584125	0.10475298520293	0.0648524105780517	Nr4a3/Cd74	2
GO:0035767	BP	GO:0035767	endothelial cell chemotaxis	2025-01-24	31/28928	0.032258064516129	38.8817204301075	6.08082502670461	0.0254145304426515	0.105783857232075	0.0654906218515354	Smoc2	1
GO:0060004	BP	GO:0060004	reflex	2025-01-24	31/28928	0.032258064516129	38.8817204301075	6.08082502670461	0.0254145304426515	0.105783857232075	0.0654906218515354	Nr4a3	1
GO:0060907	BP	GO:0060907	positive regulation of macrophage cytokine production	2025-01-24	31/28928	0.032258064516129	38.8817204301075	6.08082502670461	0.0254145304426515	0.105783857232075	0.0654906218515354	Cd74	1
GO:0001516	BP	GO:0001516	prostaglandin biosynthetic process	2025-01-24	32/28928	0.03125	37.6666666666667	5.98006493250018	0.0262239588009366	0.107753574303849	0.0667100706339616	Cd74	1
GO:0046457	BP	GO:0046457	prostanoid biosynthetic process	2025-01-24	32/28928	0.03125	37.6666666666667	5.98006493250018	0.0262239588009366	0.107753574303849	0.0667100706339616	Cd74	1
GO:0042573	BP	GO:0042573	retinoic acid metabolic process	2025-01-24	33/28928	0.0303030303030303	36.5252525252525	5.88384385084952	0.0270327428883117	0.108604663562316	0.0672369786731143	Rdh10	1
GO:0051085	BP	GO:0051085	chaperone cofactor-dependent protein refolding	2025-01-24	33/28928	0.0303030303030303	36.5252525252525	5.88384385084952	0.0270327428883117	0.108604663562316	0.0672369786731143	Cd74	1
GO:1902410	BP	GO:1902410	mitotic cytokinetic process	2025-01-24	33/28928	0.0303030303030303	36.5252525252525	5.88384385084952	0.0270327428883117	0.108604663562316	0.0672369786731143	Mitd1	1
GO:0002828	BP	GO:0002828	regulation of type 2 immune response	2025-01-24	34/28928	0.0294117647058824	35.4509803921569	5.79182663881463	0.0278408831953091	0.108604663562316	0.0672369786731143	Cd74	1
GO:0007214	BP	GO:0007214	gamma-aminobutyric acid signaling pathway	2025-01-24	34/28928	0.0294117647058824	35.4509803921569	5.79182663881463	0.0278408831953091	0.108604663562316	0.0672369786731143	Gabra6	1
GO:0046597	BP	GO:0046597	negative regulation of viral entry into host cell	2025-01-24	34/28928	0.0294117647058824	35.4509803921569	5.79182663881463	0.0278408831953091	0.108604663562316	0.0672369786731143	Cd74	1
GO:0002902	BP	GO:0002902	regulation of B cell apoptotic process	2025-01-24	35/28928	0.0285714285714286	34.4380952380952	5.70371186569372	0.028648380212105	0.108604663562316	0.0672369786731143	Cd74	1
GO:0040036	BP	GO:0040036	regulation of fibroblast growth factor receptor signaling pathway	2025-01-24	35/28928	0.0285714285714286	34.4380952380952	5.70371186569372	0.028648380212105	0.108604663562316	0.0672369786731143	Smoc2	1
GO:1902253	BP	GO:1902253	regulation of intrinsic apoptotic signaling pathway by p53 class mediator	2025-01-24	35/28928	0.0285714285714286	34.4380952380952	5.70371186569372	0.028648380212105	0.108604663562316	0.0672369786731143	Cd74	1
GO:0003401	BP	GO:0003401	axis elongation	2025-01-24	36/28928	0.0277777777777778	33.4814814814815	5.61922757211844	0.029455234428521	0.108604663562316	0.0672369786731143	Rdh10	1
GO:0035115	BP	GO:0035115	embryonic forelimb morphogenesis	2025-01-24	36/28928	0.0277777777777778	33.4814814814815	5.61922757211844	0.029455234428521	0.108604663562316	0.0672369786731143	Rdh10	1
GO:0140448	BP	GO:0140448	signaling receptor ligand precursor processing	2025-01-24	36/28928	0.0277777777777778	33.4814814814815	5.61922757211844	0.029455234428521	0.108604663562316	0.0672369786731143	Pcsk1	1
GO:1901797	BP	GO:1901797	negative regulation of signal transduction by p53 class mediator	2025-01-24	36/28928	0.0277777777777778	33.4814814814815	5.61922757211844	0.029455234428521	0.108604663562316	0.0672369786731143	Cd74	1
GO:2000108	BP	GO:2000108	positive regulation of leukocyte apoptotic process	2025-01-24	36/28928	0.0277777777777778	33.4814814814815	5.61922757211844	0.029455234428521	0.108604663562316	0.0672369786731143	Nr4a3	1
GO:0007162	BP	GO:0007162	negative regulation of cell adhesion	2025-02-24	326/28928	0.00613496932515337	7.39468302658487	3.34586154421576	0.029680546971801	0.108604663562316	0.0672369786731143	Cd74/H2-Aa	2
GO:0046394	BP	GO:0046394	carboxylic acid biosynthetic process	2025-02-24	328/28928	0.00609756097560976	7.34959349593496	3.33256149502339	0.0300163356900599	0.108604663562316	0.0672369786731143	Rdh10/Cd74	2
GO:0008299	BP	GO:0008299	isoprenoid biosynthetic process	2025-01-24	37/28928	0.027027027027027	32.5765765765766	5.53812766365694	0.0302614463340214	0.108604663562316	0.0672369786731143	Rdh10	1
GO:0016053	BP	GO:0016053	organic acid biosynthetic process	2025-02-24	332/28928	0.00602409638554217	7.26104417670683	3.3062943131354	0.0306925195795487	0.108604663562316	0.0672369786731143	Rdh10/Cd74	2
GO:0043516	BP	GO:0043516	regulation of DNA damage response, signal transduction by p53 class mediator	2025-01-24	38/28928	0.0263157894736842	31.719298245614	5.46018882968263	0.0310670164177144	0.108604663562316	0.0672369786731143	Cd74	1
GO:0051125	BP	GO:0051125	regulation of actin nucleation	2025-01-24	38/28928	0.0263157894736842	31.719298245614	5.46018882968263	0.0310670164177144	0.108604663562316	0.0672369786731143	Arfip1	1
GO:0090023	BP	GO:0090023	positive regulation of neutrophil chemotaxis	2025-01-24	38/28928	0.0263157894736842	31.719298245614	5.46018882968263	0.0310670164177144	0.108604663562316	0.0672369786731143	Cd74	1
GO:1902229	BP	GO:1902229	regulation of intrinsic apoptotic signaling pathway in response to DNA damage	2025-01-24	38/28928	0.0263157894736842	31.719298245614	5.46018882968263	0.0310670164177144	0.108604663562316	0.0672369786731143	Cd74	1
GO:0046651	BP	GO:0046651	lymphocyte proliferation	2025-02-24	336/28928	0.00595238095238095	7.17460317460317	3.28046015683576	0.031374808409962	0.108604663562316	0.0672369786731143	Cd74/H2-Aa	2
GO:0060326	BP	GO:0060326	cell chemotaxis	2025-02-24	337/28928	0.00593471810089021	7.15331355093966	3.27406779379094	0.0315463293285089	0.108604663562316	0.0672369786731143	Cd74/Smoc2	2
GO:0044342	BP	GO:0044342	type B pancreatic cell proliferation	2025-01-24	39/28928	0.0256410256410256	30.9059829059829	5.38520789941168	0.031871945168354	0.108604663562316	0.0672369786731143	Nr4a3	1
GO:0060441	BP	GO:0060441	epithelial tube branching involved in lung morphogenesis	2025-01-24	39/28928	0.0256410256410256	30.9059829059829	5.38520789941168	0.031871945168354	0.108604663562316	0.0672369786731143	Rdh10	1
GO:1903901	BP	GO:1903901	negative regulation of viral life cycle	2025-01-24	39/28928	0.0256410256410256	30.9059829059829	5.38520789941168	0.031871945168354	0.108604663562316	0.0672369786731143	Cd74	1
GO:1904752	BP	GO:1904752	regulation of vascular associated smooth muscle cell migration	2025-01-24	39/28928	0.0256410256410256	30.9059829059829	5.38520789941168	0.031871945168354	0.108604663562316	0.0672369786731143	Nr4a3	1
GO:0002366	BP	GO:0002366	leukocyte activation involved in immune response	2025-02-24	339/28928	0.00589970501474926	7.11111111111111	3.26136113278053	0.0318905047937952	0.108604663562316	0.0672369786731143	Nr4a3/Cd74	2
GO:0050708	BP	GO:0050708	regulation of protein secretion	2025-02-24	341/28928	0.00586510263929619	7.0694	3.24875730592297	0.0322361871801261	0.108604663562316	0.0672369786731143	Pcsk1/Arfip1	2
GO:0002263	BP	GO:0002263	cell activation involved in immune response	2025-02-24	343/28928	0.00583090379008746	7.02818270165209	3.23625483675655	0.0325833709987941	0.108604663562316	0.0672369786731143	Nr4a3/Cd74	2
GO:0032943	BP	GO:0032943	mononuclear cell proliferation	2025-02-24	343/28928	0.00583090379008746	7.02818270165209	3.23625483675655	0.0325833709987941	0.108604663562316	0.0672369786731143	Cd74/H2-Aa	2
GO:0034391	BP	GO:0034391	regulation of smooth muscle cell apoptotic process	2025-01-24	40/28928	0.025	30.1333333333333	5.31299956363426	0.032676233074338	0.108604663562316	0.0672369786731143	Nr4a3	1
GO:0048562	BP	GO:0048562	embryonic organ morphogenesis	2025-02-24	347/28928	0.00576368876080692	6.94716618635927	3.21154821377621	0.0332822210418753	0.108604663562316	0.0672369786731143	Nr4a3/Rdh10	2
GO:0030217	BP	GO:0030217	T cell differentiation	2025-02-24	348/28928	0.00574712643678161	6.9272030651341	3.20543268109072	0.0334578634069871	0.108604663562316	0.0672369786731143	Cd74/H2-Aa	2
GO:0071375	BP	GO:0071375	cellular response to peptide hormone stimulus	2025-02-24	348/28928	0.00574712643678161	6.9272030651341	3.20543268109072	0.0334578634069871	0.108604663562316	0.0672369786731143	Nr4a3/Cyp11a1	2
GO:0034390	BP	GO:0034390	smooth muscle cell apoptotic process	2025-01-24	41/28928	0.024390243902439	29.3983739837398	5.2433944038184	0.0334798806237085	0.108604663562316	0.0672369786731143	Nr4a3	1
GO:0071624	BP	GO:0071624	positive regulation of granulocyte chemotaxis	2025-01-24	41/28928	0.024390243902439	29.3983739837398	5.2433944038184	0.0334798806237085	0.108604663562316	0.0672369786731143	Cd74	1
GO:0099558	BP	GO:0099558	maintenance of synapse structure	2025-01-24	42/28928	0.0238095238095238	28.6984126984127	5.17623718074226	0.0342828883041543	0.108604663562316	0.0672369786731143	Cbln3	1
GO:0002486	BP	GO:0002486	antigen processing and presentation of endogenous peptide antigen via MHC class I via ER pathway, TAP-independent	2025-01-24	43/28928	0.0232558139534884	28.031007751938	5.11138534320297	0.0350852566030078	0.108604663562316	0.0672369786731143	H2-K1	1
GO:0006958	BP	GO:0006958	complement activation, classical pathway	2025-01-24	43/28928	0.0232558139534884	28.031007751938	5.11138534320297	0.0350852566030078	0.108604663562316	0.0672369786731143	C4b	1
GO:0021983	BP	GO:0021983	pituitary gland development	2025-01-24	43/28928	0.0232558139534884	28.031007751938	5.11138534320297	0.0350852566030078	0.108604663562316	0.0672369786731143	Pcsk1	1
GO:0030224	BP	GO:0030224	monocyte differentiation	2025-01-24	43/28928	0.0232558139534884	28.031007751938	5.11138534320297	0.0350852566030078	0.108604663562316	0.0672369786731143	Cd74	1
GO:0031076	BP	GO:0031076	embryonic camera-type eye development	2025-01-24	43/28928	0.0232558139534884	28.031007751938	5.11138534320297	0.0350852566030078	0.108604663562316	0.0672369786731143	Rdh10	1
GO:0038084	BP	GO:0038084	vascular endothelial growth factor signaling pathway	2025-01-24	43/28928	0.0232558139534884	28.031007751938	5.11138534320297	0.0350852566030078	0.108604663562316	0.0672369786731143	Smoc2	1
GO:0048520	BP	GO:0048520	positive regulation of behavior	2025-01-24	43/28928	0.0232558139534884	28.031007751938	5.11138534320297	0.0350852566030078	0.108604663562316	0.0672369786731143	Nr4a3	1
GO:0045787	BP	GO:0045787	positive regulation of cell cycle	2025-02-24	360/28928	0.00555555555555556	6.6962962962963	3.13387916778379	0.0355942833171688	0.108604663562316	0.0672369786731143	Nr4a3/Smoc2	2
GO:0002476	BP	GO:0002476	antigen processing and presentation of endogenous peptide antigen via MHC class Ib	2025-01-24	44/28928	0.0227272727272727	27.3939393939394	5.04870772411308	0.03588698600725	0.108604663562316	0.0672369786731143	H2-K1	1
GO:0002484	BP	GO:0002484	antigen processing and presentation of endogenous peptide antigen via MHC class I via ER pathway	2025-01-24	44/28928	0.0227272727272727	27.3939393939394	5.04870772411308	0.03588698600725	0.108604663562316	0.0672369786731143	H2-K1	1
GO:0034314	BP	GO:0034314	Arp2/3 complex-mediated actin nucleation	2025-01-24	44/28928	0.0227272727272727	27.3939393939394	5.04870772411308	0.03588698600725	0.108604663562316	0.0672369786731143	Arfip1	1
GO:0051084	BP	GO:0051084	'de novo' post-translational protein folding	2025-01-24	44/28928	0.0227272727272727	27.3939393939394	5.04870772411308	0.03588698600725	0.108604663562316	0.0672369786731143	Cd74	1
GO:0120178	BP	GO:0120178	steroid hormone biosynthetic process	2025-01-24	44/28928	0.0227272727272727	27.3939393939394	5.04870772411308	0.03588698600725	0.108604663562316	0.0672369786731143	Cyp11a1	1
GO:0002428	BP	GO:0002428	antigen processing and presentation of peptide antigen via MHC class Ib	2025-01-24	45/28928	0.0222222222222222	26.7851851851852	4.98808339677358	0.036688077003505	0.108604663562316	0.0672369786731143	H2-K1	1
GO:0008207	BP	GO:0008207	C21-steroid hormone metabolic process	2025-01-24	45/28928	0.0222222222222222	26.7851851851852	4.98808339677358	0.036688077003505	0.108604663562316	0.0672369786731143	Cyp11a1	1
GO:0010613	BP	GO:0010613	positive regulation of cardiac muscle hypertrophy	2025-01-24	45/28928	0.0222222222222222	26.7851851851852	4.98808339677358	0.036688077003505	0.108604663562316	0.0672369786731143	Nr4a3	1
GO:0060259	BP	GO:0060259	regulation of feeding behavior	2025-01-24	45/28928	0.0222222222222222	26.7851851851852	4.98808339677358	0.036688077003505	0.108604663562316	0.0672369786731143	Nr4a3	1
GO:1904738	BP	GO:1904738	vascular associated smooth muscle cell migration	2025-01-24	45/28928	0.0222222222222222	26.7851851851852	4.98808339677358	0.036688077003505	0.108604663562316	0.0672369786731143	Nr4a3	1
GO:0001782	BP	GO:0001782	B cell homeostasis	2025-01-24	46/28928	0.0217391304347826	26.2028985507246	4.92940066857252	0.037488530078044	0.108604663562316	0.0672369786731143	Cd74	1
GO:0001783	BP	GO:0001783	B cell apoptotic process	2025-01-24	46/28928	0.0217391304347826	26.2028985507246	4.92940066857252	0.037488530078044	0.108604663562316	0.0672369786731143	Cd74	1
GO:0006458	BP	GO:0006458	'de novo' protein folding	2025-01-24	46/28928	0.0217391304347826	26.2028985507246	4.92940066857252	0.037488530078044	0.108604663562316	0.0672369786731143	Cd74	1
GO:0010935	BP	GO:0010935	regulation of macrophage cytokine production	2025-01-24	46/28928	0.0217391304347826	26.2028985507246	4.92940066857252	0.037488530078044	0.108604663562316	0.0672369786731143	Cd74	1
GO:0014742	BP	GO:0014742	positive regulation of muscle hypertrophy	2025-01-24	46/28928	0.0217391304347826	26.2028985507246	4.92940066857252	0.037488530078044	0.108604663562316	0.0672369786731143	Nr4a3	1
GO:0042771	BP	GO:0042771	intrinsic apoptotic signaling pathway in response to DNA damage by p53 class mediator	2025-01-24	46/28928	0.0217391304347826	26.2028985507246	4.92940066857252	0.037488530078044	0.108604663562316	0.0672369786731143	Cd74	1
GO:0090022	BP	GO:0090022	regulation of neutrophil chemotaxis	2025-01-24	46/28928	0.0217391304347826	26.2028985507246	4.92940066857252	0.037488530078044	0.108604663562316	0.0672369786731143	Cd74	1
GO:1904707	BP	GO:1904707	positive regulation of vascular associated smooth muscle cell proliferation	2025-01-24	46/28928	0.0217391304347826	26.2028985507246	4.92940066857252	0.037488530078044	0.108604663562316	0.0672369786731143	Nr4a3	1
GO:0006066	BP	GO:0006066	alcohol metabolic process	2025-02-24	372/28928	0.00537634408602151	6.48028673835125	3.06552180644402	0.0377829016761254	0.108604663562316	0.0672369786731143	Rdh10/Cyp11a1	2
GO:1902105	BP	GO:1902105	regulation of leukocyte differentiation	2025-02-24	372/28928	0.00537634408602151	6.48028673835125	3.06552180644402	0.0377829016761254	0.108604663562316	0.0672369786731143	Cd74/H2-Aa	2
GO:0035136	BP	GO:0035136	forelimb morphogenesis	2025-01-24	47/28928	0.0212765957446809	25.645390070922	4.87255619300783	0.0382883457167857	0.109566203591338	0.0678322666129146	Rdh10	1
GO:0070661	BP	GO:0070661	leukocyte proliferation	2025-02-24	378/28928	0.00529100529100529	6.37742504409171	3.0324632992621	0.0388964251845195	0.109890803262249	0.0680332257654455	Cd74/H2-Aa	2
GO:0019885	BP	GO:0019885	antigen processing and presentation of endogenous peptide antigen via MHC class I	2025-01-24	48/28928	0.0208333333333333	25.1111111111111	4.81745418393243	0.0390875244052931	0.109890803262249	0.0680332257654455	H2-K1	1
GO:0032506	BP	GO:0032506	cytokinetic process	2025-01-24	48/28928	0.0208333333333333	25.1111111111111	4.81745418393243	0.0390875244052931	0.109890803262249	0.0680332257654455	Mitd1	1
GO:0043368	BP	GO:0043368	positive T cell selection	2025-01-24	48/28928	0.0208333333333333	25.1111111111111	4.81745418393243	0.0390875244052931	0.109890803262249	0.0680332257654455	Cd74	1
GO:0002475	BP	GO:0002475	antigen processing and presentation via MHC class Ib	2025-01-24	49/28928	0.0204081632653061	24.5986394557823	4.76400571839664	0.0398860666287791	0.110679518220985	0.0685215179724299	H2-K1	1
GO:0002483	BP	GO:0002483	antigen processing and presentation of endogenous peptide antigen	2025-01-24	49/28928	0.0204081632653061	24.5986394557823	4.76400571839664	0.0398860666287791	0.110679518220985	0.0685215179724299	H2-K1	1
GO:0030890	BP	GO:0030890	positive regulation of B cell proliferation	2025-01-24	49/28928	0.0204081632653061	24.5986394557823	4.76400571839664	0.0398860666287791	0.110679518220985	0.0685215179724299	Cd74	1
GO:0045923	BP	GO:0045923	positive regulation of fatty acid metabolic process	2025-01-24	50/28928	0.02	24.1066666666667	4.71212811651652	0.0406839728721016	0.112407011254384	0.0695910062285948	Cd74	1
GO:0019216	BP	GO:0019216	regulation of lipid metabolic process	2025-02-24	390/28928	0.00512820512820513	6.18119658119658	2.96844462219716	0.0411611894505711	0.113157202630212	0.0700554485451842	Rdh10/Cd74	2
GO:0042092	BP	GO:0042092	type 2 immune response	2025-01-24	51/28928	0.0196078431372549	23.6339869281046	4.6617443885063	0.0414812436197664	0.113157202630212	0.0700554485451842	Cd74	1
GO:0019883	BP	GO:0019883	antigen processing and presentation of endogenous antigen	2025-01-24	52/28928	0.0192307692307692	23.1794871794872	4.61278274044223	0.0422778793559279	0.113157202630212	0.0700554485451842	H2-K1	1
GO:0042304	BP	GO:0042304	regulation of fatty acid biosynthetic process	2025-01-24	52/28928	0.0192307692307692	23.1794871794872	4.61278274044223	0.0422778793559279	0.113157202630212	0.0700554485451842	Cd74	1
GO:0042572	BP	GO:0042572	retinol metabolic process	2025-01-24	52/28928	0.0192307692307692	23.1794871794872	4.61278274044223	0.0422778793559279	0.113157202630212	0.0700554485451842	Rdh10	1
GO:1902624	BP	GO:1902624	positive regulation of neutrophil migration	2025-01-24	52/28928	0.0192307692307692	23.1794871794872	4.61278274044223	0.0422778793559279	0.113157202630212	0.0700554485451842	Cd74	1
GO:0006636	BP	GO:0006636	unsaturated fatty acid biosynthetic process	2025-01-24	53/28928	0.0188679245283019	22.7421383647799	4.56517613152363	0.0430738805643864	0.113157202630212	0.0700554485451842	Cd74	1
GO:0010934	BP	GO:0010934	macrophage cytokine production	2025-01-24	53/28928	0.0188679245283019	22.7421383647799	4.56517613152363	0.0430738805643864	0.113157202630212	0.0700554485451842	Cd74	1
GO:0032350	BP	GO:0032350	regulation of hormone metabolic process	2025-01-24	53/28928	0.0188679245283019	22.7421383647799	4.56517613152363	0.0430738805643864	0.113157202630212	0.0700554485451842	Rdh10	1
GO:0046456	BP	GO:0046456	icosanoid biosynthetic process	2025-01-24	53/28928	0.0188679245283019	22.7421383647799	4.56517613152363	0.0430738805643864	0.113157202630212	0.0700554485451842	Cd74	1
GO:0071868	BP	GO:0071868	cellular response to monoamine stimulus	2025-01-24	53/28928	0.0188679245283019	22.7421383647799	4.56517613152363	0.0430738805643864	0.113157202630212	0.0700554485451842	Nr4a3	1
GO:0071870	BP	GO:0071870	cellular response to catecholamine stimulus	2025-01-24	53/28928	0.0188679245283019	22.7421383647799	4.56517613152363	0.0430738805643864	0.113157202630212	0.0700554485451842	Nr4a3	1
GO:0007617	BP	GO:0007617	mating behavior	2025-01-24	54/28928	0.0185185185185185	22.320987654321	4.51886187660626	0.043869247728593	0.114309706479789	0.0707689618899425	Cyp11a1	1
GO:0046596	BP	GO:0046596	regulation of viral entry into host cell	2025-01-24	54/28928	0.0185185185185185	22.320987654321	4.51886187660626	0.043869247728593	0.114309706479789	0.0707689618899425	Cd74	1
GO:0062012	BP	GO:0062012	regulation of small molecule metabolic process	2025-02-24	405/28928	0.00493827160493827	5.9522633744856	2.89209123044461	0.0440614165149405	0.11434561937683	0.0707911955087687	Rdh10/Cd74	2
GO:0048701	BP	GO:0048701	embryonic cranial skeleton morphogenesis	2025-01-24	55/28928	0.0181818181818182	21.9151515151515	4.47378128863547	0.0446639813316445	0.115441984006388	0.071469953149533	Rdh10	1
GO:0010828	BP	GO:0010828	positive regulation of D-glucose transmembrane transport	2025-01-24	56/28928	0.0178571428571429	21.5238095238095	4.42987935632938	0.045458081856288	0.117018361218418	0.0724458858351977	Nr4a3	1
GO:0042742	BP	GO:0042742	defense response to bacterium	2025-02-24	413/28928	0.00484261501210654	5.83696529459241	2.85292039398935	0.0456389864346405	0.117018361218418	0.0724458858351977	H2-K1/Lyz2	2
GO:0032387	BP	GO:0032387	negative regulation of intracellular transport	2025-01-24	57/28928	0.0175438596491228	21.1461988304094	4.3871044530763	0.0462515497849197	0.11764779131799	0.0728355650330608	Arfip1	1
GO:0045581	BP	GO:0045581	negative regulation of T cell differentiation	2025-01-24	57/28928	0.0175438596491228	21.1461988304094	4.3871044530763	0.0462515497849197	0.11764779131799	0.0728355650330608	Cd74	1
GO:0070229	BP	GO:0070229	negative regulation of lymphocyte apoptotic process	2025-01-24	58/28928	0.0172413793103448	20.7816091954023	4.34540807353504	0.0470443855995837	0.118722248698162	0.0735007599297267	Cd74	1
GO:0071869	BP	GO:0071869	response to catecholamine	2025-01-24	58/28928	0.0172413793103448	20.7816091954023	4.34540807353504	0.0470443855995837	0.118722248698162	0.0735007599297267	Nr4a3	1
GO:0006518	BP	GO:0006518	peptide metabolic process	2025-01-24	59/28928	0.0169491525423729	20.4293785310734	4.30474459487441	0.047836589781974	0.119312272569048	0.0738660427925628	Pcsk1	1
GO:0052372	BP	GO:0052372	modulation by symbiont of entry into host	2025-01-24	59/28928	0.0169491525423729	20.4293785310734	4.30474459487441	0.047836589781974	0.119312272569048	0.0738660427925628	Cd74	1
GO:0071867	BP	GO:0071867	response to monoamine	2025-01-24	59/28928	0.0169491525423729	20.4293785310734	4.30474459487441	0.047836589781974	0.119312272569048	0.0738660427925628	Nr4a3	1
GO:0002455	BP	GO:0002455	humoral immune response mediated by circulating immunoglobulin	2025-01-24	60/28928	0.0166666666666667	20.0888888888889	4.26507105997302	0.0486281628134345	0.120350009125141	0.0745085038840269	C4b	1
GO:0045599	BP	GO:0045599	negative regulation of fat cell differentiation	2025-01-24	60/28928	0.0166666666666667	20.0888888888889	4.26507105997302	0.0486281628134345	0.120350009125141	0.0745085038840269	Jdp2	1
GO:0001961	BP	GO:0001961	positive regulation of cytokine-mediated signaling pathway	2025-01-24	61/28928	0.0163934426229508	19.7595628415301	4.2263469802309	0.0494191051749587	0.120447324780033	0.0745687518549507	Cd74	1
GO:0032757	BP	GO:0032757	positive regulation of interleukin-8 production	2025-01-24	61/28928	0.0163934426229508	19.7595628415301	4.2263469802309	0.0494191051749587	0.120447324780033	0.0745687518549507	Cd74	1
GO:0043303	BP	GO:0043303	mast cell degranulation	2025-01-24	61/28928	0.0163934426229508	19.7595628415301	4.2263469802309	0.0494191051749587	0.120447324780033	0.0745687518549507	Nr4a3	1
GO:0045010	BP	GO:0045010	actin nucleation	2025-01-24	61/28928	0.0163934426229508	19.7595628415301	4.2263469802309	0.0494191051749587	0.120447324780033	0.0745687518549507	Arfip1	1
GO:0006979	BP	GO:0006979	response to oxidative stress	2025-02-24	434/28928	0.00460829493087558	5.55453149001536	2.75480084975087	0.0498791677782144	0.120993370374243	0.0749068078349446	Nr4a3/Cyp11a1	2
GO:0002474	BP	GO:0002474	antigen processing and presentation of peptide antigen via MHC class I	2025-01-24	62/28928	0.0161290322580645	19.4408602150538	4.18853415592952	0.0502094173471896	0.120993370374243	0.0749068078349446	H2-K1	1
GO:0035924	BP	GO:0035924	cellular response to vascular endothelial growth factor stimulus	2025-01-24	62/28928	0.0161290322580645	19.4408602150538	4.18853415592952	0.0502094173471896	0.120993370374243	0.0749068078349446	Smoc2	1
GO:0001916	BP	GO:0001916	positive regulation of T cell mediated cytotoxicity	2025-01-24	63/28928	0.0158730158730159	19.1322751322751	4.15159651232374	0.0509990998104225	0.121525735979483	0.0752363945549962	H2-K1	1
GO:0002448	BP	GO:0002448	mast cell mediated immunity	2025-01-24	63/28928	0.0158730158730159	19.1322751322751	4.15159651232374	0.0509990998104225	0.121525735979483	0.0752363945549962	Nr4a3	1
GO:1902622	BP	GO:1902622	regulation of neutrophil migration	2025-01-24	63/28928	0.0158730158730159	19.1322751322751	4.15159651232374	0.0509990998104225	0.121525735979483	0.0752363945549962	Cd74	1
GO:0009306	BP	GO:0009306	protein secretion	2025-02-24	443/28928	0.00451467268623025	5.44168547780286	2.71468784174133	0.051739242961531	0.121666376159906	0.0753234646724438	Pcsk1/Arfip1	2
GO:0006693	BP	GO:0006693	prostaglandin metabolic process	2025-01-24	64/28928	0.015625	18.8333333333333	4.11549994986229	0.0517881530446003	0.121666376159906	0.0753234646724438	Cd74	1
GO:0090303	BP	GO:0090303	positive regulation of wound healing	2025-01-24	64/28928	0.015625	18.8333333333333	4.11549994986229	0.0517881530446003	0.121666376159906	0.0753234646724438	Smoc2	1
GO:0035592	BP	GO:0035592	establishment of protein localization to extracellular region	2025-02-24	446/28928	0.00448430493273543	5.4050822122571	2.70155958546311	0.0523648602822775	0.121666376159906	0.0753234646724438	Pcsk1/Arfip1	2
GO:0002279	BP	GO:0002279	mast cell activation involved in immune response	2025-01-24	65/28928	0.0153846153846154	18.5435897435897	4.08021220711939	0.0525765775293199	0.121666376159906	0.0753234646724438	Nr4a3	1
GO:0006692	BP	GO:0006692	prostanoid metabolic process	2025-01-24	65/28928	0.0153846153846154	18.5435897435897	4.08021220711939	0.0525765775293199	0.121666376159906	0.0753234646724438	Cd74	1
GO:0045058	BP	GO:0045058	T cell selection	2025-01-24	65/28928	0.0153846153846154	18.5435897435897	4.08021220711939	0.0525765775293199	0.121666376159906	0.0753234646724438	Cd74	1
GO:0048524	BP	GO:0048524	positive regulation of viral process	2025-01-24	65/28928	0.0153846153846154	18.5435897435897	4.08021220711939	0.0525765775293199	0.121666376159906	0.0753234646724438	Cd74	1
GO:0045620	BP	GO:0045620	negative regulation of lymphocyte differentiation	2025-01-24	66/28928	0.0151515151515152	18.2626262626263	4.04570273518167	0.0533643737438259	0.123045192697095	0.0761770878508987	Cd74	1
GO:0071692	BP	GO:0071692	protein localization to extracellular region	2025-02-24	452/28928	0.00442477876106195	5.33333333333333	2.67565532422325	0.0536243848944142	0.123089143720064	0.0762042978610133	Pcsk1/Arfip1	2
GO:0006956	BP	GO:0006956	complement activation	2025-01-24	67/28928	0.0149253731343284	17.9900497512438	4.01194258237558	0.0541515421670171	0.123089143720064	0.0762042978610133	C4b	1
GO:0048008	BP	GO:0048008	platelet-derived growth factor receptor signaling pathway	2025-01-24	67/28928	0.0149253731343284	17.9900497512438	4.01194258237558	0.0541515421670171	0.123089143720064	0.0762042978610133	Nr4a3	1
GO:0060760	BP	GO:0060760	positive regulation of response to cytokine stimulus	2025-01-24	67/28928	0.0149253731343284	17.9900497512438	4.01194258237558	0.0541515421670171	0.123089143720064	0.0762042978610133	Cd74	1
GO:1903706	BP	GO:1903706	regulation of hemopoiesis	2025-02-24	458/28928	0.00436681222707424	5.26346433770015	2.6502081452523	0.0548948542220103	0.123595440940027	0.0765177456841943	Cd74/H2-Aa	2
GO:0034331	BP	GO:0034331	cell junction maintenance	2025-01-24	68/28928	0.0147058823529412	17.7254901960784	3.97890428834372	0.0549380832774424	0.123595440940027	0.0765177456841943	Cbln3	1
GO:0019098	BP	GO:0019098	reproductive behavior	2025-01-24	69/28928	0.0144927536231884	17.4685990338164	3.94656178658693	0.0557239975533038	0.123595440940027	0.0765177456841943	Cyp11a1	1
GO:0042446	BP	GO:0042446	hormone biosynthetic process	2025-01-24	69/28928	0.0144927536231884	17.4685990338164	3.94656178658693	0.0557239975533038	0.123595440940027	0.0765177456841943	Cyp11a1	1
GO:0043903	BP	GO:0043903	regulation of biological process involved in symbiotic interaction	2025-01-24	69/28928	0.0144927536231884	17.4685990338164	3.94656178658693	0.0557239975533038	0.123595440940027	0.0765177456841943	Cd74	1
GO:0061077	BP	GO:0061077	chaperone-mediated protein folding	2025-01-24	69/28928	0.0144927536231884	17.4685990338164	3.94656178658693	0.0557239975533038	0.123595440940027	0.0765177456841943	Cd74	1
GO:0071622	BP	GO:0071622	regulation of granulocyte chemotaxis	2025-01-24	69/28928	0.0144927536231884	17.4685990338164	3.94656178658693	0.0557239975533038	0.123595440940027	0.0765177456841943	Cd74	1
GO:0006919	BP	GO:0006919	activation of cysteine-type endopeptidase activity involved in apoptotic process	2025-01-24	70/28928	0.0142857142857143	17.2190476190476	3.91489031468351	0.0565092854724526	0.124905006854628	0.077328495909672	Casp8ap2	1
GO:0001914	BP	GO:0001914	regulation of T cell mediated cytotoxicity	2025-01-24	71/28928	0.0140845070422535	16.9765258215962	3.88386633148092	0.0572939475123951	0.126196568950289	0.0781280999987829	H2-K1	1
GO:0030098	BP	GO:0030098	lymphocyte differentiation	2025-02-24	472/28928	0.00423728813559322	5.10734463276836	2.59252863582994	0.0579011198045975	0.126196568950289	0.0781280999987829	Cd74/H2-Aa	2
GO:0030330	BP	GO:0030330	DNA damage response, signal transduction by p53 class mediator	2025-01-24	72/28928	0.0138888888888889	16.7407407407407	3.85346744062865	0.0580779841502889	0.126196568950289	0.0781280999987829	Cd74	1
GO:0070542	BP	GO:0070542	response to fatty acid	2025-01-24	72/28928	0.0138888888888889	16.7407407407407	3.85346744062865	0.0580779841502889	0.126196568950289	0.0781280999987829	Pcsk1	1
GO:2000573	BP	GO:2000573	positive regulation of DNA biosynthetic process	2025-01-24	72/28928	0.0138888888888889	16.7407407407407	3.85346744062865	0.0580779841502889	0.126196568950289	0.0781280999987829	Smoc2	1
GO:0014911	BP	GO:0014911	positive regulation of smooth muscle cell migration	2025-01-24	73/28928	0.0136986301369863	16.5114155251142	3.82367	0.0588613958629444	0.126611257544119	0.0783848330636878	Nr4a3	1
GO:0030888	BP	GO:0030888	regulation of B cell proliferation	2025-01-24	73/28928	0.0136986301369863	16.5114155251142	3.82367	0.0588613958629444	0.126611257544119	0.0783848330636878	Cd74	1
GO:0051932	BP	GO:0051932	synaptic transmission, GABAergic	2025-01-24	73/28928	0.0136986301369863	16.5114155251142	3.82367	0.0588613958629444	0.126611257544119	0.0783848330636878	Gabra6	1
GO:0010656	BP	GO:0010656	negative regulation of muscle cell apoptotic process	2025-01-24	74/28928	0.0135135135135135	16.2882882882883	3.79446065569632	0.0596441831268255	0.127017657897847	0.0786364348920083	Nr4a3	1
GO:0060425	BP	GO:0060425	lung morphogenesis	2025-01-24	74/28928	0.0135135135135135	16.2882882882883	3.79446065569632	0.0596441831268255	0.127017657897847	0.0786364348920083	Rdh10	1
GO:0030900	BP	GO:0030900	forebrain development	2025-02-24	480/28928	0.00416666666666667	5.02222222222222	2.56058474917612	0.0596447972344026	0.127017657897847	0.0786364348920083	Nr4a3/Pcsk1	2
GO:0006935	BP	GO:0006935	chemotaxis	2025-02-24	481/28928	0.00415800415800416	5.01178101178101	2.55664167918786	0.059864056564094	0.127062451184054	0.0786641663459862	Cd74/Smoc2	2
GO:0042330	BP	GO:0042330	taxis	2025-02-24	483/28928	0.0041407867494824	4.99102829537612	2.54878819822488	0.0603034352491966	0.127412131756479	0.078880653045722	Cd74/Smoc2	2
GO:0050885	BP	GO:0050885	neuromuscular process controlling balance	2025-01-24	75/28928	0.0133333333333333	16.0711111111111	3.76581308256993	0.0604263464180491	0.127412131756479	0.078880653045722	Nr4a3	1
GO:0001523	BP	GO:0001523	retinoid metabolic process	2025-01-24	76/28928	0.0131578947368421	15.859649122807	3.73771112686351	0.0612078862123849	0.127798876423905	0.0791200860691552	Rdh10	1
GO:0001707	BP	GO:0001707	mesoderm formation	2025-01-24	76/28928	0.0131578947368421	15.859649122807	3.73771112686351	0.0612078862123849	0.127798876423905	0.0791200860691552	Nr4a3	1
GO:0048645	BP	GO:0048645	animal organ formation	2025-01-24	76/28928	0.0131578947368421	15.859649122807	3.73771112686351	0.0612078862123849	0.127798876423905	0.0791200860691552	Rdh10	1
GO:0002763	BP	GO:0002763	positive regulation of myeloid leukocyte differentiation	2025-01-24	78/28928	0.0128205128205128	15.4529914529915	3.68307432287952	0.0627690972117432	0.130143006913657	0.0805713336176184	Cd74	1
GO:0032677	BP	GO:0032677	regulation of interleukin-8 production	2025-01-24	78/28928	0.0128205128205128	15.4529914529915	3.68307432287952	0.0627690972117432	0.130143006913657	0.0805713336176184	Cd74	1
GO:0002792	BP	GO:0002792	negative regulation of peptide secretion	2025-01-24	79/28928	0.0126582278481013	15.2573839662447	3.65650653491718	0.0635487693665752	0.130143006913657	0.0805713336176184	Cd74	1
GO:0032637	BP	GO:0032637	interleukin-8 production	2025-01-24	79/28928	0.0126582278481013	15.2573839662447	3.65650653491718	0.0635487693665752	0.130143006913657	0.0805713336176184	Cd74	1
GO:0048146	BP	GO:0048146	positive regulation of fibroblast proliferation	2025-01-24	79/28928	0.0126582278481013	15.2573839662447	3.65650653491718	0.0635487693665752	0.130143006913657	0.0805713336176184	Cd74	1
GO:1904705	BP	GO:1904705	regulation of vascular associated smooth muscle cell proliferation	2025-01-24	79/28928	0.0126582278481013	15.2573839662447	3.65650653491718	0.0635487693665752	0.130143006913657	0.0805713336176184	Nr4a3	1
GO:0048332	BP	GO:0048332	mesoderm morphogenesis	2025-01-24	80/28928	0.0125	15.0666666666667	3.63041839786538	0.0643278199241404	0.131318893539408	0.0812993232028191	Nr4a3	1
GO:0006081	BP	GO:0006081	cellular aldehyde metabolic process	2025-01-24	81/28928	0.0123456790123457	14.880658436214	3.6047951837374	0.0651062493584798	0.131650176147588	0.0815044197514424	Rdh10	1
GO:0016101	BP	GO:0016101	diterpenoid metabolic process	2025-01-24	81/28928	0.0123456790123457	14.880658436214	3.6047951837374	0.0651062493584798	0.131650176147588	0.0815044197514424	Rdh10	1
GO:1903036	BP	GO:1903036	positive regulation of response to wounding	2025-01-24	81/28928	0.0123456790123457	14.880658436214	3.6047951837374	0.0651062493584798	0.131650176147588	0.0815044197514424	Smoc2	1
GO:0032091	BP	GO:0032091	negative regulation of protein binding	2025-01-24	82/28928	0.0121951219512195	14.6991869918699	3.57962279286512	0.0658840581432896	0.132387715579463	0.0819610292691641	Mitd1	1
GO:0042130	BP	GO:0042130	negative regulation of T cell proliferation	2025-01-24	82/28928	0.0121951219512195	14.6991869918699	3.57962279286512	0.0658840581432896	0.132387715579463	0.0819610292691641	H2-Aa	1
GO:0010611	BP	GO:0010611	regulation of cardiac muscle hypertrophy	2025-01-24	83/28928	0.0120481927710843	14.5220883534137	3.55488771979769	0.0666612467519201	0.13353080989994	0.0826687171890588	Nr4a3	1
GO:0001913	BP	GO:0001913	T cell mediated cytotoxicity	2025-01-24	84/28928	0.0119047619047619	14.3492063492063	3.53057702143688	0.0674378156573785	0.134247328684409	0.0831123128565927	H2-K1	1
GO:1990874	BP	GO:1990874	vascular associated smooth muscle cell proliferation	2025-01-24	84/28928	0.0119047619047619	14.3492063492063	3.53057702143688	0.0674378156573785	0.134247328684409	0.0831123128565927	Nr4a3	1
GO:0008543	BP	GO:0008543	fibroblast growth factor receptor signaling pathway	2025-01-24	85/28928	0.0117647058823529	14.1803921568627	3.50667828723784	0.0682137653323274	0.134953776475376	0.0835496735876784	Smoc2	1
GO:0008625	BP	GO:0008625	extrinsic apoptotic signaling pathway via death domain receptors	2025-01-24	85/28928	0.0117647058823529	14.1803921568627	3.50667828723784	0.0682137653323274	0.134953776475376	0.0835496735876784	Casp8ap2	1
GO:0014743	BP	GO:0014743	regulation of muscle hypertrophy	2025-01-24	86/28928	0.0116279069767442	14.015503875969	3.48317961131868	0.0689890962490847	0.135235506714567	0.0837240923415578	Nr4a3	1
GO:0032722	BP	GO:0032722	positive regulation of chemokine production	2025-01-24	86/28928	0.0116279069767442	14.015503875969	3.48317961131868	0.0689890962490847	0.135235506714567	0.0837240923415578	Cd74	1
GO:1904888	BP	GO:1904888	cranial skeletal system development	2025-01-24	86/28928	0.0116279069767442	14.015503875969	3.48317961131868	0.0689890962490847	0.135235506714567	0.0837240923415578	Rdh10	1
GO:0014032	BP	GO:0014032	neural crest cell development	2025-01-24	87/28928	0.0114942528735632	13.8544061302682	3.46006956633611	0.069763808879624	0.135922800887049	0.0841495950971628	Rdh10	1
GO:0070228	BP	GO:0070228	regulation of lymphocyte apoptotic process	2025-01-24	87/28928	0.0114942528735632	13.8544061302682	3.46006956633611	0.069763808879624	0.135922800887049	0.0841495950971628	Cd74	1
GO:2000107	BP	GO:2000107	negative regulation of leukocyte apoptotic process	2025-01-24	88/28928	0.0113636363636364	13.6969696969697	3.43733717899631	0.0705379036955767	0.137014534148075	0.0848254854648561	Cd74	1
GO:0000281	BP	GO:0000281	mitotic cytokinesis	2025-01-24	89/28928	0.0112359550561798	13.5430711610487	3.41497190708149	0.0713113811682297	0.137269055041547	0.0849830589550263	Mitd1	1
GO:0021536	BP	GO:0021536	diencephalon development	2025-01-24	89/28928	0.0112359550561798	13.5430711610487	3.41497190708149	0.0713113811682297	0.137269055041547	0.0849830589550263	Pcsk1	1
GO:1901796	BP	GO:1901796	regulation of signal transduction by p53 class mediator	2025-01-24	89/28928	0.0112359550561798	13.5430711610487	3.41497190708149	0.0713113811682297	0.137269055041547	0.0849830589550263	Cd74	1
GO:0006721	BP	GO:0006721	terpenoid metabolic process	2025-01-24	90/28928	0.0111111111111111	13.3925925925926	3.39296361788237	0.0720842417685267	0.137928355145151	0.0853912306260316	Rdh10	1
GO:0045576	BP	GO:0045576	mast cell activation	2025-01-24	90/28928	0.0111111111111111	13.3925925925926	3.39296361788237	0.0720842417685267	0.137928355145151	0.0853912306260316	Nr4a3	1
GO:0010827	BP	GO:0010827	regulation of D-glucose transmembrane transport	2025-01-24	92/28928	0.0108695652173913	13.1014492753623	3.34997938397685	0.0736281142341138	0.140046353780614	0.0867024802944272	Nr4a3	1
GO:0043299	BP	GO:0043299	leukocyte degranulation	2025-01-24	92/28928	0.0108695652173913	13.1014492753623	3.34997938397685	0.0736281142341138	0.140046353780614	0.0867024802944272	Nr4a3	1
GO:0031016	BP	GO:0031016	pancreas development	2025-01-24	94/28928	0.0106382978723404	12.822695035461	3.30831086546576	0.0751695248530362	0.141301071644564	0.0874792741768626	Pcsk1	1
GO:0032418	BP	GO:0032418	lysosome localization	2025-01-24	94/28928	0.0106382978723404	12.822695035461	3.30831086546576	0.0751695248530362	0.141301071644564	0.0874792741768626	Nr4a3	1
GO:0042147	BP	GO:0042147	retrograde transport, endosome to Golgi	2025-01-24	94/28928	0.0106382978723404	12.822695035461	3.30831086546576	0.0751695248530362	0.141301071644564	0.0874792741768626	Arfip1	1
GO:1990849	BP	GO:1990849	vacuolar localization	2025-01-24	94/28928	0.0106382978723404	12.822695035461	3.30831086546576	0.0751695248530362	0.141301071644564	0.0874792741768626	Nr4a3	1
GO:0050871	BP	GO:0050871	positive regulation of B cell activation	2025-01-24	95/28928	0.0105263157894737	12.6877192982456	3.28794847925556	0.0759393081437184	0.141915733294821	0.0878598102506731	Cd74	1
GO:0072332	BP	GO:0072332	intrinsic apoptotic signaling pathway by p53 class mediator	2025-01-24	95/28928	0.0105263157894737	12.6877192982456	3.28794847925556	0.0759393081437184	0.141915733294821	0.0878598102506731	Cd74	1
GO:0002711	BP	GO:0002711	positive regulation of T cell mediated immunity	2025-01-24	96/28928	0.0104166666666667	12.5555555555556	3.26788982484079	0.0767084773805147	0.142936436049157	0.0884917257419034	H2-K1	1
GO:0048678	BP	GO:0048678	response to axon injury	2025-01-24	97/28928	0.0103092783505155	12.426116838488	3.24812713107633	0.0774770330319741	0.143534040963859	0.0888617020172018	Pcsk1	1
GO:0050672	BP	GO:0050672	negative regulation of lymphocyte proliferation	2025-01-24	97/28928	0.0103092783505155	12.426116838488	3.24812713107633	0.0774770330319741	0.143534040963859	0.0888617020172018	H2-Aa	1
GO:0002260	BP	GO:0002260	lymphocyte homeostasis	2025-01-24	98/28928	0.0102040816326531	12.2993197278912	3.22865290387826	0.0782449755663024	0.143710685782234	0.0889710625501312	Cd74	1
GO:0006766	BP	GO:0006766	vitamin metabolic process	2025-01-24	98/28928	0.0102040816326531	12.2993197278912	3.22865290387826	0.0782449755663024	0.143710685782234	0.0889710625501312	Rdh10	1
GO:0048864	BP	GO:0048864	stem cell development	2025-01-24	98/28928	0.0102040816326531	12.2993197278912	3.22865290387826	0.0782449755663024	0.143710685782234	0.0889710625501312	Rdh10	1
GO:0032945	BP	GO:0032945	negative regulation of mononuclear cell proliferation	2025-01-24	99/28928	0.0101010101010101	12.1750841750842	3.20945991362832	0.0790123054513673	0.144705393698076	0.0895868846771894	H2-Aa	1
GO:0030593	BP	GO:0030593	neutrophil chemotaxis	2025-01-24	100/28928	0.01	12.0533333333333	3.19054118327169	0.0797790231546924	0.145693315789623	0.0901985057109583	Cd74	1
GO:0001656	BP	GO:0001656	metanephros development	2025-01-24	101/28928	0.0099009900990099	11.9339933993399	3.17188997706372	0.080545129143463	0.145994705630196	0.0903850956935445	Rdh10	1
GO:0014033	BP	GO:0014033	neural crest cell differentiation	2025-01-24	101/28928	0.0099009900990099	11.9339933993399	3.17188997706372	0.080545129143463	0.145994705630196	0.0903850956935445	Rdh10	1
GO:0001912	BP	GO:0001912	positive regulation of leukocyte mediated cytotoxicity	2025-01-24	102/28928	0.00980392156862745	11.8169934640523	3.15349978992383	0.0813106238845241	0.145994705630196	0.0903850956935445	H2-K1	1
GO:0021766	BP	GO:0021766	hippocampus development	2025-01-24	102/28928	0.00980392156862745	11.8169934640523	3.15349978992383	0.0813106238845241	0.145994705630196	0.0903850956935445	Nr4a3	1
GO:0042100	BP	GO:0042100	B cell proliferation	2025-01-24	102/28928	0.00980392156862745	11.8169934640523	3.15349978992383	0.0813106238845241	0.145994705630196	0.0903850956935445	Cd74	1
GO:0043954	BP	GO:0043954	cellular component maintenance	2025-01-24	102/28928	0.00980392156862745	11.8169934640523	3.15349978992383	0.0813106238845241	0.145994705630196	0.0903850956935445	Cbln3	1
GO:0070555	BP	GO:0070555	response to interleukin-1	2025-01-24	103/28928	0.00970873786407767	11.7022653721683	3.13536433735848	0.0820755078443788	0.146956426056555	0.0909804953170562	Pcsk1	1
GO:0070664	BP	GO:0070664	negative regulation of leukocyte proliferation	2025-01-24	105/28928	0.00952380952380952	11.4793650793651	3.09983354415083	0.0836034452847877	0.149275232388716	0.0924160647188534	H2-Aa	1
GO:0033077	BP	GO:0033077	T cell differentiation in thymus	2025-01-24	106/28928	0.00943396226415094	11.3710691823899	3.08242665403441	0.0843664996966521	0.15021923973765	0.0930004982036194	Cd74	1
GO:0043280	BP	GO:0043280	positive regulation of cysteine-type endopeptidase activity involved in apoptotic process	2025-01-24	108/28928	0.00925925925925926	11.1604938271605	3.04830241540551	0.085890782229431	0.152509671493256	0.0944185009491048	Casp8ap2	1
GO:0014910	BP	GO:0014910	regulation of smooth muscle cell migration	2025-01-24	110/28928	0.00909090909090909	10.9575757575758	3.01506297548339	0.0874126328046327	0.153447398053589	0.0949990460073946	Nr4a3	1
GO:0048704	BP	GO:0048704	embryonic skeletal system morphogenesis	2025-01-24	110/28928	0.00909090909090909	10.9575757575758	3.01506297548339	0.0874126328046327	0.153447398053589	0.0949990460073946	Rdh10	1
GO:2001243	BP	GO:2001243	negative regulation of intrinsic apoptotic signaling pathway	2025-01-24	110/28928	0.00909090909090909	10.9575757575758	3.01506297548339	0.0874126328046327	0.153447398053589	0.0949990460073946	Cd74	1
GO:0044344	BP	GO:0044344	cellular response to fibroblast growth factor stimulus	2025-01-24	111/28928	0.00900900900900901	10.8588588588589	2.99876269641273	0.0881726472682557	0.153447398053589	0.0949990460073946	Smoc2	1
GO:1902476	BP	GO:1902476	chloride transmembrane transport	2025-01-24	111/28928	0.00900900900900901	10.8588588588589	2.99876269641273	0.0881726472682557	0.153447398053589	0.0949990460073946	Gabra6	1
GO:0006720	BP	GO:0006720	isoprenoid metabolic process	2025-01-24	112/28928	0.00892857142857143	10.7619047619048	2.98266909503641	0.088932055133945	0.153447398053589	0.0949990460073946	Rdh10	1
GO:2000278	BP	GO:2000278	regulation of DNA biosynthetic process	2025-01-24	112/28928	0.00892857142857143	10.7619047619048	2.98266909503641	0.088932055133945	0.153447398053589	0.0949990460073946	Smoc2	1
GO:0019217	BP	GO:0019217	regulation of fatty acid metabolic process	2025-01-24	113/28928	0.00884955752212389	10.6666666666667	2.96677764116477	0.0896908568648163	0.153447398053589	0.0949990460073946	Cd74	1
GO:0031343	BP	GO:0031343	positive regulation of cell killing	2025-01-24	113/28928	0.00884955752212389	10.6666666666667	2.96677764116477	0.0896908568648163	0.153447398053589	0.0949990460073946	H2-K1	1
GO:0032755	BP	GO:0032755	positive regulation of interleukin-6 production	2025-01-24	113/28928	0.00884955752212389	10.6666666666667	2.96677764116477	0.0896908568648163	0.153447398053589	0.0949990460073946	Cd74	1
GO:0050795	BP	GO:0050795	regulation of behavior	2025-01-24	113/28928	0.00884955752212389	10.6666666666667	2.96677764116477	0.0896908568648163	0.153447398053589	0.0949990460073946	Nr4a3	1
GO:0002275	BP	GO:0002275	myeloid cell activation involved in immune response	2025-01-24	114/28928	0.0087719298245614	10.5730994152047	2.95108394330255	0.090449052923648	0.153447398053589	0.0949990460073946	Nr4a3	1
GO:0008630	BP	GO:0008630	intrinsic apoptotic signaling pathway in response to DNA damage	2025-01-24	114/28928	0.0087719298245614	10.5730994152047	2.95108394330255	0.090449052923648	0.153447398053589	0.0949990460073946	Cd74	1
GO:0010595	BP	GO:0010595	positive regulation of endothelial cell migration	2025-01-24	114/28928	0.0087719298245614	10.5730994152047	2.95108394330255	0.090449052923648	0.153447398053589	0.0949990460073946	Smoc2	1
GO:0002690	BP	GO:0002690	positive regulation of leukocyte chemotaxis	2025-01-24	115/28928	0.00869565217391304	10.4811594202899	2.93558374322494	0.0912066437728819	0.153447398053589	0.0949990460073946	Cd74	1
GO:0031640	BP	GO:0031640	killing of cells of another organism	2025-01-24	115/28928	0.00869565217391304	10.4811594202899	2.93558374322494	0.0912066437728819	0.153447398053589	0.0949990460073946	Lyz2	1
GO:0043502	BP	GO:0043502	regulation of muscle adaptation	2025-01-24	115/28928	0.00869565217391304	10.4811594202899	2.93558374322494	0.0912066437728819	0.153447398053589	0.0949990460073946	Nr4a3	1
GO:0048525	BP	GO:0048525	negative regulation of viral process	2025-01-24	115/28928	0.00869565217391304	10.4811594202899	2.93558374322494	0.0912066437728819	0.153447398053589	0.0949990460073946	Cd74	1
GO:0070227	BP	GO:0070227	lymphocyte apoptotic process	2025-01-24	115/28928	0.00869565217391304	10.4811594202899	2.93558374322494	0.0912066437728819	0.153447398053589	0.0949990460073946	Cd74	1
GO:0141061	BP	GO:0141061	disruption of cell in another organism	2025-01-24	115/28928	0.00869565217391304	10.4811594202899	2.93558374322494	0.0912066437728819	0.153447398053589	0.0949990460073946	Lyz2	1
GO:0061640	BP	GO:0061640	cytoskeleton-dependent cytokinesis	2025-01-24	116/28928	0.00862068965517241	10.3908045977012	2.92027291081109	0.0919636298746226	0.154315933899563	0.0955367552017986	Mitd1	1
GO:0032642	BP	GO:0032642	regulation of chemokine production	2025-01-24	117/28928	0.00854700854700855	10.3019943019943	2.90514743912042	0.0927200116906374	0.154774811181507	0.0958208454149405	Cd74	1
GO:0046718	BP	GO:0046718	symbiont entry into host cell	2025-01-24	117/28928	0.00854700854700855	10.3019943019943	2.90514743912042	0.0927200116906374	0.154774811181507	0.0958208454149405	Cd74	1
GO:0071774	BP	GO:0071774	response to fibroblast growth factor	2025-01-24	118/28928	0.00847457627118644	10.2146892655367	2.89020343969853	0.0934757896823564	0.15563111996465	0.0963509848537207	Smoc2	1
GO:0010660	BP	GO:0010660	regulation of muscle cell apoptotic process	2025-01-24	119/28928	0.00840336134453781	10.1288515406162	2.87543713810022	0.0942309643108752	0.156077643729382	0.0966274270235277	Nr4a3	1
GO:0045639	BP	GO:0045639	positive regulation of myeloid cell differentiation	2025-01-24	119/28928	0.00840336134453781	10.1288515406162	2.87543713810022	0.0942309643108752	0.156077643729382	0.0966274270235277	Cd74	1
GO:0044409	BP	GO:0044409	symbiont entry into host	2025-01-24	120/28928	0.00833333333333333	10.0444444444444	2.86084486961763	0.0949855360369519	0.156921980927026	0.097150154872303	Cd74	1
GO:0003300	BP	GO:0003300	cardiac muscle hypertrophy	2025-01-24	122/28928	0.00819672131147541	9.87978142076503	2.83216829757323	0.0964928726231327	0.158189082740225	0.0979346156385005	Nr4a3	1
GO:0014909	BP	GO:0014909	smooth muscle cell migration	2025-01-24	122/28928	0.00819672131147541	9.87978142076503	2.83216829757323	0.0964928726231327	0.158189082740225	0.0979346156385005	Nr4a3	1
GO:0048661	BP	GO:0048661	positive regulation of smooth muscle cell proliferation	2025-01-24	122/28928	0.00819672131147541	9.87978142076503	2.83216829757323	0.0964928726231327	0.158189082740225	0.0979346156385005	Nr4a3	1
GO:1902106	BP	GO:1902106	negative regulation of leukocyte differentiation	2025-01-24	125/28928	0.008	9.64266666666667	2.79037294210316	0.0987493672337501	0.161047998021923	0.0997045656527878	Cd74	1
GO:0014897	BP	GO:0014897	striated muscle hypertrophy	2025-01-24	126/28928	0.00793650793650794	9.56613756613756	2.7767535673357	0.0995003312023084	0.161047998021923	0.0997045656527878	Nr4a3	1
GO:1904659	BP	GO:1904659	D-glucose transmembrane transport	2025-01-24	126/28928	0.00793650793650794	9.56613756613756	2.7767535673357	0.0995003312023084	0.161047998021923	0.0997045656527878	Nr4a3	1
GO:0042472	BP	GO:0042472	inner ear morphogenesis	2025-01-24	127/28928	0.0078740157480315	9.49081364829396	2.76328532484654	0.100250695484342	0.161047998021923	0.0997045656527878	Nr4a3	1
GO:0048145	BP	GO:0048145	regulation of fibroblast proliferation	2025-01-24	127/28928	0.0078740157480315	9.49081364829396	2.76328532484654	0.100250695484342	0.161047998021923	0.0997045656527878	Cd74	1
GO:0001704	BP	GO:0001704	formation of primary germ layer	2025-01-24	128/28928	0.0078125	9.41666666666667	2.74996529532339	0.10100046053793	0.161047998021923	0.0997045656527878	Nr4a3	1
GO:0006821	BP	GO:0006821	chloride transport	2025-01-24	128/28928	0.0078125	9.41666666666667	2.74996529532339	0.10100046053793	0.161047998021923	0.0997045656527878	Gabra6	1
GO:0008645	BP	GO:0008645	hexose transmembrane transport	2025-01-24	128/28928	0.0078125	9.41666666666667	2.74996529532339	0.10100046053793	0.161047998021923	0.0997045656527878	Nr4a3	1
GO:0014896	BP	GO:0014896	muscle hypertrophy	2025-01-24	128/28928	0.0078125	9.41666666666667	2.74996529532339	0.10100046053793	0.161047998021923	0.0997045656527878	Nr4a3	1
GO:0032602	BP	GO:0032602	chemokine production	2025-01-24	128/28928	0.0078125	9.41666666666667	2.74996529532339	0.10100046053793	0.161047998021923	0.0997045656527878	Cd74	1
GO:1990266	BP	GO:1990266	neutrophil migration	2025-01-24	128/28928	0.0078125	9.41666666666667	2.74996529532339	0.10100046053793	0.161047998021923	0.0997045656527878	Cd74	1
GO:0002444	BP	GO:0002444	myeloid leukocyte mediated immunity	2025-01-24	129/28928	0.00775193798449612	9.34366925064599	2.73679063836461	0.101749626820815	0.161416565130064	0.0999327449774759	Nr4a3	1
GO:0002709	BP	GO:0002709	regulation of T cell mediated immunity	2025-01-24	129/28928	0.00775193798449612	9.34366925064599	2.73679063836461	0.101749626820815	0.161416565130064	0.0999327449774759	H2-K1	1
GO:0007498	BP	GO:0007498	mesoderm development	2025-01-24	130/28928	0.00769230769230769	9.27179487179487	2.72375858975098	0.102498194790408	0.161416565130064	0.0999327449774759	Nr4a3	1
GO:0010657	BP	GO:0010657	muscle cell apoptotic process	2025-01-24	131/28928	0.00763358778625954	9.20101781170484	2.71086645883219	0.103246164903785	0.161416565130064	0.0999327449774759	Nr4a3	1
GO:0015749	BP	GO:0015749	monosaccharide transmembrane transport	2025-01-24	131/28928	0.00763358778625954	9.20101781170484	2.71086645883219	0.103246164903785	0.161416565130064	0.0999327449774759	Nr4a3	1
GO:0016482	BP	GO:0016482	cytosolic transport	2025-01-24	131/28928	0.00763358778625954	9.20101781170484	2.71086645883219	0.103246164903785	0.161416565130064	0.0999327449774759	Arfip1	1
GO:1903707	BP	GO:1903707	negative regulation of hemopoiesis	2025-01-24	131/28928	0.00763358778625954	9.20101781170484	2.71086645883219	0.103246164903785	0.161416565130064	0.0999327449774759	Cd74	1
GO:2001056	BP	GO:2001056	positive regulation of cysteine-type endopeptidase activity	2025-01-24	131/28928	0.00763358778625954	9.20101781170484	2.71086645883219	0.103246164903785	0.161416565130064	0.0999327449774759	Casp8ap2	1
GO:0061041	BP	GO:0061041	regulation of wound healing	2025-01-24	132/28928	0.00757575757575758	9.13131313131313	2.69811162602206	0.103993537617689	0.16218943458136	0.100411227255395	Smoc2	1
GO:0098661	BP	GO:0098661	inorganic anion transmembrane transport	2025-01-24	133/28928	0.0075187969924812	9.06265664160401	2.68549154039741	0.104740313388531	0.162957623500118	0.100886811822883	Gabra6	1
GO:0021761	BP	GO:0021761	limbic system development	2025-01-24	135/28928	0.00740740740740741	8.92839506172839	2.66064573660483	0.106232075925007	0.164878355128158	0.102075933793112	Nr4a3	1
GO:0050829	BP	GO:0050829	defense response to Gram-negative bacterium	2025-01-24	136/28928	0.00735294117647059	8.86274509803921	2.64841523964637	0.106977063601796	0.165633569489738	0.102543485832385	Lyz2	1
GO:0001910	BP	GO:0001910	regulation of leukocyte mediated cytotoxicity	2025-01-24	137/28928	0.0072992700729927	8.79805352798054	2.63630992813833	0.107721456157838	0.166384225053431	0.103008215526962	H2-K1	1
GO:0045931	BP	GO:0045931	positive regulation of mitotic cell cycle	2025-01-24	138/28928	0.0072463768115942	8.73429951690821	2.62432756174314	0.10846525404788	0.166729563176717	0.103222013823175	Smoc2	1
GO:0071621	BP	GO:0071621	granulocyte chemotaxis	2025-01-24	138/28928	0.0072463768115942	8.73429951690821	2.62432756174314	0.10846525404788	0.166729563176717	0.103222013823175	Cd74	1
GO:0007631	BP	GO:0007631	feeding behavior	2025-01-24	139/28928	0.00719424460431655	8.67146282973621	2.61246595629127	0.10920845772634	0.16707069547156	0.103433208297526	Nr4a3	1
GO:0097009	BP	GO:0097009	energy homeostasis	2025-01-24	139/28928	0.00719424460431655	8.67146282973621	2.61246595629127	0.10920845772634	0.16707069547156	0.103433208297526	Nr4a3	1
GO:0098656	BP	GO:0098656	monoatomic anion transmembrane transport	2025-01-24	140/28928	0.00714285714285714	8.60952380952381	2.60072298197871	0.109951067647301	0.167806272290286	0.103888602764493	Gabra6	1
GO:0002286	BP	GO:0002286	T cell activation involved in immune response	2025-01-24	142/28928	0.00704225352112676	8.48826291079812	2.57758466905732	0.111434508031416	0.169585831500223	0.104990325109753	Cd74	1
GO:0002688	BP	GO:0002688	regulation of leukocyte chemotaxis	2025-01-24	143/28928	0.00699300699300699	8.42890442890443	2.56618532741091	0.112175339401084	0.169585831500223	0.104990325109753	Cd74	1
GO:0034219	BP	GO:0034219	carbohydrate transmembrane transport	2025-01-24	143/28928	0.00699300699300699	8.42890442890443	2.56618532741091	0.112175339401084	0.169585831500223	0.104990325109753	Nr4a3	1
GO:0034341	BP	GO:0034341	response to type II interferon	2025-01-24	143/28928	0.00699300699300699	8.42890442890443	2.56618532741091	0.112175339401084	0.169585831500223	0.104990325109753	Cd74	1
GO:0010811	BP	GO:0010811	positive regulation of cell-substrate adhesion	2025-01-24	144/28928	0.00694444444444444	8.37037037037037	2.55489660768762	0.112915578826283	0.169820513642902	0.105135616460094	Smoc2	1
GO:0001776	BP	GO:0001776	leukocyte homeostasis	2025-01-24	145/28928	0.00689655172413793	8.31264367816092	2.54371662722498	0.113655226759446	0.169820513642902	0.105135616460094	Cd74	1
GO:0030326	BP	GO:0030326	embryonic limb morphogenesis	2025-01-24	145/28928	0.00689655172413793	8.31264367816092	2.54371662722498	0.113655226759446	0.169820513642902	0.105135616460094	Rdh10	1
GO:0035113	BP	GO:0035113	embryonic appendage morphogenesis	2025-01-24	145/28928	0.00689655172413793	8.31264367816092	2.54371662722498	0.113655226759446	0.169820513642902	0.105135616460094	Rdh10	1
GO:0043500	BP	GO:0043500	muscle adaptation	2025-01-24	145/28928	0.00689655172413793	8.31264367816092	2.54371662722498	0.113655226759446	0.169820513642902	0.105135616460094	Nr4a3	1
GO:0008643	BP	GO:0008643	carbohydrate transport	2025-01-24	147/28928	0.00680272108843537	8.19954648526077	2.52167557665828	0.115132749957737	0.171628122611418	0.106254704367361	Nr4a3	1
GO:0050864	BP	GO:0050864	regulation of B cell activation	2025-01-24	148/28928	0.00675675675675676	8.14414414414414	2.51081096038916	0.115870626126078	0.171928405895407	0.106440609282484	Cd74	1
GO:0051100	BP	GO:0051100	negative regulation of binding	2025-01-24	148/28928	0.00675675675675676	8.14414414414414	2.51081096038916	0.115870626126078	0.171928405895407	0.106440609282484	Mitd1	1
GO:0010950	BP	GO:0010950	positive regulation of endopeptidase activity	2025-01-24	149/28928	0.00671140939597315	8.08948545861297	2.50004798845631	0.116607912608808	0.172225050650337	0.106624261589912	Casp8ap2	1
GO:0051592	BP	GO:0051592	response to calcium ion	2025-01-24	149/28928	0.00671140939597315	8.08948545861297	2.50004798845631	0.116607912608808	0.172225050650337	0.106624261589912	Pcsk1	1
GO:0042471	BP	GO:0042471	ear morphogenesis	2025-01-24	151/28928	0.00662251655629139	7.98233995584989	2.47882033098548	0.11808071832024	0.1736003221176	0.107475690021078	Nr4a3	1
GO:0045598	BP	GO:0045598	regulation of fat cell differentiation	2025-01-24	151/28928	0.00662251655629139	7.98233995584989	2.47882033098548	0.11808071832024	0.1736003221176	0.107475690021078	Jdp2	1
GO:0002761	BP	GO:0002761	regulation of myeloid leukocyte differentiation	2025-01-24	154/28928	0.00649350649350649	7.82683982683983	2.44770062414948	0.120285515504197	0.175633292569909	0.108734298873234	Cd74	1
GO:0048144	BP	GO:0048144	fibroblast proliferation	2025-01-24	154/28928	0.00649350649350649	7.82683982683983	2.44770062414948	0.120285515504197	0.175633292569909	0.108734298873234	Cd74	1
GO:0048706	BP	GO:0048706	embryonic skeletal system development	2025-01-24	154/28928	0.00649350649350649	7.82683982683983	2.44770062414948	0.120285515504197	0.175633292569909	0.108734298873234	Rdh10	1
GO:0035270	BP	GO:0035270	endocrine system development	2025-01-24	155/28928	0.00645161290322581	7.77634408602151	2.43751373122459	0.121019273328201	0.175773236482719	0.108820937932482	Pcsk1	1
GO:0141060	BP	GO:0141060	disruption of anatomical structure in another organism	2025-01-24	155/28928	0.00645161290322581	7.77634408602151	2.43751373122459	0.121019273328201	0.175773236482719	0.108820937932482	Lyz2	1
GO:0006690	BP	GO:0006690	icosanoid metabolic process	2025-01-24	156/28928	0.00641025641025641	7.72649572649573	2.42741755459807	0.121752444615175	0.175773236482719	0.108820937932482	Cd74	1
GO:0031341	BP	GO:0031341	regulation of cell killing	2025-01-24	156/28928	0.00641025641025641	7.72649572649573	2.42741755459807	0.121752444615175	0.175773236482719	0.108820937932482	H2-K1	1
GO:0050671	BP	GO:0050671	positive regulation of lymphocyte proliferation	2025-01-24	156/28928	0.00641025641025641	7.72649572649573	2.42741755459807	0.121752444615175	0.175773236482719	0.108820937932482	Cd74	1
GO:0033559	BP	GO:0033559	unsaturated fatty acid metabolic process	2025-01-24	158/28928	0.00632911392405063	7.62869198312236	2.40749168556006	0.12321702937165	0.177487900735342	0.109882483910377	Cd74	1
GO:0010952	BP	GO:0010952	positive regulation of peptidase activity	2025-01-24	159/28928	0.00628930817610063	7.58071278825996	2.39765923836091	0.123948443737137	0.177742622898222	0.110040182006125	Casp8ap2	1
GO:0032946	BP	GO:0032946	positive regulation of mononuclear cell proliferation	2025-01-24	159/28928	0.00628930817610063	7.58071278825996	2.39765923836091	0.123948443737137	0.177742622898222	0.110040182006125	Cd74	1
GO:0008203	BP	GO:0008203	cholesterol metabolic process	2025-01-24	160/28928	0.00625	7.53333333333333	2.38791199614335	0.124679273357573	0.177994241029408	0.110195958400668	Cyp11a1	1
GO:0010977	BP	GO:0010977	negative regulation of neuron projection development	2025-01-24	160/28928	0.00625	7.53333333333333	2.38791199614335	0.124679273357573	0.177994241029408	0.110195958400668	H2-K1	1
GO:0001959	BP	GO:0001959	regulation of cytokine-mediated signaling pathway	2025-01-24	161/28928	0.0062111801242236	7.48654244306418	2.37824865519971	0.125409518680133	0.178638892164367	0.110595060917918	Cd74	1
GO:0007601	BP	GO:0007601	visual perception	2025-01-24	162/28928	0.00617283950617284	7.44033	2.36866793983162	0.126139180151669	0.179279854716674	0.110991879839373	Rdh10	1
GO:0051384	BP	GO:0051384	response to glucocorticoid	2025-01-24	163/28928	0.00613496932515337	7.39468302658487	2.35916860157868	0.126868258218705	0.179519985691369	0.111140544553159	Pcsk1	1
GO:1903900	BP	GO:1903900	regulation of viral life cycle	2025-01-24	163/28928	0.00613496932515337	7.39468302658487	2.35916860157868	0.126868258218705	0.179519985691369	0.111140544553159	Cd74	1
GO:0006633	BP	GO:0006633	fatty acid biosynthetic process	2025-01-24	164/28928	0.00609756097560976	7.34959349593496	2.3497494184729	0.12759675332744	0.180153125292707	0.111532520297808	Cd74	1
GO:0050953	BP	GO:0050953	sensory perception of light stimulus	2025-01-24	166/28928	0.00602409638554217	7.26104417670683	2.33114675799265	0.12905199645317	0.181408617821232	0.11230979377388	Rdh10	1
GO:0060078	BP	GO:0060078	regulation of postsynaptic membrane potential	2025-01-24	166/28928	0.00602409638554217	7.26104417670683	2.33114675799265	0.12905199645317	0.181408617821232	0.11230979377388	Gabra6	1
GO:0051701	BP	GO:0051701	biological process involved in interaction with host	2025-01-24	167/28928	0.00598802395209581	7.21756487025948	2.3219609627764	0.129778745360934	0.182031019204287	0.112695121504255	Cd74	1
GO:0072331	BP	GO:0072331	signal transduction by p53 class mediator	2025-01-24	169/28928	0.00591715976331361	7.13214990138067	2.30381482690434	0.131230500090747	0.183665394231809	0.113706960547487	Cd74	1
GO:0016125	BP	GO:0016125	sterol metabolic process	2025-01-24	170/28928	0.00588235294117647	7.09019607843137	2.29485230905074	0.131955506801614	0.183877130130075	0.11383804591352	Cyp11a1	1
GO:0097530	BP	GO:0097530	granulocyte migration	2025-01-24	170/28928	0.00588235294117647	7.09019607843137	2.29485230905074	0.131955506801614	0.183877130130075	0.11383804591352	Cd74	1
GO:0002824	BP	GO:0002824	positive regulation of adaptive immune response based on somatic recombination of immune receptors built from immunoglobulin superfamily domains	2025-01-24	171/28928	0.00584795321637427	7.04873294346978	2.28596207670967	0.13267993366846	0.183896395069808	0.113849972807813	H2-K1	1
GO:0060759	BP	GO:0060759	regulation of response to cytokine stimulus	2025-01-24	171/28928	0.00584795321637427	7.04873294346978	2.28596207670967	0.13267993366846	0.183896395069808	0.113849972807813	Cd74	1
GO:0002456	BP	GO:0002456	T cell mediated immunity	2025-01-24	172/28928	0.00581395348837209	7.0077519379845	2.2771430957992	0.133403781134884	0.183896395069808	0.113849972807813	H2-K1	1
GO:0050731	BP	GO:0050731	positive regulation of peptidyl-tyrosine phosphorylation	2025-01-24	172/28928	0.00581395348837209	7.0077519379845	2.2771430957992	0.133403781134884	0.183896395069808	0.113849972807813	Cd74	1
GO:1902652	BP	GO:1902652	secondary alcohol metabolic process	2025-01-24	172/28928	0.00581395348837209	7.0077519379845	2.2771430957992	0.133403781134884	0.183896395069808	0.113849972807813	Cyp11a1	1
GO:0006820	BP	GO:0006820	monoatomic anion transport	2025-01-24	173/28928	0.00578034682080925	6.96724470134875	2.26839435302924	0.134127049644161	0.184101582059758	0.113977003754871	Gabra6	1
GO:0032675	BP	GO:0032675	regulation of interleukin-6 production	2025-01-24	173/28928	0.00578034682080925	6.96724470134875	2.26839435302924	0.134127049644161	0.184101582059758	0.113977003754871	Cd74	1
GO:0002708	BP	GO:0002708	positive regulation of lymphocyte mediated immunity	2025-01-24	174/28928	0.00574712643678161	6.9272030651341	2.2597148553654	0.134849739639241	0.18469804083067	0.114346270454327	H2-K1	1
GO:0070665	BP	GO:0070665	positive regulation of leukocyte proliferation	2025-01-24	175/28928	0.00571428571428571	6.88761904761905	2.25110362950954	0.135571851562753	0.185291165995149	0.114713473323214	Cd74	1
GO:0015698	BP	GO:0015698	inorganic anion transport	2025-01-24	176/28928	0.00568181818181818	6.84848484848485	2.24255972139666	0.136293	0.18588097943476	0.115078625908374	Gabra6	1
GO:0043281	BP	GO:0043281	regulation of cysteine-type endopeptidase activity involved in apoptotic process	2025-01-24	177/28928	0.00564971751412429	6.80979284369115	2.23408219570733	0.137014342963964	0.186072444576062	0.115197161680229	Casp8ap2	1
GO:1903034	BP	GO:1903034	regulation of response to wounding	2025-01-24	177/28928	0.00564971751412429	6.80979284369115	2.23408219570733	0.137014342963964	0.186072444576062	0.115197161680229	Smoc2	1
GO:0050830	BP	GO:0050830	defense response to Gram-positive bacterium	2025-01-24	179/28928	0.00558659217877095	6.73370577281192	2.21732	0.138454527382354	0.18763076543782	0.116161915707461	Lyz2	1
GO:0002687	BP	GO:0002687	positive regulation of leukocyte migration	2025-01-24	180/28928	0.00555555555555556	6.6962962962963	2.20903883134846	0.139173755576128	0.188207547097676	0.116519000337998	Cd74	1
GO:0010594	BP	GO:0010594	regulation of endothelial cell migration	2025-01-24	181/28928	0.00552486187845304	6.65930018416206	2.20081784083382	0.139892408347318	0.188559250237163	0.116736739205863	Smoc2	1
GO:0032635	BP	GO:0032635	interleukin-6 production	2025-01-24	182/28928	0.00549450549450549	6.62271062271062	2.19265882128821	0.140610486136293	0.188559250237163	0.116736739205863	Cd74	1
GO:0035107	BP	GO:0035107	appendage morphogenesis	2025-01-24	182/28928	0.00549450549450549	6.62271062271062	2.19265882128821	0.140610486136293	0.188559250237163	0.116736739205863	Rdh10	1
GO:0035108	BP	GO:0035108	limb morphogenesis	2025-01-24	182/28928	0.00549450549450549	6.62271062271062	2.19265882128821	0.140610486136293	0.188559250237163	0.116736739205863	Rdh10	1
GO:0031960	BP	GO:0031960	response to corticosteroid	2025-01-24	184/28928	0.00543478260869565	6.55072463768116	2.1765233817131	0.142044918527467	0.189689151616888	0.117436259396612	Pcsk1	1
GO:0045766	BP	GO:0045766	positive regulation of angiogenesis	2025-01-24	184/28928	0.00543478260869565	6.55072463768116	2.1765233817131	0.142044918527467	0.189689151616888	0.117436259396612	Smoc2	1
GO:0006457	BP	GO:0006457	protein folding	2025-01-24	185/28928	0.00540540540540541	6.51531531531532	2.16854534391915	0.142761274008796	0.189854723318752	0.117538764580293	Cd74	1
GO:0016331	BP	GO:0016331	morphogenesis of embryonic epithelium	2025-01-24	185/28928	0.00540540540540541	6.51531531531532	2.16854534391915	0.142761274008796	0.189854723318752	0.117538764580293	Rdh10	1
GO:0000910	BP	GO:0000910	cytokinesis	2025-01-24	186/28928	0.00537634408602151	6.48028673835125	2.16062604081403	0.143477056266174	0.190179510984135	0.11773984011991	Mitd1	1
GO:0001909	BP	GO:0001909	leukocyte mediated cytotoxicity	2025-01-24	187/28928	0.0053475935828877	6.44563279857397	2.15276470077545	0.144192265738361	0.190179510984135	0.11773984011991	H2-K1	1
GO:0006694	BP	GO:0006694	steroid biosynthetic process	2025-01-24	187/28928	0.0053475935828877	6.44563279857397	2.15276470077545	0.144192265738361	0.190179510984135	0.11773984011991	Cyp11a1	1
GO:1904018	BP	GO:1904018	positive regulation of vasculature development	2025-01-24	187/28928	0.0053475935828877	6.44563279857397	2.15276470077545	0.144192265738361	0.190179510984135	0.11773984011991	Smoc2	1
GO:0043123	BP	GO:0043123	positive regulation of canonical NF-kappaB signal transduction	2025-01-24	188/28928	0.00531914893617021	6.4113475177305	2.1449605664469	0.144906902863802	0.190729619580486	0.118080411498224	Cd74	1
GO:0043393	BP	GO:0043393	regulation of protein binding	2025-01-24	192/28928	0.00520833333333333	6.27777777777778	2.11430141971913	0.147759736655732	0.194086047533451	0.120158370835226	Mitd1	1
GO:0050714	BP	GO:0050714	positive regulation of protein secretion	2025-01-24	193/28928	0.00518134715025907	6.24525043177893	2.10677242973724	0.148471518612868	0.194362053807012	0.120329245890867	Pcsk1	1
GO:0048754	BP	GO:0048754	branching morphogenesis of an epithelial tube	2025-01-24	194/28928	0.00515463917525773	6.21305841924399	2.09929638261664	0.149182730847192	0.194362053807012	0.120329245890867	Rdh10	1
GO:0050792	BP	GO:0050792	regulation of viral process	2025-01-24	194/28928	0.00515463917525773	6.21305841924399	2.09929638261664	0.149182730847192	0.194362053807012	0.120329245890867	Cd74	1
GO:2001242	BP	GO:2001242	regulation of intrinsic apoptotic signaling pathway	2025-01-24	194/28928	0.00515463917525773	6.21305841924399	2.09929638261664	0.149182730847192	0.194362053807012	0.120329245890867	Cd74	1
GO:0007219	BP	GO:0007219	Notch signaling pathway	2025-01-24	195/28928	0.00512820512820513	6.18119658119658	2.09187261190768	0.149893373794907	0.194497272474768	0.120412959558236	Maml2	1
GO:0030308	BP	GO:0030308	negative regulation of cell growth	2025-01-24	195/28928	0.00512820512820513	6.18119658119658	2.09187261190768	0.149893373794907	0.194497272474768	0.120412959558236	Rerg	1
GO:0042770	BP	GO:0042770	signal transduction in response to DNA damage	2025-01-24	196/28928	0.00510204081632653	6.14965986394558	2.0845004629744	0.150603447891901	0.19502385878527	0.120738968325884	Cd74	1
GO:0030534	BP	GO:0030534	adult behavior	2025-01-24	198/28928	0.00505050505050505	6.08754208754209	2.06990846935353	0.152021891275673	0.196463774813924	0.121630418104687	Nr4a3	1
GO:0002705	BP	GO:0002705	positive regulation of leukocyte mediated immunity	2025-01-24	200/28928	0.005	6.02666666666667	2.05551539090649	0.153438064479225	0.19749758901844	0.122270450874377	H2-K1	1
GO:0042129	BP	GO:0042129	regulation of T cell proliferation	2025-01-24	200/28928	0.005	6.02666666666667	2.05551539090649	0.153438064479225	0.19749758901844	0.122270450874377	H2-Aa	1
GO:0048660	BP	GO:0048660	regulation of smooth muscle cell proliferation	2025-01-24	201/28928	0.00497512437810945	5.99668325041459	2.04839192637929	0.154145300849752	0.198010296281946	0.122587867145568	Nr4a3	1
GO:2000116	BP	GO:2000116	regulation of cysteine-type endopeptidase activity	2025-01-24	205/28928	0.0048780487804878	5.87967479674797	2.02037160164098	0.156968588245977	0.201233730131343	0.124583490039439	Casp8ap2	1
GO:0007369	BP	GO:0007369	gastrulation	2025-01-24	209/28928	0.00478468899521531	5.76714513556619	1.99308217380335	0.159782843486271	0.20443273986966	0.126563992004043	Nr4a3	1
GO:0048659	BP	GO:0048659	smooth muscle cell proliferation	2025-01-24	210/28928	0.00476190476190476	5.73968253968254	1.98637001194028	0.160484999263155	0.204922080732435	0.126866942172802	Nr4a3	1
GO:0021543	BP	GO:0021543	pallium development	2025-01-24	213/28928	0.00469483568075117	5.65884194053208	1.96648986413337	0.162588094213499	0.207194768172669	0.128273959440178	Nr4a3	1
GO:0031345	BP	GO:0031345	negative regulation of cell projection organization	2025-01-24	218/28928	0.00458715596330275	5.52905198776758	1.93418183731326	0.166082037007494	0.211227352622626	0.130770526215174	H2-K1	1
GO:0050821	BP	GO:0050821	protein stabilization	2025-01-24	220/28928	0.00454545454545455	5.47878787878788	1.92153681762136	0.167475698732773	0.211783997568019	0.131115144237036	Cd74	1
GO:0051048	BP	GO:0051048	negative regulation of secretion	2025-01-24	220/28928	0.00454545454545455	5.47878787878788	1.92153681762136	0.167475698732773	0.211783997568019	0.131115144237036	Cd74	1
GO:0043524	BP	GO:0043524	negative regulation of neuron apoptotic process	2025-01-24	221/28928	0.00452488687782805	5.45399698340875	1.91527215659025	0.168171692296602	0.211783997568019	0.131115144237036	Nr4a3	1
GO:0048736	BP	GO:0048736	appendage development	2025-01-24	221/28928	0.00452488687782805	5.45399698340875	1.91527215659025	0.168171692296602	0.211783997568019	0.131115144237036	Rdh10	1
GO:0060173	BP	GO:0060173	limb development	2025-01-24	221/28928	0.00452488687782805	5.45399698340875	1.91527215659025	0.168171692296602	0.211783997568019	0.131115144237036	Rdh10	1
GO:0050905	BP	GO:0050905	neuromuscular process	2025-01-24	222/28928	0.0045045045045045	5.42942942942943	1.90904549427567	0.168867128231561	0.212242802345943	0.131399189563052	Nr4a3	1
GO:0070374	BP	GO:0070374	positive regulation of ERK1 and ERK2 cascade	2025-01-24	227/28928	0.00440528634361234	5.30983847283407	1.87846778853542	0.17233595842002	0.216178765845856	0.133835938457817	Cd74	1
GO:0061138	BP	GO:0061138	morphogenesis of a branching epithelium	2025-01-24	232/28928	0.00431034482758621	5.19540229885058	1.84878013834174	0.175790911858222	0.2200819814475	0.136252413179584	Rdh10	1
GO:0010810	BP	GO:0010810	regulation of cell-substrate adhesion	2025-01-24	235/28928	0.00425531914893617	5.1290780141844	1.83137543614506	0.177857245182179	0.222234881406973	0.137585270203512	Smoc2	1
GO:0045637	BP	GO:0045637	regulation of myeloid cell differentiation	2025-01-24	236/28928	0.00423728813559322	5.10734463276836	1.82563973368361	0.178544919043945	0.222660103321339	0.137848524430815	Cd74	1
GO:0043542	BP	GO:0043542	endothelial cell migration	2025-01-24	237/28928	0.00421940928270042	5.08579465541491	1.81993639733094	0.179232041654531	0.223082987768067	0.13811033153553	Smoc2	1
GO:0002285	BP	GO:0002285	lymphocyte activation involved in immune response	2025-01-24	240/28928	0.00416666666666667	5.02222222222222	1.80301728506209	0.181290106204615	0.225207283095268	0.13942547947601	Cd74	1
GO:0050679	BP	GO:0050679	positive regulation of epithelial cell proliferation	2025-01-24	241/28928	0.004149377593361	5.00138312586445	1.79744013703253	0.181975028034338	0.225620876150891	0.139681534294911	Nr4a3	1
GO:0030595	BP	GO:0030595	leukocyte chemotaxis	2025-01-24	243/28928	0.00411522633744856	4.96022	1.7863777863044	0.183343224692539	0.226878391945786	0.140460060372053	Cd74	1
GO:0050730	BP	GO:0050730	regulation of peptidyl-tyrosine phosphorylation	2025-01-24	244/28928	0.00409836065573771	4.93989071038251	1.78089196968083	0.184026500363007	0.22728513821327	0.140711876355042	Cd74	1
GO:0042098	BP	GO:0042098	T cell proliferation	2025-01-24	246/28928	0.0040650406504065	4.89972899728997	1.77000955156191	0.185391408489345	0.228530563157058	0.141482917005027	H2-Aa	1
GO:0002822	BP	GO:0002822	regulation of adaptive immune response based on somatic recombination of immune receptors built from immunoglobulin superfamily domains	2025-01-24	247/28928	0.00404858299595142	4.87989203778677	1.76461236177971	0.186073041785359	0.22893055620809	0.14173055208219	H2-K1	1
GO:0002706	BP	GO:0002706	regulation of lymphocyte mediated immunity	2025-01-24	248/28928	0.00403225806451613	4.86021505376344	1.7592441328435	0.18675412846285	0.229328345487906	0.141976822808015	H2-K1	1
GO:0097191	BP	GO:0097191	extrinsic apoptotic signaling pathway	2025-01-24	250/28928	0.004	4.82133333333333	1.74859342554238	0.188114663639176	0.23055736021551	0.142737703918626	Casp8ap2	1
GO:0001763	BP	GO:0001763	morphogenesis of a branching structure	2025-01-24	252/28928	0.00396825396825397	4.78306878306878	1.73805520466812	0.18947301736906	0.231779015522076	0.143494028823093	Rdh10	1
GO:0045926	BP	GO:0045926	negative regulation of growth	2025-01-24	253/28928	0.00395256916996047	4.76416337285902	1.73282759800714	0.190151377237353	0.23216577677932	0.143733472117257	Rerg	1
GO:0009749	BP	GO:0009749	response to glucose	2025-01-24	254/28928	0.00393700787401575	4.74540682414698	1.72762730600022	0.190829192998339	0.232550404395315	0.143971594477434	Pcsk1	1
GO:0034764	BP	GO:0034764	positive regulation of transmembrane transport	2025-01-24	255/28928	0.00392156862745098	4.72679738562092	1.72245406726608	0.191506465069485	0.232932911023795	0.144208403737533	Nr4a3	1
GO:0097529	BP	GO:0097529	myeloid leukocyte migration	2025-01-24	256/28928	0.00390625	4.70833333333333	1.7173076239606	0.192183193867949	0.233250683884118	0.144405136422223	Cd74	1
GO:0002685	BP	GO:0002685	regulation of leukocyte migration	2025-01-24	257/28928	0.00389105058365759	4.69001297016861	1.71218772171523	0.192859379810581	0.233250683884118	0.144405136422223	Cd74	1
GO:2001234	BP	GO:2001234	negative regulation of apoptotic signaling pathway	2025-01-24	257/28928	0.00389105058365759	4.69001297016861	1.71218772171523	0.192859379810581	0.233250683884118	0.144405136422223	Cd74	1
GO:0007411	BP	GO:0007411	axon guidance	2025-01-24	258/28928	0.00387596899224806	4.67183	1.70709410957668	0.193535023313931	0.233562270155925	0.144598038999563	Nr4a3	1
GO:0030324	BP	GO:0030324	lung development	2025-01-24	259/28928	0.00386100386100386	4.65379665379665	1.70202653994792	0.194210124794241	0.233562270155925	0.144598038999563	Rdh10	1
GO:0097485	BP	GO:0097485	neuron projection guidance	2025-01-24	259/28928	0.00386100386100386	4.65379665379665	1.70202653994792	0.194210124794241	0.233562270155925	0.144598038999563	Nr4a3	1
GO:0009746	BP	GO:0009746	response to hexose	2025-01-24	260/28928	0.00384615384615385	4.63589743589744	1.69698476853039	0.194884684667446	0.233934612119538	0.144828555331416	Pcsk1	1
GO:0030323	BP	GO:0030323	respiratory tube development	2025-01-24	262/28928	0.00381679389312977	4.60050890585242	1.68697765928893	0.196232181254774	0.235111828381888	0.145557368092572	Rdh10	1
GO:0048762	BP	GO:0048762	mesenchymal cell differentiation	2025-01-24	263/28928	0.00380228136882129	4.5830164765526	1.68201184885709	0.196905118799248	0.235477949907309	0.145784033360794	Rdh10	1
GO:0043122	BP	GO:0043122	regulation of canonical NF-kappaB signal transduction	2025-01-24	265/28928	0.00377358490566038	4.54842767295597	1.6721545580262	0.198249374463415	0.236644039163965	0.146505957409992	Cd74	1
GO:0045055	BP	GO:0045055	regulated exocytosis	2025-01-24	266/28928	0.0037593984962406	4.53133	1.66726262334069	0.198920693411637	0.237004023191188	0.146728822962604	Nr4a3	1
GO:0034284	BP	GO:0034284	response to monosaccharide	2025-01-24	268/28928	0.00373134328358209	4.49751243781095	1.65755106173722	0.200261715609401	0.238159108915818	0.147443934742201	Pcsk1	1
GO:0048705	BP	GO:0048705	skeletal system morphogenesis	2025-01-24	269/28928	0.00371747211895911	4.48079306071871	1.65273099794666	0.200931419685653	0.238513037071303	0.147663051114018	Rdh10	1
GO:0045333	BP	GO:0045333	cellular respiration	2025-01-24	271/28928	0.003690036900369	4.44772447724477	1.64316123314856	0.202269215857396	0.239657240969668	0.148371425971861	Nr4a3	1
GO:0090257	BP	GO:0090257	regulation of muscle system process	2025-01-24	272/28928	0.00367647058823529	4.43137254901961	1.63841111182915	0.202937308777779	0.240005193591432	0.148586842900025	Nr4a3	1
GO:0044403	BP	GO:0044403	biological process involved in symbiotic interaction	2025-01-24	275/28928	0.00363636363636364	4.3830303030303	1.62429732592635	0.204938371819987	0.241925407618069	0.149775644424029	Cd74	1
GO:0002274	BP	GO:0002274	myeloid leukocyte activation	2025-01-24	279/28928	0.003584229390681	4.32019115890084	1.60579019244712	0.207598967882166	0.244166859472419	0.151163323788656	Nr4a3	1
GO:0019058	BP	GO:0019058	viral life cycle	2025-01-24	279/28928	0.003584229390681	4.32019115890084	1.60579019244712	0.207598967882166	0.244166859472419	0.151163323788656	Cd74	1
GO:0002791	BP	GO:0002791	regulation of peptide secretion	2025-01-24	281/28928	0.00355871886120996	4.28944246737841	1.59666654369511	0.208926064160315	0.244829263485853	0.15157341708542	Cd74	1
GO:0090087	BP	GO:0090087	regulation of peptide transport	2025-01-24	281/28928	0.00355871886120996	4.28944246737841	1.59666654369511	0.208926064160315	0.244829263485853	0.15157341708542	Cd74	1
GO:0016197	BP	GO:0016197	endosomal transport	2025-01-24	284/28928	0.00352112676056338	4.24413145539906	1.58313928470743	0.210912715600302	0.246256922950444	0.152457278844433	Arfip1	1
GO:0110053	BP	GO:0110053	regulation of actin filament organization	2025-01-24	284/28928	0.00352112676056338	4.24413145539906	1.58313928470743	0.210912715600302	0.246256922950444	0.152457278844433	Arfip1	1
GO:0016485	BP	GO:0016485	protein processing	2025-01-24	285/28928	0.00350877192982456	4.22923976608187	1.57867166770656	0.21157386958807	0.246453459793143	0.152578954498752	Pcsk1	1
GO:0051259	BP	GO:0051259	protein complex oligomerization	2025-01-24	286/28928	0.0034965034965035	4.21445221445221	1.57422449127152	0.212234492676778	0.246453459793143	0.152578954498752	Cd74	1
GO:0060560	BP	GO:0060560	developmental growth involved in morphogenesis	2025-01-24	286/28928	0.0034965034965035	4.21445221445221	1.57422449127152	0.212234492676778	0.246453459793143	0.152578954498752	Rdh10	1
GO:0007249	BP	GO:0007249	canonical NF-kappaB signal transduction	2025-01-24	291/28928	0.00343642611683849	4.14203894616266	1.55229	0.215529658896468	0.249545815011139	0.154493426815337	Cd74	1
GO:0002573	BP	GO:0002573	myeloid leukocyte differentiation	2025-01-24	292/28928	0.00342465753424658	4.12785388127854	1.54796112543981	0.216187105143857	0.249545815011139	0.154493426815337	Cd74	1
GO:0009743	BP	GO:0009743	response to carbohydrate	2025-01-24	293/28928	0.00341296928327645	4.11376564277588	1.54365229579113	0.216844023340412	0.249545815011139	0.154493426815337	Pcsk1	1
GO:0033002	BP	GO:0033002	muscle cell proliferation	2025-01-24	293/28928	0.00341296928327645	4.11376564277588	1.54365229579113	0.216844023340412	0.249545815011139	0.154493426815337	Nr4a3	1
GO:0060541	BP	GO:0060541	respiratory system development	2025-01-24	293/28928	0.00341296928327645	4.11376564277588	1.54365229579113	0.216844023340412	0.249545815011139	0.154493426815337	Rdh10	1
GO:0008406	BP	GO:0008406	gonad development	2025-01-24	296/28928	0.00337837837837838	4.07207207207207	1.53083984434361	0.218811613680549	0.251358860876759	0.155615880697165	Rdh10	1
GO:0048863	BP	GO:0048863	stem cell differentiation	2025-01-24	297/28928	0.00336700336700337	4.05836139169473	1.52660652084242	0.219466423727757	0.25166006727995	0.155802357113952	Rdh10	1
GO:0018108	BP	GO:0018108	peptidyl-tyrosine phosphorylation	2025-01-24	299/28928	0.00334448160535117	4.03121516164994	1.51819519929401	0.220774466150409	0.252707915718593	0.156451078456211	Cd74	1
GO:0045137	BP	GO:0045137	development of primary sexual characteristics	2025-01-24	300/28928	0.00333333333333333	4.01777777777778	1.5140169023953	0.221427699333978	0.253003841841497	0.156634285859667	Rdh10	1
GO:0032386	BP	GO:0032386	regulation of intracellular transport	2025-01-24	301/28928	0.00332225913621262	4.00442967884828	1.50985665170698	0.222080407703965	0.253298116260216	0.156816470695626	Arfip1	1
GO:0002429	BP	GO:0002429	immune response-activating cell surface receptor signaling pathway	2025-01-24	302/28928	0.0033112582781457	3.99116997792495	1.50571430205673	0.222732591663691	0.253590748235215	0.156997638697227	Nr4a3	1
GO:0018212	BP	GO:0018212	peptidyl-tyrosine modification	2025-01-24	303/28928	0.0033003300330033	3.97799779977998	1.50158970992855	0.223384251616185	0.253881746960948	0.157177795556741	Cd74	1
GO:0007416	BP	GO:0007416	synapse assembly	2025-01-24	304/28928	0.00328947368421053	3.96491228070175	1.49748273343833	0.224035387964175	0.254171121566435	0.157356946925932	Gabra6	1
GO:0033674	BP	GO:0033674	positive regulation of kinase activity	2025-01-24	310/28928	0.0032258064516129	3.88817204301075	1.47320305706813	0.227931232873248	0.257678871731485	0.159528589609606	Cd74	1
GO:0052548	BP	GO:0052548	regulation of endopeptidase activity	2025-01-24	310/28928	0.0032258064516129	3.88817204301075	1.47320305706813	0.227931232873248	0.257678871731485	0.159528589609606	Casp8ap2	1
GO:0051054	BP	GO:0051054	positive regulation of DNA metabolic process	2025-01-24	312/28928	0.00320512820512821	3.86324786324786	1.46524457837055	0.229225677216221	0.258686019534503	0.160152113251511	Smoc2	1
GO:0010721	BP	GO:0010721	negative regulation of cell development	2025-01-24	314/28928	0.00318471337579618	3.83864118895966	1.45735173431688	0.2305180415861	0.259687284106661	0.16077199459432	Cd74	1
GO:0051222	BP	GO:0051222	positive regulation of protein transport	2025-01-24	315/28928	0.00317460317460317	3.82645502645503	1.45342960911179	0.231163444780408	0.259957487902178	0.160939277344809	Pcsk1	1
GO:0002703	BP	GO:0002703	regulation of leukocyte mediated immunity	2025-01-24	319/28928	0.00313479623824451	3.77847439916405	1.43790020818857	0.233739873597981	0.261935767441094	0.162164027137355	H2-K1	1
GO:0045765	BP	GO:0045765	regulation of angiogenesis	2025-01-24	319/28928	0.00313479623824451	3.77847439916405	1.43790020818857	0.233739873597981	0.261935767441094	0.162164027137355	Smoc2	1
GO:0002768	BP	GO:0002768	immune response-regulating cell surface receptor signaling pathway	2025-01-24	320/28928	0.003125	3.76666666666667	1.43405702935324	0.234382686804792	0.262197735151608	0.1623262109404	Nr4a3	1
GO:0021537	BP	GO:0021537	telencephalon development	2025-01-24	322/28928	0.0031055900621118	3.74327122153209	1.42641685049242	0.235666763206486	0.263174904556372	0.162931175002467	Nr4a3	1
GO:0042113	BP	GO:0042113	B cell activation	2025-01-24	323/28928	0.00309597523219814	3.73168214654283	1.42261961927515	0.236308027195966	0.263432079013242	0.163090391309619	Cd74	1
GO:0030336	BP	GO:0030336	negative regulation of cell migration	2025-01-24	326/28928	0.00306748466257669	3.69734151329243	1.41131799706447	0.238228727080381	0.264652710673352	0.163846082476154	Cd74	1
GO:1901342	BP	GO:1901342	regulation of vasculature development	2025-01-24	326/28928	0.00306748466257669	3.69734151329243	1.41131799706447	0.238228727080381	0.264652710673352	0.163846082476154	Smoc2	1
GO:0006959	BP	GO:0006959	humoral immune response	2025-01-24	327/28928	0.00305810397553517	3.68603465851172	1.40758044229821	0.238867931001438	0.264903708947962	0.164001475118452	C4b	1
GO:0060485	BP	GO:0060485	mesenchyme development	2025-01-24	328/28928	0.00304878048780488	3.67479674796748	1.40385753119423	0.239506620895357	0.265153271146673	0.164155978688391	Rdh10	1
GO:0043523	BP	GO:0043523	regulation of neuron apoptotic process	2025-01-24	331/28928	0.00302114803625378	3.64149043303122	1.39277558680218	0.241419610366886	0.266810293526161	0.16518183867208	Nr4a3	1
GO:0030198	BP	GO:0030198	extracellular matrix organization	2025-01-24	333/28928	0.003003003003003	3.61961961961962	1.38545889440648	0.242692373786909	0.266836726582176	0.165198203336038	Smoc2	1
GO:0070372	BP	GO:0070372	regulation of ERK1 and ERK2 cascade	2025-01-24	333/28928	0.003003003003003	3.61961961961962	1.38545889440648	0.242692373786909	0.266836726582176	0.165198203336038	Cd74	1
GO:0090287	BP	GO:0090287	regulation of cellular response to growth factor stimulus	2025-01-24	333/28928	0.003003003003003	3.61961961961962	1.38545889440648	0.242692373786909	0.266836726582176	0.165198203336038	Smoc2	1
GO:0045229	BP	GO:0045229	external encapsulating structure organization	2025-01-24	334/28928	0.0029940119760479	3.60878243512974	1.38182161901876	0.243327987811357	0.267077466073767	0.16534724478169	Smoc2	1
GO:0043062	BP	GO:0043062	extracellular structure organization	2025-01-24	335/28928	0.00298507462686567	3.59800995024876	1.37819825539291	0.243963090570416	0.267316822317328	0.165495429860633	Smoc2	1
GO:0045862	BP	GO:0045862	positive regulation of proteolysis	2025-01-24	339/28928	0.00294985250737463	3.55555555555556	1.36384192825367	0.246498396815966	0.269633911875485	0.166929936410309	Casp8ap2	1
GO:0002790	BP	GO:0002790	peptide secretion	2025-01-24	341/28928	0.00293255131964809	3.5347018572825	1.35674467615691	0.247762992560497	0.27009537114163	0.167215625125863	Cd74	1
GO:0090596	BP	GO:0090596	sensory organ morphogenesis	2025-01-24	341/28928	0.00293255131964809	3.5347018572825	1.35674467615691	0.247762992560497	0.27009537114163	0.167215625125863	Nr4a3	1
GO:2000146	BP	GO:2000146	negative regulation of cell motility	2025-01-24	342/28928	0.00292397660818713	3.52436647173489	1.35321594363249	0.248394527460226	0.270324095249583	0.167357227866151	Cd74	1
GO:0097193	BP	GO:0097193	intrinsic apoptotic signaling pathway	2025-01-24	343/28928	0.00291545189504373	3.51409135082604	1.34970034865214	0.249025554233505	0.270551491972333	0.16749800882432	Cd74	1
GO:0051098	BP	GO:0051098	regulation of binding	2025-01-24	349/28928	0.00286532951289398	3.45367717287488	1.32887755515672	0.252801066097643	0.274188635141437	0.169749758516006	Mitd1	1
GO:0015833	BP	GO:0015833	peptide transport	2025-01-24	351/28928	0.00284900284900285	3.43399810066477	1.32203763994676	0.254055522735853	0.275083767016354	0.170303933270655	Cd74	1
GO:0048545	BP	GO:0048545	response to steroid hormone	2025-01-24	357/28928	0.00280112044817927	3.37628384687208	1.30181133202925	0.257806794260254	0.278674797842872	0.172527134882605	Pcsk1	1
GO:0016032	BP	GO:0016032	viral process	2025-01-24	359/28928	0.00278551532033426	3.35747446610956	1.29516484194351	0.259053195645777	0.279550670722126	0.173069386422927	Cd74	1
GO:0040013	BP	GO:0040013	negative regulation of locomotion	2025-01-24	360/28928	0.00277777777777778	3.34814814814815	1.29185916279254	0.259675643869533	0.279751407933396	0.17319366251891	Cd74	1
GO:0070371	BP	GO:0070371	ERK1 and ERK2 cascade	2025-01-24	362/28928	0.00276243093922652	3.32965009208103	1.28528254517993	0.26091903731011	0.280619300194263	0.173730973270773	Cd74	1
GO:0031647	BP	GO:0031647	regulation of protein stability	2025-01-24	363/28928	0.00275482093663912	3.32047750229568	1.28201145251008	0.261539983298507	0.280815961967073	0.17385272626913	Cd74	1
GO:0051347	BP	GO:0051347	positive regulation of transferase activity	2025-01-24	364/28928	0.00274725274725275	3.31135531135531	1.27875173567646	0.262160429312889	0.28101143008288	0.173973740276288	Cd74	1
GO:0008202	BP	GO:0008202	steroid metabolic process	2025-01-24	366/28928	0.00273224043715847	3.29326047358834	1.27226612906135	0.263399822959647	0.28139881086189	0.174213567115416	Cyp11a1	1
GO:0032956	BP	GO:0032956	regulation of actin cytoskeleton organization	2025-01-24	366/28928	0.00273224043715847	3.29326047358834	1.27226612906135	0.263399822959647	0.28139881086189	0.174213567115416	Arfip1	1
GO:0051345	BP	GO:0051345	positive regulation of hydrolase activity	2025-01-24	368/28928	0.00271739130434783	3.27536231884058	1.26582513146177	0.264637221327628	0.282250347539117	0.174740752150829	Casp8ap2	1
GO:0007548	BP	GO:0007548	sex differentiation	2025-01-24	372/28928	0.00268817204301075	3.24014336917563	1.25307464292185	0.267106044513625	0.283938597899226	0.175785945328858	Rdh10	1
GO:1904951	BP	GO:1904951	positive regulation of establishment of protein localization	2025-01-24	372/28928	0.00268817204301075	3.24014336917563	1.25307464292185	0.267106044513625	0.283938597899226	0.175785945328858	Pcsk1	1
GO:0001822	BP	GO:0001822	kidney development	2025-01-24	375/28928	0.00266666666666667	3.21422222222222	1.24362461853107	0.268952447116857	0.285428010930307	0.176708038625052	Rdh10	1
GO:0031589	BP	GO:0031589	cell-substrate adhesion	2025-01-24	377/28928	0.0026525198938992	3.19717064544651	1.23737730309847	0.270180904690104	0.286257784969185	0.177221750444836	Smoc2	1
GO:0015980	BP	GO:0015980	energy derivation by oxidation of organic compounds	2025-01-24	380/28928	0.00263157894736842	3.1719298245614	1.22808404077457	0.272019882437723	0.28773060172043	0.178133569009939	Nr4a3	1
GO:0010038	BP	GO:0010038	response to metal ion	2025-01-24	384/28928	0.00260416666666667	3.13888888888889	1.21583534556381	0.274464946015008	0.289838600322274	0.179438627673039	Pcsk1	1
GO:0048608	BP	GO:0048608	reproductive structure development	2025-01-24	386/28928	0.00259067357512953	3.12262521588946	1.20977084776436	0.275684524605707	0.290647664921477	0.179939518310858	Rdh10	1
GO:0030522	BP	GO:0030522	intracellular receptor signaling pathway	2025-01-24	388/28928	0.00257731958762887	3.10652920962199	1.20374558789857	0.276902138442322	0.291452004501689	0.180437483696751	Nr4a3	1
GO:0072001	BP	GO:0072001	renal system development	2025-01-24	390/28928	0.00256410256410256	3.09059829059829	1.19775908048404	0.278117790552688	0.292251645482415	0.180932540186995	Rdh10	1
GO:0061458	BP	GO:0061458	reproductive system development	2025-01-24	391/28928	0.00255754475703325	3.08269394714408	1.19478020957225	0.278724881905506	0.292410227989246	0.181030718370878	Rdh10	1
GO:0042060	BP	GO:0042060	wound healing	2025-01-24	394/28928	0.00253807106598985	3.05922165820643	1.18590042356774	0.280543221683734	0.293836936436721	0.18191399135667	Smoc2	1
GO:0051402	BP	GO:0051402	neuron apoptotic process	2025-01-24	398/28928	0.00251256281407035	3.0284757118928	1.17419116044007	0.282960842132533	0.295552102445123	0.182975847970788	Nr4a3	1
GO:0006887	BP	GO:0006887	exocytosis	2025-01-24	399/28928	0.0025062656641604	3.02088554720134	1.17128676413168	0.283564029647037	0.295552102445123	0.182975847970788	Nr4a3	1
GO:1903532	BP	GO:1903532	positive regulation of secretion by cell	2025-01-24	399/28928	0.0025062656641604	3.02088554720134	1.17128676413168	0.283564029647037	0.295552102445123	0.182975847970788	Pcsk1	1
GO:0052547	BP	GO:0052547	regulation of peptidase activity	2025-01-24	400/28928	0.0025	3.01333333333333	1.1683914251615	0.284166730873455	0.295699471574488	0.183067083970083	Casp8ap2	1
GO:0045089	BP	GO:0045089	positive regulation of innate immune response	2025-01-24	404/28928	0.00247524752475248	2.98349834983498	1.15689956170274	0.286572680394353	0.297238006687347	0.184019588670876	Cd74	1
GO:0060562	BP	GO:0060562	epithelial tube morphogenesis	2025-01-24	404/28928	0.00247524752475248	2.98349834983498	1.15689956170274	0.286572680394353	0.297238006687347	0.184019588670876	Rdh10	1
GO:1902903	BP	GO:1902903	regulation of supramolecular fiber organization	2025-01-24	406/28928	0.00246305418719212	2.9688013136289	1.15120658159557	0.287772747163484	0.298000534623253	0.184491668532665	Arfip1	1
GO:0042886	BP	GO:0042886	amide transport	2025-01-24	407/28928	0.00245700245700246	2.96150696150696	1.14837314663672	0.288372054858179	0.298139495425956	0.184577698949972	Cd74	1
GO:0050900	BP	GO:0050900	leukocyte migration	2025-01-24	409/28928	0.00244498777506112	2.94702526487368	1.14273213069745	0.289569220733243	0.298895121562011	0.185045505918184	Cd74	1
GO:0032970	BP	GO:0032970	regulation of actin filament-based process	2025-01-24	416/28928	0.00240384615384615	2.8974358974359	1.12325479501526	0.293744120482877	0.302717011623029	0.187411632123954	Arfip1	1
GO:0043010	BP	GO:0043010	camera-type eye development	2025-01-24	423/28928	0.00236406619385343	2.84949	1.10417897383003	0.297895502614362	0.306502435274167	0.189755182031958	Rdh10	1
GO:0048872	BP	GO:0048872	homeostasis of number of cells	2025-01-24	431/28928	0.00232018561484919	2.79659706109822	1.08284948214393	0.302611304815183	0.31085552305534	0.192450171921936	Cd74	1
GO:0050678	BP	GO:0050678	regulation of epithelial cell proliferation	2025-01-24	432/28928	0.00231481481481481	2.79012345679012	1.08021760275231	0.303198641330761	0.310960526548829	0.192515179421805	Nr4a3	1
GO:0002833	BP	GO:0002833	positive regulation of response to biotic stimulus	2025-01-24	434/28928	0.00230414746543779	2.77726574500768	1.07497625064477	0.304371892555701	0.3116651487671	0.192951409943668	Cd74	1
GO:2001233	BP	GO:2001233	regulation of apoptotic signaling pathway	2025-01-24	447/28928	0.00223713646532438	2.69649515287099	1.04161472839986	0.311952006647365	0.318917442202489	0.197441293555035	Cd74	1
GO:0051047	BP	GO:0051047	positive regulation of secretion	2025-01-24	451/28928	0.00221729490022173	2.67257945306726	1.03158793706106	0.314268380159239	0.320773935799478	0.198590645859928	Pcsk1	1
GO:0001558	BP	GO:0001558	regulation of cell growth	2025-01-24	456/28928	0.00219298245614035	2.64327485380117	1.0192060376801	0.317153338887948	0.323203959025715	0.200095069468256	Rerg	1
GO:0003012	BP	GO:0003012	muscle system process	2025-01-24	460/28928	0.00217391304347826	2.62028985507246	1.00941904503124	0.319452927451545	0.325030676978477	0.201225987718016	Nr4a3	1
GO:0043603	BP	GO:0043603	amide metabolic process	2025-01-24	466/28928	0.00214592274678112	2.5865522174535	0.994931007247856	0.322888400132346	0.328005490467249	0.203067690132446	Pcsk1	1
GO:0001654	BP	GO:0001654	eye development	2025-01-24	473/28928	0.00211416490486258	2.54827343199436	0.978311776098926	0.326875446727867	0.331530318595827	0.205249905756839	Rdh10	1
GO:0007015	BP	GO:0007015	actin filament organization	2025-01-24	476/28928	0.00210084033613445	2.53221288515406	0.971280189732927	0.328577284809849	0.331681952067895	0.205343781804083	Arfip1	1
GO:0032496	BP	GO:0032496	response to lipopolysaccharide	2025-01-24	476/28928	0.00210084033613445	2.53221288515406	0.971280189732927	0.328577284809849	0.331681952067895	0.205343781804083	Pcsk1	1
GO:0150063	BP	GO:0150063	visual system development	2025-01-24	476/28928	0.00210084033613445	2.53221288515406	0.971280189732927	0.328577284809849	0.331681952067895	0.205343781804083	Rdh10	1
GO:0006631	BP	GO:0006631	fatty acid metabolic process	2025-01-24	478/28928	0.00209205020920502	2.52161785216179	0.966622171195675	0.32970955191003	0.332301608135738	0.20572740991407	Cd74	1
GO:0048880	BP	GO:0048880	sensory system development	2025-01-24	483/28928	0.0020703933747412	2.49551414768806	0.955079374987605	0.332532219639443	0.334620334048482	0.207162929528332	Rdh10	1
GO:0002237	BP	GO:0002237	response to molecule of bacterial origin	2025-01-24	494/28928	0.00202429149797571	2.43994601889339	0.93018439784843	0.338702046182673	0.340294689033062	0.210675913893529	Pcsk1	1
GO:0045088	BP	GO:0045088	regulation of innate immune response	2025-01-24	496/28928	0.00201612903225806	2.43010752688172	0.925729641303495	0.339817944871016	0.340881537812709	0.211039231062306	Cd74	1
GO:0009410	BP	GO:0009410	response to xenobiotic stimulus	2025-01-24	498/28928	0.00200803212851406	2.42034805890228	0.921296386948207	0.340932038882334	0.341464745193088	0.211400293846447	Pcsk1	1
GO:0051656	BP	GO:0051656	establishment of organelle localization	2025-01-24	500/28928	0.002	2.41066666666667	0.916884429168869	0.342044331008527	0.342044331008527	0.211759114525355	Nr4a3	1
GO:0042611	CC	GO:0042611	MHC protein complex	2025-04-24	41/28829	0.0975609756097561	117.191056910569	21.4900695642939	3.6636259395311e-08	2.89426449222957e-06	1.54257934296046e-06	H2-K1/Cd74/H2-Eb1/H2-Aa	4
GO:0042613	CC	GO:0042613	MHC class II protein complex	2025-03-24	13/28829	0.230769230769231	277.201923076923	28.7514971511862	1.44181915496178e-07	5.69518566209905e-06	3.03540874728797e-06	Cd74/H2-Eb1/H2-Aa	3
GO:0005770	CC	GO:0005770	late endosome	2025-04-24	306/28829	0.0130718954248366	15.7020697167756	7.46312177255988	0.000111840522230245	0.00294513375206313	0.00156969154007362	Cd74/Mitd1/H2-Eb1/H2-Aa	4
GO:0098791	CC	GO:0098791	Golgi apparatus subcompartment	2025-04-24	376/28829	0.0106382978723404	12.7788120567376	6.63606025159029	0.000246123819876528	0.00486094544256143	0.00259077705133188	Pcsk1/H2-K1/Arfip1/Lyz2	4
GO:0031902	CC	GO:0031902	late endosome membrane	2025-03-24	164/28829	0.0182926829268293	21.9733231707317	7.77485212294021	0.00033506347964875	0.00529400297845026	0.00282158719704211	Mitd1/H2-Eb1/H2-Aa	3
GO:0005765	CC	GO:0005765	lysosomal membrane	2025-03-24	317/28829	0.00946372239747634	11.3679022082019	5.35778916834833	0.00224597772144479	0.0253474628563055	0.0135096404297431	H2-K1/H2-Eb1/H2-Aa	3
GO:0098852	CC	GO:0098852	lytic vacuole membrane	2025-03-24	317/28829	0.00946372239747634	11.3679022082019	5.35778916834833	0.00224597772144479	0.0253474628563055	0.0135096404297431	H2-K1/H2-Eb1/H2-Aa	3
GO:0005774	CC	GO:0005774	vacuolar membrane	2025-03-24	378/28829	0.00793650793650794	9.53339947089947	4.82056725571389	0.00368927557033549	0.0348710077473161	0.0185854804782498	H2-K1/H2-Eb1/H2-Aa	3
GO:0031985	CC	GO:0031985	Golgi cisterna	2025-02-24	113/28829	0.0176991150442478	21.2603244837758	6.22877414692186	0.00397264645222589	0.0348710077473161	0.0185854804782498	H2-K1/Lyz2	2
GO:0005788	CC	GO:0005788	endoplasmic reticulum lumen	2025-02-24	124/28829	0.0161290322580645	19.3743279569892	5.91864740718881	0.00476090895859183	0.0376111807728755	0.0200459324572288	Pcsk1/Lyz2	2
GO:0005795	CC	GO:0005795	Golgi stack	2025-02-24	147/28829	0.0136054421768707	16.342970521542	5.38322261826244	0.00662179739728438	0.0475565449441333	0.0253465929082656	H2-K1/Lyz2	2
GO:0000137	CC	GO:0000137	Golgi cis cisterna	2025-01-24	15/28829	0.0666666666666667	80.0805555555556	8.84285498502728	0.0124179156138304	0.0627646835761487	0.033452196442984	Lyz2	1
GO:0042824	CC	GO:0042824	MHC class I peptide loading complex	2025-01-24	15/28829	0.0666666666666667	80.0805555555556	8.84285498502728	0.0124179156138304	0.0627646835761487	0.033452196442984	H2-K1	1
GO:0098553	CC	GO:0098553	lumenal side of endoplasmic reticulum membrane	2025-01-24	15/28829	0.0666666666666667	80.0805555555556	8.84285498502728	0.0124179156138304	0.0627646835761487	0.033452196442984	H2-K1	1
GO:0030061	CC	GO:0030061	mitochondrial crista	2025-01-24	16/28829	0.0625	75.0755208333333	8.55498797083876	0.0132405008163453	0.0627646835761487	0.033452196442984	Cyp11a1	1
GO:0005614	CC	GO:0005614	interstitial matrix	2025-01-24	17/28829	0.0588235294117647	70.6593137254902	8.29269871069553	0.0140624293895731	0.0627646835761487	0.033452196442984	Smoc2	1
GO:0043204	CC	GO:0043204	perikaryon	2025-02-24	226/28829	0.00884955752212389	10.6301622418879	4.19528015917426	0.0150751292273175	0.0627646835761487	0.033452196442984	Pcsk1/Cyp11a1	2
GO:1902711	CC	GO:1902711	GABA-A receptor complex	2025-01-24	19/28829	0.0526315789473684	63.2214912280702	7.8311316409345	0.0157043186533322	0.0627646835761487	0.033452196442984	Gabra6	1
GO:1902710	CC	GO:1902710	GABA receptor complex	2025-01-24	21/28829	0.0476190476190476	57.2003968253968	7.43654847189392	0.0173435874117877	0.0627646835761487	0.033452196442984	Gabra6	1
GO:0034774	CC	GO:0034774	secretory granule lumen	2025-01-24	22/28829	0.0454545454545455	54.6003787878788	7.25954030316502	0.0181622403520166	0.0627646835761487	0.033452196442984	Pcsk1	1
GO:0005802	CC	GO:0005802	trans-Golgi network	2025-02-24	261/28829	0.00766283524904215	9.20466155810983	3.84343856895222	0.0197661186196675	0.0627646835761487	0.033452196442984	Pcsk1/Arfip1	2
GO:0005797	CC	GO:0005797	Golgi medial cisterna	2025-01-24	24/28829	0.0416666666666667	50.0503472222222	6.93893317231801	0.0197975858522687	0.0627646835761487	0.033452196442984	H2-K1	1
GO:0060205	CC	GO:0060205	cytoplasmic vesicle lumen	2025-01-24	25/28829	0.04	48.0483333333333	6.79308086264746	0.0206142794103157	0.0627646835761487	0.033452196442984	Pcsk1	1
GO:0098576	CC	GO:0098576	lumenal side of membrane	2025-01-24	25/28829	0.04	48.0483333333333	6.79308086264746	0.0206142794103157	0.0627646835761487	0.033452196442984	H2-K1	1
GO:0032398	CC	GO:0032398	MHC class Ib protein complex	2025-01-24	26/28829	0.0384615384615385	46.2003205128205	6.65561610448299	0.0214303208383867	0.0627646835761487	0.033452196442984	H2-K1	1
GO:0033106	CC	GO:0033106	cis-Golgi network membrane	2025-01-24	26/28829	0.0384615384615385	46.2003205128205	6.65561610448299	0.0214303208383867	0.0627646835761487	0.033452196442984	H2-K1	1
GO:0031983	CC	GO:0031983	vesicle lumen	2025-01-24	27/28829	0.037037037037037	44.4891975308642	6.52575689468996	0.0222457106345844	0.0627646835761487	0.033452196442984	Pcsk1	1
GO:0042612	CC	GO:0042612	MHC class I protein complex	2025-01-24	27/28829	0.037037037037037	44.4891975308642	6.52575689468996	0.0222457106345844	0.0627646835761487	0.033452196442984	H2-K1	1
GO:0043083	CC	GO:0043083	synaptic cleft	2025-01-24	31/28829	0.032258064516129	38.7486559139785	6.06988011736907	0.0255007634499953	0.06946759698447	0.0370247019237681	Cbln3	1
GO:0070971	CC	GO:0070971	endoplasmic reticulum exit site	2025-01-24	34/28829	0.0294117647058824	35.3296568627451	5.78135073529844	0.0279352352799606	0.0735627862372295	0.0392073477613481	H2-K1	1
GO:0030140	CC	GO:0030140	trans-Golgi network transport vesicle	2025-01-24	38/28829	0.0263157894736842	31.6107456140351	5.45024806691983	0.0311721327835339	0.0789499873646825	0.0420786075228155	Lyz2	1
GO:0032809	CC	GO:0032809	neuronal cell body membrane	2025-01-24	39/28829	0.0256410256410256	30.8002136752137	5.37538762218815	0.0319797417173397	0.0789499873646825	0.0420786075228155	Gabra6	1
GO:0044298	CC	GO:0044298	cell body membrane	2025-01-24	42/28829	0.0238095238095238	28.6001984126984	5.1667516068295	0.0343986993536094	0.0817969031886547	0.0435959510665715	Gabra6	1
GO:0098688	CC	GO:0098688	parallel fiber to Purkinje cell synapse	2025-01-24	43/28829	0.0232558139534884	27.9350775193798	5.10200329575943	0.0352037304862565	0.0817969031886547	0.0435959510665715	Cbln3	1
GO:0001772	CC	GO:0001772	immunological synapse	2025-01-24	52/28829	0.0192307692307692	23.1001602564103	4.60419039078242	0.0424201247205804	0.0930886070257182	0.0496141809597432	H2-Eb1	1
GO:0034707	CC	GO:0034707	chloride channel complex	2025-01-24	52/28829	0.0192307692307692	23.1001602564103	4.60419039078242	0.0424201247205804	0.0930886070257182	0.0496141809597432	Gabra6	1
GO:0032588	CC	GO:0032588	trans-Golgi network membrane	2025-01-24	55/28829	0.0181818181818182	21.8401515151515	4.46540685755543	0.0448140733010091	0.094235049601032	0.0502252096474521	Arfip1	1
GO:0032590	CC	GO:0032590	dendrite membrane	2025-01-24	56/28829	0.0178571428571429	21.4501488095238	4.42157352334919	0.0456107808231044	0.094235049601032	0.0502252096474521	Gabra6	1
GO:0043235	CC	GO:0043235	receptor complex	2025-02-24	416/28829	0.00480769230769231	5.77504006410256	2.83167937274059	0.0465211004359525	0.094235049601032	0.0502252096474521	Cd74/Gabra6	2
GO:0030670	CC	GO:0030670	phagocytic vesicle membrane	2025-01-24	62/28829	0.0161290322580645	19.3743279569892	4.18060330468105	0.0503776689996982	0.0967692686303448	0.051575892674401	H2-K1	1
GO:0005791	CC	GO:0005791	rough endoplasmic reticulum	2025-01-24	64/28829	0.015625	18.7688802083333	4.10768181242747	0.051961555024676	0.0967692686303448	0.051575892674401	Lyz2	1
GO:0030133	CC	GO:0030133	transport vesicle	2025-02-24	445/28829	0.00449438202247191	5.39868913857678	2.69926432625839	0.052475054899167	0.0967692686303448	0.051575892674401	Pcsk1/Lyz2	2
GO:0005771	CC	GO:0005771	multivesicular body	2025-01-24	66/28829	0.0151515151515152	18.2001262626263	4.03799195998226	0.0535429091661711	0.0967692686303448	0.051575892674401	Cd74	1
GO:0098686	CC	GO:0098686	hippocampal mossy fiber to CA3 synapse	2025-01-24	67/28829	0.0149253731343284	17.9284825870647	4.00428360782552	0.054332637990703	0.0967692686303448	0.051575892674401	Gabra6	1
GO:0005801	CC	GO:0005801	cis-Golgi network	2025-01-24	68/28829	0.0147058823529412	17.6648284313725	3.97129592295208	0.055121735295766	0.0967692686303448	0.051575892674401	H2-K1	1
GO:0017053	CC	GO:0017053	transcription repressor complex	2025-01-24	82/28829	0.0121951219512195	14.6488821138211	3.57261882439657	0.0661030578978454	0.112419924986056	0.0599173484269454	Lin9	1
GO:0032589	CC	GO:0032589	neuron projection membrane	2025-01-24	83/28829	0.0120481927710843	14.4723895582329	3.54792070922334	0.0668827401815778	0.112419924986056	0.0599173484269454	Gabra6	1
GO:0030666	CC	GO:0030666	endocytic vesicle membrane	2025-01-24	85/28829	0.0117647058823529	14.131862745098	3.49978312959992	0.0684402337286294	0.112641218011703	0.0600352927444118	H2-K1	1
GO:0005798	CC	GO:0005798	Golgi-associated vesicle	2025-01-24	98/28829	0.0102040816326531	12.2572278911565	3.22216712677255	0.0785033812615782	0.126566675911524	0.0674572556490468	Lyz2	1
GO:0060076	CC	GO:0060076	excitatory synapse	2025-01-24	105/28829	0.00952380952380952	11.4400793650794	3.09353424842813	0.083878763254931	0.132528445942791	0.0706347480041525	Cbln3	1
GO:0016605	CC	GO:0016605	PML body	2025-01-24	113/28829	0.00884955752212389	10.6301622418879	2.96066855449274	0.0899852617307346	0.139388934837805	0.0742912377549925	Casp8ap2	1
GO:0005604	CC	GO:0005604	basement membrane	2025-01-24	116/28829	0.00862068965517241	10.3552442528736	2.91422968524569	0.0922651263992138	0.140172018952652	0.074708604371833	Smoc2	1
GO:0005811	CC	GO:0005811	lipid droplet	2025-01-24	119/28829	0.00840336134453781	10.0942	2.86945708974823	0.0945395167291558	0.140521603833317	0.0748949254274843	Rdh10	1
GO:0005902	CC	GO:0005902	microvillus	2025-01-24	121/28829	0.00826446280991736	9.92734159779614	2.8404837375429	0.0960527418607486	0.140521603833317	0.0748949254274843	Lyz2	1
GO:0140534	CC	GO:0140534	endoplasmic reticulum protein-containing complex	2025-01-24	127/28829	0.0078740157480315	9.45833333333333	2.75746186135039	0.100577889717918	0.14446642341301	0.0769974275352484	H2-K1	1
GO:0045335	CC	GO:0045335	phagocytic vesicle	2025-01-24	131/28829	0.00763358778625954	9.16952926208651	2.70511543648007	0.10358258574244	0.146125433458084	0.0778816434153681	H2-K1	1
GO:0001650	CC	GO:0001650	fibrillar center	2025-01-24	154/28829	0.00649350649350649	7.80005411255411	2.44230530940469	0.12067378581041	0.167249632965306	0.0891403773299431	Rerg	1
GO:0030136	CC	GO:0030136	clathrin-coated vesicle	2025-01-24	164/28829	0.00609756097560976	7.32444105691057	2.34448273063137	0.128006936515758	0.174354275599049	0.0929269956557224	Lyz2	1
GO:0098982	CC	GO:0098982	GABA-ergic synapse	2025-01-24	172/28829	0.00581395348837209	6.98376937984496	2.27197028226881	0.133831223951842	0.179197740545687	0.0955084559870416	Gabra6	1
GO:0031901	CC	GO:0031901	early endosome membrane	2025-01-24	191/28829	0.00523560209424084	6.28904886561955	2.11690738753392	0.147514868597096	0.19422791031951	0.10351920603305	H2-K1	1
GO:0099634	CC	GO:0099634	postsynaptic specialization membrane	2025-01-24	200/28829	0.005	6.00604166666667	2.05062055513418	0.153924055161799	0.199344268160363	0.106246112277342	Gabra6	1
GO:0031256	CC	GO:0031256	leading edge membrane	2025-01-24	205/28829	0.0048780487804878	5.85955284552846	2.01551955411175	0.157464734188313	0.200640548401238	0.106937001146563	Gabra6	1
GO:0043679	CC	GO:0043679	axon terminus	2025-01-24	209/28829	0.00478468899521531	5.74740829346092	1.9882630894805	0.160287049194891	0.200994871212642	0.107125847415132	Pcsk1	1
GO:0044306	CC	GO:0044306	neuron projection terminus	2025-01-24	231/28829	0.00432900432900433	5.20003607503608	1.84999313777795	0.175648551755108	0.214321364974521	0.114228575602676	Pcsk1	1
GO:0030139	CC	GO:0030139	endocytic vesicle	2025-01-24	232/28829	0.00431034482758621	5.17762212643678	1.84413133455356	0.176340363586631	0.214321364974521	0.114228575602676	H2-K1	1
GO:0030496	CC	GO:0030496	midbody	2025-01-24	239/28829	0.00418410041841004	5.02597629009763	1.80402280592336	0.181167490862066	0.216851996637927	0.115577346642466	Mitd1	1
GO:0030135	CC	GO:0030135	coated vesicle	2025-01-24	254/28829	0.00393700787401575	4.72916666666667	1.72311582167438	0.191420207346293	0.222385240887605	0.118526444177271	Lyz2	1
GO:0090575	CC	GO:0090575	RNA polymerase II transcription regulator complex	2025-01-24	254/28829	0.00393700787401575	4.72916666666667	1.72311582167438	0.191420207346293	0.222385240887605	0.118526444177271	Jdp2	1
GO:0042734	CC	GO:0042734	presynaptic membrane	2025-01-24	274/28829	0.00364963503649635	4.38397201946472	1.6245755034145	0.204899265996887	0.231243457339344	0.12324767879512	Gabra6	1
GO:0098858	CC	GO:0098858	actin-based cell projection	2025-01-24	274/28829	0.00364963503649635	4.38397201946472	1.6245755034145	0.204899265996887	0.231243457339344	0.12324767879512	Lyz2	1
GO:0034702	CC	GO:0034702	monoatomic ion channel complex	2025-01-24	349/28829	0.00286532951289398	3.44185768863419	1.3247746478498	0.253553329696978	0.28212271895861	0.150365206640165	Gabra6	1
GO:0062023	CC	GO:0062023	collagen-containing extracellular matrix	2025-01-24	390/28829	0.00256410256410256	3.08002136752137	1.19377334352211	0.278931066842607	0.305800128665606	0.162984745458018	Smoc2	1
GO:0031253	CC	GO:0031253	cell projection membrane	2025-01-24	396/28829	0.00252525252525253	3.03335437710438	1.17605670739351	0.282574802437839	0.305800128665606	0.162984745458018	Gabra6	1
GO:0045211	CC	GO:0045211	postsynaptic membrane	2025-01-24	406/28829	0.00246305418719212	2.95864121510673	1.14726009019759	0.288608515057446	0.308109090399165	0.164215371298689	Gabra6	1
GO:0150034	CC	GO:0150034	distal axon	2025-01-24	430/28829	0.00232558139534884	2.79350775193798	1.08159557003551	0.30289165713937	0.31904587885347	0.170044439095787	Pcsk1	1
GO:0005769	CC	GO:0005769	early endosome	2025-01-24	444/28829	0.00225225225225225	2.70542417417417	1.04534197201168	0.31109614080871	0.323376251630107	0.172352432581003	H2-K1	1
GO:0031252	CC	GO:0031252	cell leading edge	2025-01-24	484/28829	0.00206611570247934	2.48183539944904	0.948993752441485	0.334030773457446	0.337968357408405	0.180129704148384	Gabra6	1
GO:0005874	CC	GO:0005874	microtubule	2025-01-24	489/28829	0.00204498977505112	2.45645875937287	0.937630306085318	0.336845615940143	0.337968357408405	0.180129704148384	Rassf3	1
GO:1902495	CC	GO:1902495	transmembrane transporter complex	2025-01-24	491/28829	0.00203665987780041	2.4464528173795	0.933123995553336	0.337968357408405	0.337968357408405	0.180129704148384	Gabra6	1
GO:0023026	MF	GO:0023026	MHC class II protein complex binding	2025-03-24	14/28409	0.214285714285714	253.651785714286	27.4945714394639	1.91642469213119e-07	2.35720237132136e-05	1.27089216425542e-05	Cd74/H2-Eb1/H2-Aa	3
GO:0023023	MF	GO:0023023	MHC protein complex binding	2025-03-24	23/28409	0.130434782608696	154.396739130435	21.3997868484816	9.27772363966646e-07	5.70580003839487e-05	3.07629783841572e-05	Cd74/H2-Eb1/H2-Aa	3
GO:0042609	MF	GO:0042609	CD4 receptor binding	2025-02-24	11/28409	0.181818181818182	215.219696969697	20.662999586613	3.74444015709539e-05	0.00110478822885706	0.000595649622747067	Cd74/H2-Eb1	2
GO:0042605	MF	GO:0042605	peptide antigen binding	2025-03-24	79/28409	0.0379746835443038	44.9509493670886	11.3747018041493	4.01607065022354e-05	0.00110478822885706	0.000595649622747067	H2-K1/H2-Eb1/H2-Aa	3
GO:0035497	MF	GO:0035497	cAMP response element binding	2025-02-24	12/28409	0.166666666666667	197.284722222222	19.7752686070983	4.49100906039456e-05	0.00110478822885706	0.000595649622747067	Nr4a3/Jdp2	2
GO:0042277	MF	GO:0042277	peptide binding	2025-04-24	303/28409	0.0132013201320132	15.6265126512651	7.44293259013659	0.000113907260985499	0.00233509885020273	0.00125897498983973	H2-K1/Cd74/H2-Eb1/H2-Aa	4
GO:0042608	MF	GO:0042608	T cell receptor binding	2025-02-24	35/28409	0.0571428571428571	67.6404761904762	11.4707901025927	0.000400094454660563	0.00703023113189275	0.00379036851783691	H2-K1/H2-Eb1	2
GO:0003823	MF	GO:0003823	antigen binding	2025-03-24	234/28409	0.0128205128205128	15.1757478632479	6.33145387856814	0.000982581955904394	0.0151071975720301	0.00814508726604959	H2-K1/H2-Eb1/H2-Aa	3
GO:0042287	MF	GO:0042287	MHC protein binding	2025-02-24	61/28409	0.0327868852459016	38.8101092896175	8.59593532753279	0.00121415862268852	0.0165935011767431	0.00894643195665227	H2-K1/Cd74	2
GO:0140375	MF	GO:0140375	immune receptor activity	2025-02-24	141/28409	0.0141843971631206	16.7901891252955	5.46551194730601	0.00628445040547364	0.0772987399873258	0.04167582900472	Cd74/H2-Eb1	2
GO:0062061	MF	GO:0062061	TAP complex binding	2025-01-24	10/28409	0.1	118.370833333333	10.7941926637553	0.00841731148295011	0.0774844222271508	0.041775940096795	H2-K1	1
GO:0001849	MF	GO:0001849	complement component C1q complex binding	2025-01-24	11/28409	0.0909090909090909	107.609848484848	10.2832712693218	0.00925529819108817	0.0774844222271508	0.041775940096795	C4b	1
GO:0003796	MF	GO:0003796	lysozyme activity	2025-01-24	11/28409	0.0909090909090909	107.609848484848	10.2832712693218	0.00925529819108817	0.0774844222271508	0.041775940096795	Lyz2	1
GO:0008503	MF	GO:0008503	benzodiazepine receptor activity	2025-01-24	11/28409	0.0909090909090909	107.609848484848	10.2832712693218	0.00925529819108817	0.0774844222271508	0.041775940096795	Gabra6	1
GO:0052650	MF	GO:0052650	all-trans-retinol dehydrogenase (NADP+) activity	2025-01-24	13/28409	0.0769230769230769	91.0544871794872	9.44343403669808	0.0109292360361634	0.0774844222271508	0.041775940096795	Rdh10	1
GO:0061783	MF	GO:0061783	peptidoglycan muralytic activity	2025-01-24	15/28409	0.0666666666666667	78.9138888888889	8.77664886342317	0.0126004632897488	0.0774844222271508	0.041775940096795	Lyz2	1
GO:0140713	MF	GO:0140713	histone chaperone activity	2025-01-24	16/28409	0.0625	73.9817708333333	8.49083200460104	0.0134350617570673	0.0774844222271508	0.041775940096795	Jdp2	1
GO:0016713	MF	GO:0016713	oxidoreductase activity, acting on paired donors, with incorporation or reduction of molecular oxygen, reduced iron-sulfur protein as one donor, and incorporation of one atom of oxygen	2025-01-24	17/28409	0.0588235294117647	69.6299019607843	8.23040766882744	0.014268984150539	0.0774844222271508	0.041775940096795	Cyp11a1	1
GO:0022851	MF	GO:0022851	GABA-gated chloride ion channel activity	2025-01-24	17/28409	0.0588235294117647	69.6299019607843	8.23040766882744	0.014268984150539	0.0774844222271508	0.041775940096795	Gabra6	1
GO:0032183	MF	GO:0032183	SUMO binding	2025-01-24	18/28409	0.0555555555555556	65.7615740740741	7.99180364545243	0.0151022309940294	0.0774844222271508	0.041775940096795	Casp8ap2	1
GO:0046978	MF	GO:0046978	TAP1 binding	2025-01-24	18/28409	0.0555555555555556	65.7615740740741	7.99180364545243	0.0151022309940294	0.0774844222271508	0.041775940096795	H2-K1	1
GO:0046979	MF	GO:0046979	TAP2 binding	2025-01-24	18/28409	0.0555555555555556	65.7615740740741	7.99180364545243	0.0151022309940294	0.0774844222271508	0.041775940096795	H2-K1	1
GO:0004890	MF	GO:0004890	GABA-A receptor activity	2025-01-24	19/28409	0.0526315789473684	62.3004385964912	7.77211445016754	0.0159348028110184	0.0774844222271508	0.041775940096795	Gabra6	1
GO:0042610	MF	GO:0042610	CD8 receptor binding	2025-01-24	19/28409	0.0526315789473684	62.3004385964912	7.77211445016754	0.0159348028110184	0.0774844222271508	0.041775940096795	H2-K1	1
GO:0035259	MF	GO:0035259	nuclear glucocorticoid receptor binding	2025-01-24	20/28409	0.05	59.1854166666667	7.56894937223285	0.0167667001245988	0.0774844222271508	0.041775940096795	Nr4a3	1
GO:0043522	MF	GO:0043522	leucine zipper domain binding	2025-01-24	21/28409	0.0476190476190476	56.3670634920635	7.38032081749973	0.0175979234574745	0.0774844222271508	0.041775940096795	Jdp2	1
GO:0016917	MF	GO:0016917	GABA receptor activity	2025-01-24	22/28409	0.0454545454545455	53.8049242424242	7.20456089748786	0.0184284733319644	0.0774844222271508	0.041775940096795	Gabra6	1
GO:0050998	MF	GO:0050998	nitric-oxide synthase binding	2025-01-24	22/28409	0.0454545454545455	53.8049242424242	7.20456089748786	0.0184284733319644	0.0774844222271508	0.041775940096795	Cd74	1
GO:0001846	MF	GO:0001846	opsonin binding	2025-01-24	23/28409	0.0434782608695652	51.4655797101449	7.04025818999883	0.0192583502700006	0.0774844222271508	0.041775940096795	C4b	1
GO:0046977	MF	GO:0046977	TAP binding	2025-01-24	26/28409	0.0384615384615385	45.5272435897436	6.60487857729141	0.0217439486789163	0.0774844222271508	0.041775940096795	H2-K1	1
GO:0008656	MF	GO:0008656	cysteine-type endopeptidase activator activity involved in apoptotic process	2025-01-24	27/28409	0.037037037037037	43.8410493827161	6.47592761392348	0.0225711390827392	0.0774844222271508	0.041775940096795	Casp8ap2	1
GO:0061134	MF	GO:0061134	peptidase regulator activity	2025-02-24	279/28409	0.00716845878136201	8.48536439665472	3.65352163929523	0.0230076430826486	0.0774844222271508	0.041775940096795	Casp8ap2/C4b	2
GO:0004745	MF	GO:0004745	all-trans-retinol dehydrogenase (NAD+) activity	2025-01-24	28/28409	0.0357142857142857	42.2752976190476	6.3538489116387	0.0233976591539822	0.0774844222271508	0.041775940096795	Rdh10	1
GO:0030247	MF	GO:0030247	polysaccharide binding	2025-01-24	28/28409	0.0357142857142857	42.2752976190476	6.3538489116387	0.0233976591539822	0.0774844222271508	0.041775940096795	H2-Eb1	1
GO:0030275	MF	GO:0030275	LRR domain binding	2025-01-24	28/28409	0.0357142857142857	42.2752976190476	6.3538489116387	0.0233976591539822	0.0774844222271508	0.041775940096795	Jdp2	1
GO:0030881	MF	GO:0030881	beta-2-microglobulin binding	2025-01-24	28/28409	0.0357142857142857	42.2752976190476	6.3538489116387	0.0233976591539822	0.0774844222271508	0.041775940096795	H2-K1	1
GO:0001848	MF	GO:0001848	complement binding	2025-01-24	29/28409	0.0344827586206897	40.8175287356322	6.23804648550377	0.0242235094122644	0.0774844222271508	0.041775940096795	C4b	1
GO:0016505	MF	GO:0016505	peptidase activator activity involved in apoptotic process	2025-01-24	29/28409	0.0344827586206897	40.8175287356322	6.23804648550377	0.0242235094122644	0.0774844222271508	0.041775940096795	Casp8ap2	1
GO:0035035	MF	GO:0035035	histone acetyltransferase binding	2025-01-24	30/28409	0.0333333333333333	39.4569444444444	6.12799439565379	0.0250486903768206	0.0774844222271508	0.041775940096795	Nr4a3	1
GO:0030246	MF	GO:0030246	carbohydrate binding	2025-02-24	293/28409	0.0068259385665529	8.07992036405006	3.54214974231269	0.0251981860901303	0.0774844222271508	0.041775940096795	H2-Eb1/C4b	2
GO:0004022	MF	GO:0004022	alcohol dehydrogenase (NAD+) activity	2025-01-24	31/28409	0.032258064516129	38.1841397849462	6.02322650115837	0.0258732025665013	0.0775691992923835	0.0418216478854956	Rdh10	1
GO:0035091	MF	GO:0035091	phosphatidylinositol binding	2025-02-24	301/28409	0.00664451827242525	7.86517165005537	3.48177880292186	0.0264870436608139	0.0775691992923835	0.0418216478854956	Arfip1/Mitd1	2
GO:0140597	MF	GO:0140597	protein carrier chaperone	2025-01-24	38/28409	0.0263157894736842	31.1502192982456	5.40787261435211	0.0316261057006519	0.0896528744308508	0.0483365946867232	Jdp2	1
GO:0070273	MF	GO:0070273	phosphatidylinositol-4-phosphate binding	2025-01-24	39/28409	0.0256410256410256	30.3514957264957	5.33352548063879	0.0324452863239353	0.0896528744308508	0.0483365946867232	Arfip1	1
GO:0008106	MF	GO:0008106	alcohol dehydrogenase (NADP+) activity	2025-01-24	40/28409	0.025	29.5927083333333	5.26192649943317	0.0332638028247542	0.0896528744308508	0.0483365946867232	Rdh10	1
GO:0042288	MF	GO:0042288	MHC class I protein binding	2025-01-24	42/28409	0.0238095238095238	28.1835317460317	5.12631539689571	0.0348988455187074	0.0896528744308508	0.0483365946867232	H2-K1	1
GO:0004033	MF	GO:0004033	aldo-keto reductase (NADPH) activity	2025-01-24	43/28409	0.0232558139534884	27.5281007751938	5.06200813083853	0.0357153727407454	0.0896528744308508	0.0483365946867232	Rdh10	1
GO:0008395	MF	GO:0008395	steroid hydroxylase activity	2025-01-24	43/28409	0.0232558139534884	27.5281007751938	5.06200813083853	0.0357153727407454	0.0896528744308508	0.0483365946867232	Cyp11a1	1
GO:0046703	MF	GO:0046703	natural killer cell lectin-like receptor binding	2025-01-24	43/28409	0.0232558139534884	27.5281007751938	5.06200813083853	0.0357153727407454	0.0896528744308508	0.0483365946867232	H2-K1	1
GO:0015485	MF	GO:0015485	cholesterol binding	2025-01-24	51/28409	0.0196078431372549	23.2099673202614	4.61611595629216	0.0422237992754542	0.0998755252092473	0.0538481650678869	Cyp11a1	1
GO:0071889	MF	GO:0071889	14-3-3 protein binding	2025-01-24	51/28409	0.0196078431372549	23.2099673202614	4.61611595629216	0.0422237992754542	0.0998755252092473	0.0538481650678869	H2-K1	1
GO:0099095	MF	GO:0099095	ligand-gated monoatomic anion channel activity	2025-01-24	51/28409	0.0196078431372549	23.2099673202614	4.61611595629216	0.0422237992754542	0.0998755252092473	0.0538481650678869	Gabra6	1
GO:1904315	MF	GO:1904315	transmitter-gated monoatomic ion channel activity involved in regulation of postsynaptic membrane potential	2025-01-24	53/28409	0.0188679245283019	22.3341194968553	4.52034597202937	0.0438443160070352	0.101465687828692	0.0547055056329275	Gabra6	1
GO:0001223	MF	GO:0001223	transcription coactivator binding	2025-01-24	54/28409	0.0185185185185185	21.920524691358	4.47441361538237	0.0446535886976763	0.101465687828692	0.0547055056329275	Nr4a3	1
GO:0003925	MF	GO:0003925	G protein activity	2025-01-24	57/28409	0.0175438596491228	20.7668128654971	4.34373907594304	0.0470774701843951	0.101465687828692	0.0547055056329275	Rerg	1
GO:0099529	MF	GO:0099529	neurotransmitter receptor activity involved in regulation of postsynaptic membrane potential	2025-01-24	57/28409	0.0175438596491228	20.7668128654971	4.34373907594304	0.0470774701843951	0.101465687828692	0.0547055056329275	Gabra6	1
GO:0004879	MF	GO:0004879	nuclear receptor activity	2025-01-24	59/28409	0.0169491525423729	20.0628531073446	4.26205330193482	0.0486901157764809	0.101465687828692	0.0547055056329275	Nr4a3	1
GO:0022824	MF	GO:0022824	transmitter-gated monoatomic ion channel activity	2025-01-24	59/28409	0.0169491525423729	20.0628531073446	4.26205330193482	0.0486901157764809	0.101465687828692	0.0547055056329275	Gabra6	1
GO:0022835	MF	GO:0022835	transmitter-gated channel activity	2025-01-24	59/28409	0.0169491525423729	20.0628531073446	4.26205330193482	0.0486901157764809	0.101465687828692	0.0547055056329275	Gabra6	1
GO:0098531	MF	GO:0098531	ligand-activated transcription factor activity	2025-01-24	60/28409	0.0166666666666667	19.7284722222222	4.22270366939992	0.0494954574774106	0.101465687828692	0.0547055056329275	Nr4a3	1
GO:0043028	MF	GO:0043028	cysteine-type endopeptidase regulator activity involved in apoptotic process	2025-01-24	62/28409	0.0161290322580645	19.0920698924731	4.14679008000205	0.05110418122629	0.10284409631355	0.0554486783718755	Casp8ap2	1
GO:0044183	MF	GO:0044183	protein folding chaperone	2025-01-24	63/28409	0.0158730158730159	18.7890211640212	4.11015250427583	0.0519075642880098	0.10284409631355	0.0554486783718755	Cd74	1
GO:0018455	MF	GO:0018455	alcohol dehydrogenase [NAD(P)+] activity	2025-01-24	64/28409	0.015625	18.4954427083333	4.07434869036039	0.0527102954831374	0.10284409631355	0.0554486783718755	Rdh10	1
GO:0032934	MF	GO:0032934	sterol binding	2025-01-24	65/28409	0.0153846153846154	18.2108974358974	4.03934666135982	0.0535123753176195	0.10284409631355	0.0554486783718755	Cyp11a1	1
GO:0050840	MF	GO:0050840	extracellular matrix binding	2025-01-24	68/28409	0.0147058823529412	17.4074754901961	3.93885629849189	0.0559147117110437	0.103946059369937	0.0560428047950882	Smoc2	1
GO:0001540	MF	GO:0001540	amyloid-beta binding	2025-01-24	70/28409	0.0142857142857143	16.910119047619	3.87535676591903	0.0575130217622707	0.103946059369937	0.0560428047950882	Cd74	1
GO:0005230	MF	GO:0005230	extracellular ligand-gated monoatomic ion channel activity	2025-01-24	70/28409	0.0142857142857143	16.910119047619	3.87535676591903	0.0575130217622707	0.103946059369937	0.0560428047950882	Gabra6	1
GO:0098960	MF	GO:0098960	postsynaptic neurotransmitter receptor activity	2025-01-24	70/28409	0.0142857142857143	16.910119047619	3.87535676591903	0.0575130217622707	0.103946059369937	0.0560428047950882	Gabra6	1
GO:0016504	MF	GO:0016504	peptidase activator activity	2025-01-24	71/28409	0.0140845070422535	16.6719483568075	3.84458147941297	0.0583112040367941	0.103946059369937	0.0560428047950882	Casp8ap2	1
GO:0019003	MF	GO:0019003	GDP binding	2025-01-24	83/28409	0.0120481927710843	14.261546184739	3.51821263618428	0.0678390042093152	0.119202821682082	0.0642685303035618	Rerg	1
GO:0005254	MF	GO:0005254	chloride channel activity	2025-01-24	89/28409	0.0112359550561798	13.3000936329588	3.37938986683672	0.0725681920561942	0.125313341659759	0.0675630340142472	Gabra6	1
GO:0043178	MF	GO:0043178	alcohol binding	2025-01-24	90/28409	0.0111111111111111	13.1523148148148	3.35755249017477	0.0733541512154684	0.125313341659759	0.0675630340142472	Cyp11a1	1
GO:0030594	MF	GO:0030594	neurotransmitter receptor activity	2025-01-24	96/28409	0.0104166666666667	12.3302951388889	3.23344438907834	0.0780565184419727	0.1305749729984	0.0703998570723083	Gabra6	1
GO:0004553	MF	GO:0004553	hydrolase activity, hydrolyzing O-glycosyl compounds	2025-01-24	98/28409	0.0102040816326531	12.078656462585	3.19450836541837	0.0796188859746344	0.1305749729984	0.0703998570723083	Lyz2	1
GO:0004896	MF	GO:0004896	cytokine receptor activity	2025-01-24	98/28409	0.0102040816326531	12.078656462585	3.19450836541837	0.0796188859746344	0.1305749729984	0.0703998570723083	Cd74	1
GO:0140104	MF	GO:0140104	molecular carrier activity	2025-01-24	103/28409	0.00970873786407767	11.4923139158576	3.10193103554491	0.083513711781172	0.135160349330055	0.0728720753769229	Jdp2	1
GO:0005253	MF	GO:0005253	monoatomic anion channel activity	2025-01-24	105/28409	0.00952380952380952	11.2734126984127	3.06666952700181	0.0850672152310407	0.13588659056387	0.0732636303425231	Gabra6	1
GO:0032182	MF	GO:0032182	ubiquitin-like protein binding	2025-01-24	123/28409	0.00813008130081301	9.62364498644987	2.78701404828332	0.0989356471007424	0.156013905043478	0.0841153274945583	Casp8ap2	1
GO:0015108	MF	GO:0015108	chloride transmembrane transporter activity	2025-01-24	128/28409	0.0078125	9.24772135416667	2.71939994988904	0.10275209377267	0.159152039969116	0.0858072616008069	Gabra6	1
GO:0005496	MF	GO:0005496	steroid binding	2025-01-24	129/28409	0.00775193798449612	9.17603359173127	2.70632108362227	0.103513521931132	0.159152039969116	0.0858072616008069	Cyp11a1	1
GO:0016798	MF	GO:0016798	hydrolase activity, acting on glycosyl bonds	2025-01-24	142/28409	0.00704225352112676	8.33597417840376	2.54825924193552	0.113355909773655	0.171163067874412	0.0922830404457677	Lyz2	1
GO:0042826	MF	GO:0042826	histone deacetylase binding	2025-01-24	143/28409	0.00699300699300699	8.27768065268065	2.53694082520198	0.114108711916275	0.171163067874412	0.0922830404457677	Jdp2	1
GO:0019955	MF	GO:0019955	cytokine binding	2025-01-24	146/28409	0.00684931506849315	8.10759132420091	2.50363635018624	0.116363444927342	0.172442213567025	0.0929726953763163	Cd74	1
GO:0001221	MF	GO:0001221	transcription coregulator binding	2025-01-24	150/28409	0.00666666666666667	7.89138888888889	2.46068201128065	0.119361202079574	0.173804957715985	0.0937074226453318	Nr4a3	1
GO:0016616	MF	GO:0016616	oxidoreductase activity, acting on the CH-OH group of donors, NAD or NADP as acceptor	2025-01-24	151/28409	0.00662251655629139	7.83912803532009	2.45019132959423	0.120109117120802	0.173804957715985	0.0937074226453318	Rdh10	1
GO:0008509	MF	GO:0008509	monoatomic anion transmembrane transporter activity	2025-01-24	153/28409	0.0065359477124183	7.73665577342048	2.4294962453354	0.12160312142844	0.17392074343835	0.093769848837108	Gabra6	1
GO:0004497	MF	GO:0004497	monooxygenase activity	2025-01-24	156/28409	0.00641025641025641	7.58787393162393	2.39914664985193	0.123839570556858	0.174232350052424	0.0939378524031043	Cyp11a1	1
GO:0016922	MF	GO:0016922	nuclear receptor binding	2025-01-24	158/28409	0.00632911392405063	7.49182489451477	2.37935875544138	0.125327503937579	0.174232350052424	0.0939378524031043	Nr4a3	1
GO:0015103	MF	GO:0015103	inorganic anion transmembrane transporter activity	2025-01-24	159/28409	0.00628930817610063	7.44470649895178	2.36959421578586	0.126070562233055	0.174232350052424	0.0939378524031043	Gabra6	1
GO:0016614	MF	GO:0016614	oxidoreductase activity, acting on CH-OH group of donors	2025-01-24	162/28409	0.00617283950617284	7.30684156378601	2.34080245682381	0.128296109196807	0.175338015902302	0.094533975197647	Rdh10	1
GO:0051087	MF	GO:0051087	protein-folding chaperone binding	2025-01-24	166/28409	0.00602409638554217	7.13077309236948	2.30353796785342	0.131255057561997	0.176469288938493	0.0951439041773647	H2-K1	1
GO:0020037	MF	GO:0020037	heme binding	2025-01-24	167/28409	0.00598802395209581	7.08807385229541	2.29441474256997	0.131993289287328	0.176469288938493	0.0951439041773647	Cyp11a1	1
GO:0046906	MF	GO:0046906	tetrapyrrole binding	2025-01-24	176/28409	0.00568181818181818	6.72561553030303	2.21554973333171	0.138610376562597	0.18040680270586	0.0972668255923764	Cyp11a1	1
GO:0005506	MF	GO:0005506	iron ion binding	2025-01-24	178/28409	0.00561797752808989	6.6500468164794	2.19877311342911	0.140074261370904	0.18040680270586	0.0972668255923764	Cyp11a1	1
GO:0015276	MF	GO:0015276	ligand-gated monoatomic ion channel activity	2025-01-24	178/28409	0.00561797752808989	6.6500468164794	2.19877311342911	0.140074261370904	0.18040680270586	0.0972668255923764	Gabra6	1
GO:0008201	MF	GO:0008201	heparin binding	2025-01-24	179/28409	0.00558659217877095	6.6129	2.19048130558789	0.140805309428964	0.18040680270586	0.0972668255923764	Smoc2	1
GO:0022834	MF	GO:0022834	ligand-gated channel activity	2025-01-24	183/28409	0.00546448087431694	6.46835154826958	2.15793721175669	0.143723550188907	0.182247388383872	0.0982591824405983	Gabra6	1
GO:0002020	MF	GO:0002020	protease binding	2025-01-24	191/28409	0.00523560209424084	6.19742582897033	2.09567228833105	0.149531560958886	0.187677367325948	0.101186770573682	Casp8ap2	1
GO:0003714	MF	GO:0003714	transcription corepressor activity	2025-01-24	198/28409	0.00505050505050505	5.97832491582492	2.04403389790269	0.154582583896634	0.190005096112274	0.102441771973241	Casp8ap2	1
GO:0004866	MF	GO:0004866	endopeptidase inhibitor activity	2025-01-24	200/28409	0.005	5.91854166666667	2.02973344761103	0.156020444775119	0.190005096112274	0.102441771973241	C4b	1
GO:1901981	MF	GO:1901981	phosphatidylinositol phosphate binding	2025-01-24	200/28409	0.005	5.91854166666667	2.02973344761103	0.156020444775119	0.190005096112274	0.102441771973241	Arfip1	1
GO:0004252	MF	GO:0004252	serine-type endopeptidase activity	2025-01-24	203/28409	0.00492610837438424	5.83107553366174	2.00864226691827	0.158172842717655	0.19073783974776	0.102836832726649	Pcsk1	1
GO:0030414	MF	GO:0030414	peptidase inhibitor activity	2025-01-24	208/28409	0.00480769230769231	5.69090544871795	1.97441114435911	0.16174848738059	0.193155960658375	0.104140569289496	C4b	1
GO:0008236	MF	GO:0008236	serine-type peptidase activity	2025-01-24	218/28409	0.00458715596330275	5.42985474006116	1.90916732406942	0.168856161663236	0.199704883505558	0.107671439117246	Pcsk1	1
GO:0017171	MF	GO:0017171	serine hydrolase activity	2025-01-24	223/28409	0.00448430493273543	5.3081091180867	1.87803596010016	0.172388304470247	0.200853203567677	0.108290559048042	Pcsk1	1
GO:0061135	MF	GO:0061135	endopeptidase regulator activity	2025-01-24	224/28409	0.00446428571428571	5.28441220238095	1.87192195663125	0.1730930047006	0.200853203567677	0.108290559048042	C4b	1
GO:0016705	MF	GO:0016705	oxidoreductase activity, acting on paired donors, with incorporation or reduction of molecular oxygen	2025-01-24	232/28409	0.00431034482758621	5.10219109195402	1.82429053498393	0.178709941997506	0.205432923978442	0.110759727947299	Cyp11a1	1
GO:0033218	MF	GO:0033218	amide binding	2025-01-24	236/28409	0.00423728813559322	5.01571327683616	1.80129005620773	0.181504680818369	0.206713664265365	0.111450242607771	Cd74	1
GO:0005539	MF	GO:0005539	glycosaminoglycan binding	2025-01-24	250/28409	0.004	4.73483333333333	1.72470220212076	0.191214671276765	0.215774353826074	0.116335338391465	Smoc2	1
GO:0003713	MF	GO:0003713	transcription coactivator activity	2025-01-24	273/28409	0.00366300366300366	4.33592796092796	1.61045394877611	0.206927587383678	0.231382665892658	0.124750602920303	Maml2	1
GO:0001227	MF	GO:0001227	DNA-binding transcription repressor activity, RNA polymerase II-specific	2025-01-24	304/28409	0.00328947368421053	3.8937774122807	1.47499864242564	0.227643572564929	0.249735169410558	0.134645405843946	Jdp2	1
GO:1901681	MF	GO:1901681	sulfur compound binding	2025-01-24	306/28409	0.00326797385620915	3.86832788671024	1.46688027277134	0.228962125790608	0.249735169410558	0.134645405843946	Smoc2	1
GO:0003924	MF	GO:0003924	GTPase activity	2025-01-24	308/28409	0.00324675324675325	3.84320887445887	1.45883017556776	0.23027852164419	0.249735169410558	0.134645405843946	Rerg	1
GO:0001217	MF	GO:0001217	DNA-binding transcription repressor activity	2025-01-24	312/28409	0.00320512820512821	3.79393696581197	1.44293054256937	0.232904854736375	0.249735169410558	0.134645405843946	Jdp2	1
GO:0022836	MF	GO:0022836	gated channel activity	2025-01-24	316/28409	0.00316455696202532	3.74591244725738	1.42729146468426	0.235522598793697	0.249735169410558	0.134645405843946	Gabra6	1
GO:0046982	MF	GO:0046982	protein heterodimerization activity	2025-01-24	316/28409	0.00316455696202532	3.74591244725738	1.42729146468426	0.235522598793697	0.249735169410558	0.134645405843946	Jdp2	1
GO:0005525	MF	GO:0005525	GTP binding	2025-01-24	364/28409	0.00274725274725275	3.25194597069597	1.25736809872688	0.266275284184062	0.279930426962732	0.150925262290561	Rerg	1
GO:0061629	MF	GO:0061629	RNA polymerase II-specific DNA-binding transcription factor binding	2025-01-24	387/28409	0.00258397932816537	3.05867786391042	1.18570271450398	0.280587	0.288864643937601	0.155742170030542	Nr4a3	1
GO:0019001	MF	GO:0019001	guanyl nucleotide binding	2025-01-24	389/28409	0.0025706940874036	3.04295201371037	1.17972396595643	0.281819164817172	0.288864643937601	0.155742170030542	Rerg	1
GO:0032561	MF	GO:0032561	guanyl ribonucleotide binding	2025-01-24	389/28409	0.0025706940874036	3.04295201371037	1.17972396595643	0.281819164817172	0.288864643937601	0.155742170030542	Rerg	1
GO:0004857	MF	GO:0004857	enzyme inhibitor activity	2025-01-24	430/28409	0.00232558139534884	2.75281007751938	1.06496294359503	0.30663021049611	0.311698478438194	0.168053094921748	C4b	1
GO:0005216	MF	GO:0005216	monoatomic ion channel activity	2025-01-24	443/28409	0.00225733634311512	2.67202784048156	1.03136334448917	0.31432410242094	0.316900529489964	0.170857795103703	Gabra6	1
GO:0004175	MF	GO:0004175	endopeptidase activity	2025-01-24	452/28409	0.00221238938053097	2.61882374631268	1.00879983324473	0.319602642228758	0.319602642228758	0.172314646644517	Pcsk1	1
