# Supplementary material for: Hippocampal neuronal hypoexcitability contributes to PTSD-like phenotypes in the experimental autoimmune encephalomyelitis model
Source: Front Psychiatry. 2026 May 20;17:1683599. doi: 10.3389/fpsyt.2026.1683599 (PMC13231496; doi:10.3389/fpsyt.2026.1683599)
Supplement: Supplementary file 4 [file Table3.csv]

	p_val	avg_log2FC	pct.1	pct.2	p_val_adj
Ttr	1.20280827121921e-222	-2.68315058365864	0.194	0.67	3.10108028485737e-218
AY036118	2.23201274043153e-165	-0.311889574261091	0.949	0.978	5.75457524738058e-161
AC149090.1	4.39358504763428e-121	-1.57253646526728	0.595	0.769	1.13275409698107e-116
Xpo1	6.68142105927136e-49	-1.19938639772182	0.286	0.48	1.72260397750134e-44
Rbm39	7.20219799804673e-48	-0.382694978445053	0.942	0.93	1.85687068785641e-43
Cdr1os	2.76661537596171e-47	0.477965749090291	0.893	0.794	7.13288776230449e-43
Kcnma1	1.15645571113914e-45	-0.283163136796285	0.996	0.993	2.98157411445892e-41
Tenm2	3.33355652143572e-45	-0.305272753589966	0.999	1	8.59457542356558e-41
Prickle1	6.56853733437314e-40	0.380897515370183	0.951	0.889	1.69350029554808e-35
Nr3c1	8.85144473051473e-39	0.930624152029656	0.425	0.235	2.28207948042131e-34
Spred1	1.29114768616026e-37	0.950445660224162	0.381	0.202	3.32883696445837e-33
Trim35	1.53453699772768e-37	-0.813757675651321	0.502	0.636	3.9563432875415e-33
Gm42418	5.895241226711e-37	-0.106451510738014	0.987	0.989	1.51991109307063e-32
Fgf14	8.8513093636758e-37	0.234330023613486	0.997	0.995	2.28204458014289e-32
Maml2	1.354203595506e-36	1.09273115057639	0.41	0.229	3.49140770993356e-32
Specc1	7.77014564217303e-35	0.611754533483692	0.624	0.441	2.00329894946505e-30
Grin2b	4.2290185983189e-33	-0.272024608154868	0.986	0.982	1.09032557501858e-28
Rapgef2	2.13127944743707e-32	0.389451230773514	0.912	0.81	5.49486467138224e-28
Mmp16	3.60603720689648e-32	0.390254895596733	0.901	0.814	9.2970851268205e-28
Dlgap1	5.3468215356176e-32	-0.19149787288225	1	0.999	1.37851752831293e-27
Sik3	1.72304523926984e-31	0.434281357943927	0.818	0.682	4.44235523588551e-27
Ccser1	1.49830975483517e-30	0.273268389514924	0.98	0.941	3.86294220991605e-26
Vgll4	1.52270956499553e-30	0.527194029150031	0.661	0.499	3.92584980047147e-26
Arhgap5	1.75574341624018e-30	0.681618395662954	0.457	0.284	4.52665767575043e-26
Kcnq1ot1	2.98576910349186e-30	0.305472223622265	0.96	0.898	7.6979099026227e-26
Kansl1	5.02296684705179e-29	0.343657810223418	0.931	0.851	1.29502131250689e-24
Rab10	1.1060916487282e-28	0.647215106872207	0.514	0.351	2.85172548875103e-24
Arhgap20	1.33400863931015e-28	0.51470813118041	0.639	0.477	3.43934107386943e-24
Plxna4	5.04692593385073e-28	0.38946207891233	0.86	0.766	1.30119844426539e-23
Tra2a	1.75034455471119e-27	0.432604288906716	0.763	0.642	4.51273833095639e-23
Prkag2	2.51890446625302e-27	0.520556432213558	0.726	0.61	6.49423949489352e-23
Gm4258	2.57475845312571e-27	0.6071379886621	0.597	0.446	6.63824224384871e-23
Bcl11a	5.30757226402017e-27	0.358567856232495	0.89	0.807	1.36839828110968e-22
Csrnp3	7.52873522821416e-27	0.41388481544944	0.836	0.719	1.94105851653817e-22
Kcnq3	2.68013540479624e-26	0.32069306881991	0.948	0.9	6.90992510064565e-22
Nr4a3	4.63453156708723e-26	1.60691637445141	0.165	0.063	1.19487492862643e-21
Adcy8	2.37773616666857e-25	-0.41556901063533	0.797	0.84	6.13027938490491e-21
Pag1	2.61502748793483e-25	0.943790419307814	0.246	0.121	6.74206386939357e-21
Gabrb2	4.30373896102977e-25	0.339640757559911	0.901	0.814	1.10958997893269e-20
Cacnb4	4.50609016083048e-25	-0.298283407419425	0.974	0.967	1.16176016526531e-20
Pcsk1	6.45368210772851e-25	1.26914041973095	0.212	0.099	1.66388832101457e-20
Kcnj6	6.67500182408679e-25	0.458783922725793	0.736	0.608	1.72094897028606e-20
Ank	1.95554464119678e-24	0.406745990801698	0.771	0.649	5.04178519393355e-20
Kcnip4	1.68439438327533e-23	0.249695660063765	0.996	0.991	4.34270559896046e-19
Cpeb2	2.22987485688472e-23	0.587578384784061	0.548	0.399	5.74906335602019e-19
A330023F24Rik	3.60558195725509e-23	0.376927366345871	0.803	0.719	9.29591140219507e-19
Mlip	4.41975910125659e-23	-0.476480705941777	0.722	0.777	1.13950229148597e-18
Rgs7bp	1.18556124954811e-22	0.326992819176501	0.841	0.752	3.05661401358494e-18
Kdm2a	1.79382361598719e-22	0.505098333716866	0.536	0.384	4.62483604673818e-18
Fut9	2.39611674464286e-22	0.35385013714544	0.903	0.81	6.17766819103823e-18
Gabrg2	3.09742384153989e-22	0.495035966128652	0.618	0.481	7.98577814825814e-18
Rit2	4.70517801997632e-22	0.435496946448758	0.728	0.596	1.2130889971103e-17
Nr3c2	5.66492331203398e-22	0.41274880174041	0.776	0.66	1.4605305283086e-17
Map2k6	1.20030154818776e-21	0.588239629980764	0.48	0.347	3.09461745153769e-17
Lgi1	1.65333244204449e-21	0.415043139731025	0.687	0.569	4.26262170207912e-17
Gng3	2.30012540699562e-21	-1.09155868953303	0.182	0.298	5.93018332431611e-17
Klf10	2.36388322656424e-21	-2.74349422719912	0.02	0.088	6.09456373472793e-17
Tnr	3.5132765994673e-21	0.449693204810006	0.783	0.685	9.0579297287466e-17
Col4a3bp	4.23012610006737e-21	0.59105630729598	0.447	0.301	1.09061111111937e-16
Ccdc66	7.8682332197886e-21	0.944725866635946	0.211	0.105	2.0285878887259e-16
Wipf3	8.72832490658569e-21	-0.564820489443422	0.621	0.683	2.25033672741592e-16
Plcl2	1.03921578580311e-20	0.466063011092878	0.648	0.515	2.67930613895758e-16
Asap1	1.28204270368616e-20	-0.309792254703572	0.943	0.941	3.30536249864367e-16
Map2k4	2.37359563033652e-20	0.402465916130671	0.75	0.621	6.11960425413363e-16
Nipa1	5.40516008369393e-20	0.58257718811391	0.382	0.248	1.39355837277797e-15
Lrch3	5.74087553912169e-20	0.49112891668432	0.519	0.375	1.48011253149635e-15
Hsp90ab1	5.84199556902666e-20	-0.572815458584578	0.574	0.659	1.50618329760645e-15
Tcaf1	8.75470810147264e-20	0.429991430306091	0.657	0.541	2.25713884272168e-15
Dscaml1	9.04402638482056e-20	0.491812821912976	0.692	0.598	2.33173088253444e-15
Zmiz1	9.24917488304766e-20	0.556333521408796	0.389	0.255	2.38462226834735e-15
Tmem246	1.19665582831785e-19	-1.02245729511194	0.179	0.293	3.08521805656908e-15
Cacnb2	1.59233961834559e-19	0.370256060110872	0.872	0.769	4.10537000401859e-15
C2cd3	1.72118054961157e-19	0.819027648675428	0.274	0.158	4.43754769300855e-15
Sf3b1	2.09173667922059e-19	-0.554845707681192	0.536	0.616	5.39291550636653e-15
Gucy1a2	2.53190411565676e-19	0.317127249550919	0.814	0.703	6.52775519098626e-15
Rhobtb2	2.64277496637898e-19	0.561536677137467	0.398	0.268	6.81360241831829e-15
Ank3	2.85243580394447e-19	0.158895680022698	0.998	0.988	7.35414998972963e-15
Naa16	3.02192595630479e-19	0.968494953753898	0.234	0.129	7.79112950054502e-15
Actb	4.52929896096612e-19	-0.578176570631528	0.553	0.646	1.16774385811628e-14
Sgpp2	5.55172890835262e-19	0.732672666897397	0.257	0.145	1.43134674715147e-14
Luzp1	5.67413000361368e-19	0.475086318947364	0.54	0.404	1.46290419753168e-14
Hecw2	7.24277808899439e-19	-0.389547472310435	0.901	0.9	1.86733304690453e-14
Kcnj3	7.3441952692024e-19	0.288871912738773	0.905	0.828	1.89348042430576e-14
Gsg1l	1.12662425220474e-18	0.512850426618634	0.514	0.389	2.90466264703425e-14
Klhl29	1.43661328842315e-18	0.324036405390809	0.736	0.617	3.70387638021258e-14
Calm2	1.70571517158106e-18	-0.419261290785724	0.71	0.769	4.39767485537029e-14
Flrt2	2.06976264604935e-18	0.508241809633067	0.501	0.37	5.33626205404444e-14
Map3k13	2.83553424247301e-18	0.52002294773743	0.403	0.272	7.3105743839439e-14
Ptprs	3.27197790205258e-18	-0.405291219230264	0.738	0.777	8.43581342707196e-14
Lcor	3.36143235444733e-18	0.371566326597483	0.649	0.518	8.6664448962361e-14
Ext1	4.10224485817898e-18	-0.267550055499985	0.923	0.915	1.0576407693357e-13
Pkig	5.30462243863537e-18	0.390488418953199	0.613	0.484	1.36763775712897e-13
Esco1	7.7539359050653e-18	0.710879120841345	0.297	0.183	1.99911975504394e-13
Usp9x	1.56556757204453e-17	0.399927904023887	0.617	0.478	4.0363463142452e-13
Bmpr2	2.30625634204446e-17	0.429420374443665	0.555	0.42	5.94599010105904e-13
Zfpm2	4.65847746636774e-17	0.604751246790559	0.48	0.356	1.20104866037893e-12
Clvs2	4.8152002445107e-17	0.447220490006179	0.43	0.298	1.24145492703975e-12
Cdc14b	4.87548519359667e-17	0.601975217875047	0.373	0.252	1.25699759261309e-12
Jdp2	6.31390364352182e-17	1.36785982025688	0.12	0.049	1.62785063737279e-12
Cpeb4	7.4794797817296e-17	0.568545809523969	0.416	0.293	1.92835947732552e-12
Mfhas1	7.54735696682321e-17	0.536918738559722	0.318	0.203	1.94585957318636e-12
Gabra1	7.76153879943492e-17	0.390147332330899	0.673	0.561	2.00107993327031e-12
Lamc1	8.11621253804328e-17	0.571950046963139	0.379	0.256	2.09252191655832e-12
Ctnnd1	8.22668333013961e-17	0.662118806589295	0.336	0.221	2.1210034961766e-12
Satb2	8.72443923037525e-17	0.343172642259598	0.82	0.712	2.24933492237535e-12
Tsc22d2	9.13227787819013e-17	0.623212221163377	0.351	0.232	2.35448388255498e-12
Psd3	9.67560399637751e-17	0.278690591495233	0.843	0.752	2.49456422234605e-12
Chrm2	1.00115229496315e-16	0.658555679523078	0.384	0.267	2.58117084687398e-12
Swt1	1.09861382186794e-16	0.625595287862522	0.282	0.173	2.83244615553992e-12
Shisa6	1.15648479518744e-16	0.699489296020708	0.42	0.306	2.98164909895227e-12
Snx7	1.27524989589112e-16	0.679113205936753	0.292	0.183	3.28784928158648e-12
Ubl3	1.31042542443781e-16	0.606654766273698	0.293	0.182	3.37853882928557e-12
Akap9	1.40490741365624e-16	0.629065766267086	0.383	0.269	3.62213229388853e-12
Abcb7	1.45844502059322e-16	0.748467057296592	0.216	0.119	3.76016295209344e-12
Srgap3	1.46536671273779e-16	0.251172160059279	0.875	0.807	3.77800845878058e-12
Neto1	1.55982620296662e-16	0.417142949872171	0.603	0.484	4.02154391648853e-12
Cdh11	1.92758063767466e-16	0.323221941616884	0.719	0.612	4.9696884000528e-12
5330417C22Rik	1.94291163085968e-16	0.384793224081418	0.614	0.488	5.00921476668243e-12
Hsp90aa1	2.38298656490275e-16	-0.720654699246027	0.389	0.489	6.14381596163228e-12
Fbxl20	2.44354115707941e-16	0.355549006304673	0.656	0.53	6.29993781118213e-12
Chn1	2.45344142310688e-16	0.269432733584198	0.816	0.719	6.32546267705415e-12
Ldlrad4	2.84629346010891e-16	0.296427932393946	0.827	0.748	7.33831379885279e-12
Zfx	3.2275138689624e-16	0.742869156109488	0.207	0.113	8.32117625695885e-12
Ssh2	4.51054063109398e-16	0.24907126541337	0.825	0.721	1.16290758550865e-11
Fat4	5.86609752552865e-16	0.683115963044632	0.33	0.22	1.5123972640318e-11
Zeb2	6.11989506413312e-16	0.488640729614292	0.572	0.455	1.5778313454348e-11
Calm1	6.61983261509653e-16	-0.477617978918054	0.55	0.637	1.70672524482419e-11
Pea15a	6.94197862007166e-16	-0.703244740437558	0.325	0.425	1.78978092782688e-11
Fbxo34	7.11531729763282e-16	0.525476439229124	0.436	0.317	1.83447110567569e-11
Ankrd33b	8.04046189698704e-16	0.334786834050516	0.675	0.551	2.0729918862812e-11
Ptpn12	8.85464491207308e-16	0.397304830923569	0.54	0.412	2.28290455123068e-11
H2-K1	1.02812834260934e-15	1.65209930871537	0.061	0.015	2.65072049291539e-11
Pcdha1	1.21965937490431e-15	0.310580189113603	0.746	0.635	3.14452580037828e-11
Zc3h12b	1.32399047850826e-15	0.470464564613155	0.485	0.363	3.41351225168999e-11
Pxk	1.35612287407984e-15	0.503137975853529	0.358	0.24	3.49635599395264e-11
Arhgef3	1.45443166511194e-15	0.333815868469677	0.527	0.392	3.7498157189916e-11
Akap10	1.54624822644545e-15	0.507509201494218	0.442	0.325	3.98653717742166e-11
Tmcc1	1.75149730547059e-15	0.233471004982431	0.826	0.729	4.51571035296428e-11
Gucy1b1	1.94383338711277e-15	0.541296360417105	0.368	0.253	5.01159123865414e-11
Oga	2.05004410669393e-15	-0.590560049969626	0.479	0.554	5.28542371587829e-11
Csmd1	2.12225662158513e-15	-0.146295912292373	1	1	5.47160202177078e-11
Gprasp1	2.21388575193518e-15	0.32793799899727	0.694	0.585	5.70784024563929e-11
Epc2	2.43647064189263e-15	0.722414691148666	0.254	0.153	6.28170860892758e-11
Xist	2.52317818873143e-15	-0.231943105475727	0.953	0.951	6.50525800618738e-11
Arfip1	2.79638088203629e-15	1.03429627807625	0.125	0.055	7.20962919006597e-11
Gsr	3.07453181561197e-15	0.883498748037695	0.132	0.06	7.92675792701078e-11
Map1b	3.3031614556403e-15	0.215250824055389	0.876	0.802	8.51621086493182e-11
Spag9	3.48103221013564e-15	0.292451784848543	0.733	0.627	8.97479724417171e-11
Ubap2	3.92756540684012e-15	0.592652807191118	0.332	0.225	1.01260491319152e-10
Tent4b	4.77034394825221e-15	0.474657606602994	0.353	0.238	1.22989007673838e-10
Mysm1	5.05839201239392e-15	0.463808592280169	0.391	0.269	1.3041546286354e-10
Camk2g	5.23497042015005e-15	-0.470931248347808	0.605	0.67	1.34968007372309e-10
Mtf1	5.37888699112645e-15	0.731873161402512	0.211	0.119	1.38678464405222e-10
Cdc42bpa	6.03012840189454e-15	0.251660184995633	0.889	0.814	1.55468770457645e-10
Pkia	6.58100294368834e-15	0.355326672890957	0.581	0.454	1.69671417894173e-10
Itch	8.25726269012707e-15	0.354328697438129	0.546	0.418	2.12888746676856e-10
Fam13b	9.22819773727094e-15	0.487258674839276	0.439	0.318	2.37921394062319e-10
Hdac8	9.39440067775188e-15	0.356715967147621	0.682	0.572	2.42206438273799e-10
Ddi2	9.82325141264567e-15	0.552362542765467	0.33	0.221	2.53263067920831e-10
Snrnp70	1.04912496261021e-14	-0.266896263154663	0.841	0.845	2.70485397860163e-10
Cenpc1	1.21610922141473e-14	0.586159783239288	0.314	0.208	3.13537279465147e-10
4632427E13Rik	1.3355244656912e-14	-0.535703555474437	0.476	0.561	3.44324917744505e-10
Gm20732	1.43070323269795e-14	0.836239840793352	0.158	0.081	3.68863907454184e-10
Sphkap	1.44843606032976e-14	0.319720559616359	0.843	0.758	3.73435785074219e-10
Synrg	1.73459528737827e-14	0.483854902397414	0.352	0.242	4.47213356991866e-10
Htr4	1.86557796520815e-14	0.728399631194509	0.303	0.204	4.80983310989966e-10
Prr16	1.86593804006804e-14	0.341001008369602	0.82	0.731	4.81076145490343e-10
Sik2	1.9076099641285e-14	0.281832822134425	0.579	0.451	4.91820000951611e-10
Syt14	1.92283295502959e-14	0.348148508235174	0.51	0.383	4.95744792465728e-10
Ccdc88a	1.98214200733622e-14	0.237713768846203	0.87	0.776	5.11035852331423e-10
Cntn4	1.99773341567518e-14	0.441882840993355	0.678	0.567	5.15055629229376e-10
Cplane1	2.38088641069e-14	0.281697098105957	0.777	0.671	6.13840134404095e-10
Tmem196	2.59069457650879e-14	0.810605562710016	0.167	0.088	6.67932875715496e-10
Zdbf2	2.64379673910072e-14	0.909969530569544	0.186	0.104	6.81623675274948e-10
Grin1	2.77994445064289e-14	-0.240040561173599	0.901	0.91	7.1672527826475e-10
Sash1	2.86059579650935e-14	-0.65635428343949	0.351	0.44	7.37518808256041e-10
Esyt2	2.87430917521142e-14	0.309713029760813	0.647	0.53	7.41054391553009e-10
Desi2	2.97915419554424e-14	0.440515085948865	0.5	0.389	7.68085534695216e-10
Tmsb4x	3.15699769091518e-14	-0.5519839063586	0.515	0.586	8.13937144671753e-10
Dnajc6	3.19742261515861e-14	0.277661990369984	0.784	0.683	8.24359498640193e-10
Gm12940	3.25417022187346e-14	0.748792269938223	0.213	0.125	8.38990166603416e-10
Efnb2	3.43190203573454e-14	0.642855505448235	0.214	0.124	8.84812982853078e-10
Slit2	4.41713511110422e-14	-0.797801483163018	0.339	0.425	1.13882577434489e-09
Mfap3l	4.96991012072631e-14	1.00410927980552	0.122	0.056	1.28134222732566e-09
Unc5d	5.20313628480746e-14	-0.303771662203554	0.877	0.898	1.34147259694906e-09
Bicd1	5.24352004053053e-14	0.251761448259561	0.83	0.747	1.35188433684958e-09
N4bp2l1	5.4013061605058e-14	0.376241145285548	0.492	0.371	1.3925647543016e-09
Gpatch8	5.40941812581478e-14	0.226657647085977	0.836	0.758	1.39465618119757e-09
Myt1l	5.80973129024246e-14	0.17315363507908	0.967	0.946	1.49786492125031e-09
Ankrd26	6.41488381229062e-14	0.760162607093789	0.174	0.095	1.65388534448477e-09
Plekha5	6.60924048788545e-14	-0.249285580890683	0.877	0.892	1.70399438258663e-09
Zc3h12c	7.44370194809175e-14	0.789981616572106	0.176	0.097	1.91913523625701e-09
Ercc5	7.75616723182145e-14	0.891955078412511	0.139	0.068	1.99969503570821e-09
Gm3294	7.82425674536498e-14	0.573509942428638	0.283	0.185	2.01724987409e-09
Mapre3	7.975397948899e-14	0.429331208706021	0.385	0.271	2.05621709918514e-09
Atxn7l3b	8.05759994152734e-14	-0.9142508094101	0.219	0.306	2.07741041692458e-09
Vps13a	8.38618119070111e-14	0.293961644408157	0.728	0.633	2.16212523458656e-09
Abhd12	9.01065524771212e-14	0.462528588377914	0.403	0.294	2.32312713596514e-09
Creb1	9.93856792248737e-14	0.499119902814694	0.33	0.225	2.56236158177569e-09
Kif21a	1.00696581461923e-13	0.245768278372384	0.827	0.736	2.59615926325129e-09
Rnf169	1.0083174485634e-13	0.305048649152156	0.705	0.594	2.59964404588616e-09
Abi1	1.13255292272694e-13	0.372896330324178	0.455	0.334	2.91994794537461e-09
Rnf217	1.17523904840629e-13	0.535577901301812	0.322	0.216	3.03000131460109e-09
Yaf2	1.21879493632432e-13	0.56406914418071	0.309	0.206	3.14229710483136e-09
Zfyve28	1.51716267876444e-13	0.341824140960823	0.502	0.384	3.91154881839047e-09
Fam117b	1.61831034150116e-13	0.477942448566353	0.38	0.27	4.17232772245829e-09
Atp1b1	1.86884536550626e-13	-0.391766676512122	0.732	0.766	4.81825712134824e-09
Mapk8	1.87551664015825e-13	0.328202368004407	0.53	0.412	4.83545700165601e-09
Dcun1d1	1.91300646795452e-13	0.514545676018973	0.312	0.211	4.93211327568034e-09
Gm42416	1.91512181512173e-13	0.240504907396522	0.817	0.712	4.93756706374685e-09
Pip4p2	2.06036644682943e-13	0.563145039692835	0.299	0.199	5.31203677321563e-09
Anks1	2.15235971591484e-13	0.335176363668282	0.456	0.336	5.54921381957163e-09
Gm20498	2.24698507995077e-13	0.237167676822997	0.835	0.75	5.79317693312908e-09
Dennd6a	2.41839657666445e-13	0.43369267911073	0.436	0.321	6.23511005395628e-09
Hdac9	2.51912784901858e-13	-0.305802438265298	0.915	0.927	6.49481542033971e-09
Ltn1	2.57121836441856e-13	0.423959520004567	0.282	0.18	6.62911518714393e-09
Aig1	2.69697507770654e-13	0.268578043315551	0.771	0.657	6.95334114534299e-09
Gapdh	2.71014131451173e-13	-0.720402083096496	0.288	0.378	6.98728633707415e-09
Rdh10	2.73706075453674e-13	1.03636516616476	0.124	0.059	7.05669003734661e-09
Rassf3	3.0691574487244e-13	1.13245168871041	0.118	0.056	7.91290173430124e-09
Nedd4	3.20901843280295e-13	0.30229042949966	0.639	0.528	8.27349132345255e-09
Rint1	3.31125183051557e-13	0.769851557128348	0.167	0.091	8.53706946943523e-09
Pdzd8	3.48607863261124e-13	0.747323933058665	0.187	0.107	8.98780793059829e-09
Grm3	3.55324617508552e-13	-0.494701573721649	0.652	0.683	9.1609792886055e-09
Zfyve1	3.81089855327128e-13	0.52518697373442	0.314	0.215	9.82525865004402e-09
Pafah1b1	3.90126736907802e-13	0.269798433398732	0.743	0.657	1.0058247530957e-08
Dyrk3	4.59072887158564e-13	-1.77028722593038	0.035	0.09	1.18358171767221e-08
Satb1	4.84413993285972e-13	0.411541850458833	0.601	0.506	1.24891615748989e-08
Gm10649	4.95042706974119e-13	0.687776791984539	0.238	0.15	1.27631910712067e-08
Stag1	4.95541767336518e-13	0.251966974726306	0.872	0.789	1.27760578454701e-08
Cadm2	4.96741219900153e-13	0.186292799182413	0.999	0.994	1.28069821314657e-08
Smap2	5.12442645240495e-13	0.51524249746598	0.324	0.222	1.32117962795904e-08
Gnai1	5.14813883889595e-13	0.453813714299755	0.379	0.272	1.32729315544415e-08
H3f3b	5.4572464932276e-13	-0.863735633325582	0.176	0.263	1.40698729088394e-08
Myl6	5.59037720065254e-13	-0.815459382145778	0.249	0.336	1.44131104987224e-08
Traf3	5.66753477085771e-13	0.401349440125853	0.454	0.345	1.46120381462253e-08
Iqsec1	5.68010476297197e-13	0.226505259346835	0.817	0.726	1.46444460998943e-08
Sclt1	6.24778248149274e-13	0.306924218639461	0.702	0.601	1.61080327937846e-08
Srsf10	6.88172361815641e-13	-0.647155741394221	0.345	0.428	1.77424598323308e-08
Baz2b	7.04860914104235e-13	0.26726498309778	0.739	0.638	1.81727240874354e-08
Papolg	7.05520060439299e-13	0.826850186483915	0.167	0.092	1.8189718198246e-08
Grm1	7.3634065280725e-13	0.454828739327893	0.635	0.543	1.89843347106765e-08
Pcgf5	7.56084480238477e-13	0.359845222016652	0.514	0.4	1.94933700695084e-08
Gm30382	7.85298711665746e-13	0.546807315199676	0.458	0.356	2.02465713841663e-08
Cbln3	7.86112128432486e-13	4.31768893906426	0.025	0.001	2.02675428952464e-08
Fcho2	9.00467831846438e-13	0.32000208008085	0.518	0.404	2.32158616406649e-08
Inpp4b	9.23638441833351e-13	0.306499756130636	0.748	0.634	2.38132463073475e-08
Top1	9.37898690254464e-13	0.349507516583341	0.581	0.469	2.41809040321406e-08
Cpne8	1.07699216209958e-12	-0.645727818412619	0.517	0.568	2.77670119232514e-08
Sec23b	1.08463868815535e-12	0.606918761777649	0.176	0.099	2.79641546580212e-08
Megf9	1.13399996542406e-12	0.345352938342321	0.458	0.347	2.92367871085632e-08
Dok6	1.13444959299553e-12	0.235425500067354	0.842	0.764	2.92483794066106e-08
Uchl3	1.14418107290627e-12	0.523865255875301	0.293	0.196	2.94992764216696e-08
Pbx1	1.18391084395964e-12	0.190537606152801	0.959	0.91	3.05235893789675e-08
Bzw2	1.24927477082541e-12	0.453937752814673	0.372	0.268	3.22088021414208e-08
Jazf1	1.4993697815752e-12	0.278554279935783	0.699	0.594	3.86567517085719e-08
Rybp	1.55370512274786e-12	0.545777536320078	0.229	0.141	4.00576254746854e-08
Casp8ap2	1.7955747712894e-12	1.16047883796029	0.095	0.041	4.62935087533832e-08
Zhx3	1.8036989475042e-12	0.478167166881662	0.343	0.244	4.65029662645532e-08
Ctif	1.89055569247907e-12	0.350992018226336	0.501	0.398	4.87423068634954e-08
Sh3rf3	1.96488666232625e-12	0.363150246245576	0.583	0.474	5.06587079280955e-08
Nkain2	2.01513737759456e-12	0.194671109812039	0.996	0.989	5.19542718691428e-08
Ube2h	2.03344017745663e-12	0.314189257326704	0.532	0.423	5.24261546551868e-08
Aftph	2.04031821687808e-12	0.415821783555146	0.488	0.379	5.26034842675507e-08
Mpp6	2.1112177204799e-12	0.370621870692839	0.575	0.472	5.44314152694127e-08
Sncaip	2.19273576006911e-12	0.645010488082282	0.261	0.172	5.65331133661019e-08
Zeb1	2.29709757300382e-12	0.330015209388536	0.616	0.514	5.92237696271845e-08
Gm16835	2.38955812488538e-12	-0.802811439591885	0.171	0.257	6.16075875757949e-08
Srr	2.74997791556445e-12	0.298559879824558	0.39	0.279	7.08999306190827e-08
Trhde	2.81298288468817e-12	-0.467041078540086	0.587	0.65	7.25243247330304e-08
Slc1a1	2.99504763792946e-12	0.40314725924895	0.463	0.354	7.72183182010972e-08
Peak1	3.03499718892756e-12	0.452405531964455	0.413	0.307	7.82482975249302e-08
Plcl1	3.11301648090399e-12	0.384353377001894	0.538	0.426	8.02597909106667e-08
Hmgb2	3.24149642646869e-12	-2.70905300555903	0.009	0.046	8.35722608672158e-08
Cd74	3.30170791351142e-12	2.47639496031301	0.037	0.007	8.51246334261514e-08
Mef2c	3.65194336569154e-12	0.240036267312786	0.89	0.841	9.41544038542594e-08
Vps54	3.68243311523518e-12	0.370911337150643	0.407	0.301	9.49404905769935e-08
March1	4.23705365373091e-12	-0.211351329534106	0.979	0.977	1.0923971730049e-07
Magi2	4.51862482137283e-12	0.177248352455944	0.995	0.972	1.16499185144634e-07
Etfdh	4.87000343138564e-12	0.786691527709918	0.137	0.072	1.25558428467985e-07
Wasf1	5.36333746396218e-12	0.319701697682164	0.624	0.528	1.38277566495873e-07
Car10	5.45958801624507e-12	-0.233725718568831	0.913	0.924	1.4075909823483e-07
Hectd2	5.66354165779553e-12	0.535313112519461	0.309	0.215	1.46017431021284e-07
Kpna3	5.69091727965863e-12	0.342045823042303	0.468	0.356	1.46723229304159e-07
Serpini1	6.61876557422008e-12	0.378920064351997	0.454	0.35	1.70645014034542e-07
Frmd5	6.78807524748009e-12	0.257093634992186	0.828	0.732	1.75010156030532e-07
Zfp941	7.52498690328756e-12	-1.3271545508978	0.077	0.141	1.9400921234056e-07
Nck1	7.57046220604189e-12	0.948888656946052	0.108	0.051	1.95181656596172e-07
Ptchd1	7.7245672370637e-12	0.770193555607403	0.168	0.096	1.99154792505976e-07
Trim9	7.76588215698714e-12	0.245164807764465	0.859	0.783	2.00219973771442e-07
Sp4	7.80371099522458e-12	0.496452921398954	0.271	0.179	2.0119527687888e-07
Rb1cc1	7.88694013611333e-12	0.2803867596895	0.61	0.5	2.03341090589274e-07
Lyst	7.90487961211425e-12	0.34966143843662	0.587	0.482	2.0380360615953e-07
Nfyc	1.01588572643779e-11	0.359813423049049	0.363	0.261	2.6191565799019e-07
Med13	1.0419091510577e-11	0.340872345569986	0.508	0.408	2.68625017325697e-07
Ttc26	1.05528863040588e-11	0.535242988681309	0.22	0.137	2.72074514691244e-07
Nudt4	1.15696102928102e-11	0.809205257461288	0.116	0.057	2.98287692569232e-07
Usp34	1.19884913583542e-11	0.252612192353279	0.792	0.709	3.09087284201088e-07
Dst	1.21002909072362e-11	0.18152573629044	0.906	0.84	3.11969700170362e-07
Ror1	1.21092836291886e-11	0.755728540331321	0.159	0.09	3.12201550527741e-07
Snhg14	1.34011340136676e-11	0.150979637339421	0.98	0.958	3.45508037140379e-07
Gria2	1.39870011799786e-11	-0.143819125671464	0.989	0.986	3.60612864422208e-07
Pcdh11x	1.4425217364274e-11	0.4872145692345	0.498	0.405	3.71910954085712e-07
Ric8b	1.50291828670887e-11	0.469139726062645	0.322	0.225	3.87482392679281e-07
Acsl4	1.5134250369365e-11	0.559520259575978	0.282	0.192	3.90191243022967e-07
Tbc1d2	1.56848845723953e-11	0.983821188351703	0.112	0.055	4.04387694045495e-07
Kdm5b	1.64438170608569e-11	0.294196595563584	0.529	0.422	4.23954491463012e-07
Mapk10	1.77647242535258e-11	0.166790738692378	0.966	0.941	4.58010120704403e-07
Gm28047	1.80942977169696e-11	0.265312872728975	0.574	0.462	4.66507183738911e-07
Chd1	1.81176125725702e-11	0.554233604966315	0.316	0.224	4.67108287346004e-07
Gigyf2	1.87202465643787e-11	0.300247574835977	0.592	0.498	4.82645396922811e-07
Ppp2r5e	1.95701483709425e-11	0.272799723481132	0.532	0.425	5.04557565299639e-07
Ep300	2.08556814979564e-11	0.412637895828543	0.383	0.282	5.37701180380313e-07
Irs1	2.10685021333035e-11	0.574307801652213	0.229	0.147	5.43188122000831e-07
Tbc1d30	2.12084235892401e-11	0.361101690515638	0.447	0.34	5.46795576977788e-07
Farp2	2.1377325405213e-11	0.664511930561418	0.194	0.118	5.51150203597202e-07
Zfp804a	2.18057854915607e-11	0.234775166637397	0.53	0.42	5.62196761543418e-07
Spon1	2.18734070308386e-11	0.732236188097712	0.22	0.143	5.63940180069081e-07
Map3k2	2.35725275110276e-11	0.381391533438814	0.477	0.378	6.07746904289315e-07
Arhgef18	2.39521314455451e-11	0.471228875064897	0.371	0.273	6.17533852929044e-07
Arhgef11	2.42730902105643e-11	0.331529434665019	0.497	0.392	6.25808811808769e-07
Ccdc186	2.53151247810992e-11	0.57915245709606	0.204	0.127	6.52674547106299e-07
Arrdc3	2.72308593535087e-11	-1.14742954857663	0.06	0.119	7.02066015852162e-07
Prdm2	3.01408201121646e-11	0.514868045399636	0.3	0.208	7.77090624131827e-07
Hmbox1	3.10423454704906e-11	0.336700675225371	0.498	0.393	8.00333750920189e-07
Mbnl1	3.13487998871212e-11	0.377144041541713	0.462	0.358	8.08234758689759e-07
Rnf24	3.37669106373605e-11	0.531754708382064	0.243	0.158	8.70578490052428e-07
Gtf2f2	3.45464063289742e-11	0.51402445261956	0.312	0.22	8.90675447973613e-07
Cfdp1	3.47907092325594e-11	0.349963889881622	0.39	0.286	8.96974065433845e-07
Wac	3.53037054265367e-11	0.360985668575912	0.539	0.44	9.1020013330697e-07
Arl13b	3.53215797853643e-11	0.598943871014682	0.224	0.143	9.10660970026262e-07
Fnip2	3.55117505159579e-11	0.556962575141541	0.265	0.179	9.15563951802426e-07
Rufy3	3.6471996643366e-11	0.300787717419749	0.545	0.441	9.40321017459263e-07
Chd9	3.68920634892998e-11	0.241320937212184	0.772	0.675	9.51151180881126e-07
Crebbp	3.7057273526845e-11	0.24643941106595	0.663	0.559	9.55410626069118e-07
Trmt11	3.88492891896072e-11	0.740436221468337	0.188	0.115	1.00161237388645e-06
Mdga2	3.9310321241572e-11	0.169421756686142	0.992	0.979	1.01349870225021e-06
Stk4	3.99807738859164e-11	0.532134516657623	0.241	0.157	1.0307843123267e-06
Ankrd13c	4.05126380284283e-11	0.489630574298813	0.305	0.215	1.04449683364894e-06
Prkacb	4.12342103477983e-11	0.291584699713102	0.485	0.378	1.06310041118694e-06
Mlxip	4.29765761534922e-11	0.458876194698207	0.252	0.166	1.10802208638934e-06
Fam49a	4.54035024669907e-11	0.293925446478802	0.537	0.424	1.17059310060395e-06
Slc44a1	4.62154665886652e-11	0.277088274461484	0.683	0.601	1.19152715958897e-06
Hat1	4.75669184155467e-11	0.974954943627655	0.107	0.052	1.22637029058962e-06
Sirt2	4.85374510745581e-11	0.532698566502294	0.276	0.187	1.25139256360426e-06
Iqcb1	4.90677987507866e-11	0.465196214316746	0.322	0.225	1.26506598739278e-06
Rap1gap2	5.03735985141461e-11	0.256375600193992	0.735	0.649	1.29873211689171e-06
Bmt2	5.16389467092164e-11	0.289709503330438	0.508	0.397	1.33135532405702e-06
Sgk1	5.46054981592429e-11	0.463471523635284	0.332	0.239	1.4078389535416e-06
Gm41361	5.63052505860439e-11	-0.612630410242899	0.335	0.413	1.45166197060938e-06
Pip4k2a	5.78793355332461e-11	0.438334488900109	0.335	0.239	1.49224502871815e-06
Rian	6.13216701036306e-11	0.181468789831575	0.954	0.912	1.5809952986118e-06
Ndst3	6.45095979007554e-11	0.409267898528886	0.461	0.365	1.66318645307728e-06
Rcor1	6.49840997015868e-11	0.406373385214938	0.374	0.272	1.67542005850631e-06
St3gal3	6.72223184963431e-11	0.326878645875513	0.503	0.4	1.73312581547272e-06
Prkar2a	7.04530124322188e-11	0.490286692705013	0.275	0.186	1.81641956652747e-06
Unc80	7.18312624777836e-11	0.195235184636918	0.918	0.861	1.85195360920222e-06
Caap1	7.23837673334478e-11	0.602288781467634	0.177	0.106	1.86619828939095e-06
Fam168a	7.51374674729665e-11	0.225918823931506	0.777	0.7	1.93719418638802e-06
Son	8.1385143616242e-11	-0.350327085127065	0.684	0.72	2.09827177271395e-06
Sos1	8.18160582209589e-11	0.377323011955786	0.375	0.279	2.10938161305276e-06
Soga1	8.36133677785168e-11	0.660706798400508	0.185	0.113	2.15571984806572e-06
Gpbp1l1	8.50944193564381e-11	0.59955527143554	0.204	0.128	2.19390431984769e-06
Ube2e2	8.7892568057672e-11	0.162196950264198	0.961	0.925	2.2660461896629e-06
Jmjd1c	8.80509679109568e-11	0.215441841073406	0.827	0.763	2.27013005468029e-06
Atp6v0c	8.86428381600080e-11	-0.580055291749181	0.33	0.414	2.28538965344133e-06
Pign	9.38412234217308e-11	0.518145952656124	0.211	0.132	2.41941442225906e-06
Dgcr8	9.3918101550187e-11	0.684615279176653	0.148	0.083	2.42139649416692e-06
Pten	9.42516684452588e-11	0.227368656258904	0.672	0.568	2.42999651585566e-06
Rnd1	9.69672618406488e-11	-1.6290250890723	0.029	0.074	2.50000994477561e-06
Txlng	9.83113877574626e-11	0.34833994593121	0.418	0.317	2.5346641991629e-06
Gm49337	9.88136316597575e-11	0.363177879880945	0.357	0.259	2.54761305145187e-06
Ufsp2	9.94074564066247e-11	0.720891166647655	0.187	0.115	2.5629230410756e-06
Tango2	1.00144654377446e-10	0.33392938240228	0.526	0.424	2.58192947915932e-06
Chp1	1.0570652376798e-10	0.451510761618203	0.269	0.182	2.72532559578607e-06
Cpne1	1.07627846541554e-10	0.460005521843373	0.233	0.152	2.77486113953435e-06
Syt11	1.08100353044983e-10	-0.391790651038123	0.674	0.712	2.78704330220575e-06
Ptprj	1.09158675048235e-10	0.194058807464693	0.806	0.712	2.81432896009359e-06
Ldah	1.12077921440017e-10	0.538886937003363	0.302	0.214	2.88959297056651e-06
Iqgap2	1.12314919563962e-10	0.673064518994687	0.346	0.266	2.89570325619806e-06
Lin7a	1.1286883600009e-10	0.478599692934443	0.465	0.374	2.90998432975431e-06
Mitd1	1.20832466042247e-10	1.15711022994959	0.084	0.037	3.11530263950121e-06
Rnf111	1.28971377119851e-10	0.358814607710798	0.343	0.246	3.325140044904e-06
Ttll5	1.2931999017953e-10	0.301054226225218	0.524	0.418	3.33412798680863e-06
Ywhag	1.30563399419648e-10	-0.535297060942453	0.331	0.409	3.36618556383737e-06
Tuba1a	1.32566321270593e-10	-0.626894702178561	0.343	0.421	3.41782489499842e-06
Brwd3	1.3362659989884e-10	0.465288895888016	0.251	0.168	3.44516099859188e-06
Ikbkb	1.46465046567986e-10	0.491600157832264	0.272	0.188	3.77616183061583e-06
Pde4d	1.47102503243348e-10	0.203096353726451	0.974	0.935	3.79259673862e-06
Rims4	1.49555110772468e-10	0.511826560856771	0.262	0.177	3.85582986593577e-06
Fmnl2	1.52922148742412e-10	0.210883375311026	0.76	0.655	3.94263883887687e-06
mt-Co3	1.63424905043285e-10	-0.209655268762122	0.968	0.956	4.21342090182598e-06
Xkr6	1.64044115162672e-10	0.22910216434304	0.624	0.521	4.22938537712401e-06
Pds5b	1.64306041946537e-10	0.306951311591115	0.477	0.372	4.23613837346561e-06
Kdm7a	1.64793153268538e-10	0.326726934478293	0.376	0.278	4.24869707756946e-06
Phf21a	1.67506486641751e-10	0.203082023025405	0.803	0.715	4.31865223859762e-06
H2-Eb1	1.72651209306339e-10	2.54950499896253	0.024	0.002	4.45129347833603e-06
Sntg1	1.72788749536919e-10	0.186414746566556	0.942	0.914	4.45483954056086e-06
Rab8b	1.79702534042873e-10	0.672184249687579	0.174	0.105	4.63309073269335e-06
P4ha1	1.84072277536769e-10	0.5363755437405	0.245	0.164	4.74575145945298e-06
Megf11	1.85242655689722e-10	0.453961833115952	0.159	0.093	4.7759261489924e-06
Wdr12	1.8986590495813e-10	0.532519266115421	0.201	0.125	4.8951227616305e-06
Tmem191c	1.93085673274815e-10	-0.516521207436215	0.37	0.447	4.97813482837128e-06
Vwc2l	2.08828835970292e-10	0.376626923993479	0.68	0.617	5.38402504898606e-06
Gcc2	2.10793712452464e-10	0.402302279465198	0.377	0.286	5.43468349444944e-06
Ankrd11	2.21166264890147e-10	0.199294928720471	0.761	0.687	5.70210864139776e-06
Hcn1	2.23146424465093e-10	-0.265837452316963	0.827	0.838	5.75316111555903e-06
Actg1	2.34686776082589e-10	-0.6709552240333	0.216	0.292	6.05069446096132e-06
Nudcd1	2.35589078807502e-10	0.574219659684294	0.203	0.129	6.07395762981503e-06
Zyg11b	2.36414250935651e-10	0.299115026562949	0.435	0.33	6.09523221762295e-06
Kif13a	2.41840974119895e-10	0.410094258461323	0.331	0.24	6.23514399475912e-06
Rnf167	2.42713210059338e-10	-1.06463917990851	0.105	0.17	6.25763198174986e-06
Sinhcaf	2.42881414580126e-10	-0.545610758980807	0.355	0.435	6.2619686307048e-06
R3hcc1l	2.45432841374118e-10	0.647503457655837	0.175	0.106	6.32774951630752e-06
Wdr7	2.52284737654256e-10	0.216534665685471	0.707	0.611	6.50440510620203e-06
Gm10125	2.68472725988863e-10	0.375498652141964	0.219	0.141	6.92176382144485e-06
Mark1	2.71423948292621e-10	0.532194844691927	0.301	0.216	6.99785223488035e-06
Kdm3a	2.75431833891895e-10	0.411382331238616	0.247	0.165	7.10118354140084e-06
Lemd3	2.79041269565721e-10	0.342160013657459	0.351	0.258	7.19424201194342e-06
Ryr2	2.84219411216023e-10	0.157455023974684	0.972	0.934	7.32774485997151e-06
Sntb2	2.85044999925436e-10	0.272224580338963	0.579	0.468	7.34903018807759e-06
Enpp2	2.86469986732987e-10	-0.670009959222175	0.236	0.315	7.38576919794988e-06
Zdhhc14	3.0845516884307e-10	0.273694577238777	0.644	0.549	7.95259116311202e-06
Slc6a15	3.24475993280099e-10	0.394763773545528	0.365	0.27	8.3656400587475e-06
Cul5	3.29100435712457e-10	0.342112753315838	0.45	0.353	8.48486743353856e-06
Ywhah	3.29808156876568e-10	-0.685832398106402	0.273	0.35	8.50311390059168e-06
Atxn7l1	3.34468781172084e-10	0.264181243459938	0.61	0.515	8.62327411617867e-06
Arnt	3.39033332413787e-10	0.258887658720859	0.461	0.36	8.74095737629225e-06
Ythdf3	3.42087752386523e-10	0.416522858067062	0.353	0.262	8.81970643202934e-06
Snhg20	3.42923494702234e-10	-0.605418896536437	0.257	0.334	8.84125354041301e-06
Immt	3.54847552418411e-10	0.329677095829438	0.348	0.251	9.14867959645148e-06
Gm43920	3.67612622897603e-10	2.31560057578058	0.029	0.005	9.47778864354599e-06
Stk40	3.6904676950785e-10	0.510748126101312	0.144	0.081	9.51476381145139e-06
Lgr4	3.88046424552293e-10	0.501478777764844	0.247	0.166	1.00046129178072e-05
Arih1	4.04432654944751e-10	0.233227832657599	0.688	0.592	1.04270827097856e-05
Stag2	4.07807092561617e-10	0.412042346073408	0.368	0.275	1.05140824604236e-05
Rab27b	4.18705725100605e-10	0.3721410118492	0.473	0.375	1.07950710045438e-05
Pnkd	4.27628938868434e-10	0.335588729840697	0.436	0.334	1.1025129301906e-05
Ppp3ca	4.70718970817301e-10	0.114939366725274	0.996	0.985	1.21360765056117e-05
Camsap2	4.73293703072498e-10	0.307862770338744	0.402	0.307	1.22024582526152e-05
Mbp	4.98947184478869e-10	-0.370783334304904	0.727	0.755	1.28638563102342e-05
Fbxo11	5.24207419163416e-10	0.266140596766293	0.525	0.425	1.35151156808712e-05
Pik3ca	5.30084948340831e-10	0.348085843174517	0.33	0.238	1.36666501381233e-05
Apod	5.3833003116902e-10	0.60763315450688	0.173	0.106	1.38792248635997e-05
Usp24	5.55321411400002e-10	0.358207310692811	0.387	0.294	1.43172966287149e-05
Aak1	5.57999551830388e-10	0.196116389394144	0.877	0.813	1.43863444452911e-05
Pde10a	5.83905754438988e-10	-0.183230369862043	0.935	0.931	1.5054258160946e-05
Pura	5.85580787655208e-10	-0.479229360820271	0.487	0.548	1.50974438673266e-05
Neurl1a	5.91063833186106e-10	0.406083580679561	0.315	0.226	1.52388077472042e-05
Adgrl2	5.94884546437515e-10	0.338808874500419	0.46	0.363	1.5337313376252e-05
Spock1	6.06590174341694e-10	0.25442500951717	0.795	0.745	1.56391078748776e-05
Bach2	6.37862855991334e-10	-0.349351389683211	0.697	0.728	1.64453801531686e-05
Olfm3	6.43902905218223e-10	0.319052579826137	0.339	0.252	1.66011047023362e-05
Hmgxb4	6.5053248653666e-10	0.467820376618758	0.202	0.129	1.67720285678882e-05
Pgbd5	6.5214150117541e-10	0.353610182197027	0.443	0.352	1.68135121833044e-05
Glmn	6.54162079009871e-10	0.541546993743927	0.26	0.179	1.68656067210325e-05
Mkx	6.56981736514769e-10	0.424085970449104	0.256	0.175	1.69383031308238e-05
Nrg2	6.58045097087626e-10	0.275396259080984	0.521	0.421	1.69657186931132e-05
Cbfa2t3	6.67204182237547e-10	0.516163684771188	0.13	0.071	1.72018582264484e-05
Runx1t1	6.74414226085049e-10	0.211821974348683	0.866	0.802	1.73877475769247e-05
Cep97	6.83533441248107e-10	0.662166066280867	0.16	0.095	1.76228591822587e-05
Rab3ip	6.86751452628802e-10	0.338707724585676	0.266	0.181	1.77058259516758e-05
Wdr36	7.41796439324658e-10	0.57769714646444	0.12	0.064	1.91249957986683e-05
Rpl6	7.49883842226358e-10	-0.673900346752895	0.273	0.349	1.933350522028e-05
Tyw1	7.60308695611099e-10	0.58547758206784	0.235	0.159	1.96022787902453e-05
Wapl	7.64046486860771e-10	0.339807563275465	0.394	0.301	1.96986465242444e-05
Zfhx4	7.78542314219823e-10	0.703813510577692	0.118	0.064	2.00723779452155e-05
Usp47	8.27678215650378e-10	0.254481072723443	0.554	0.457	2.13391997558981e-05
Gm26691	8.28898060720233e-10	0.433192848505289	0.417	0.327	2.13706498014891e-05
Pak1	8.38930129937042e-10	0.315743132433574	0.422	0.33	2.16292966100368e-05
Gabra4	8.40891445713944e-10	0.266018606295196	0.59	0.489	2.16798632533969e-05
Gabra6	8.62395346187421e-10	4.83618744939327	0.019	0.001	2.22342768154041e-05
Frmpd4	8.84077979101505e-10	0.153369535151852	0.963	0.921	2.2793298457195e-05
Aff3	8.848113341878e-10	0.192777878482147	0.911	0.846	2.28122058180299e-05
Gm43445	9.46535639033176e-10	0.752278757895625	0.112	0.059	2.44035818455533e-05
Ing3	9.78030556285386e-10	0.940093706879736	0.094	0.046	2.52155838021498e-05
Sel1l3	9.84037110292609e-10	0.228130180915053	0.508	0.4	2.5370444777564e-05
Olfm1	1.03776324407706e-09	-0.310702325523164	0.767	0.8	2.67556119587948e-05
Coq10b	1.05586828409485e-09	0.813736051093933	0.131	0.074	2.72223961005333e-05
Cpne7	1.05604574334111e-09	-0.47881682678165	0.379	0.455	2.72269713548206e-05
Lrrc3b	1.0724327459882e-09	0.563140591568654	0.254	0.177	2.76494610570679e-05
Zfp799	1.07882967422883e-09	-0.583222125765301	0.31	0.382	2.78143866609676e-05
Kdm2b	1.16539622774062e-09	0.325057600568249	0.329	0.239	3.00462455436087e-05
Psap	1.17380989765146e-09	-0.398325380856167	0.592	0.638	3.02631667812499e-05
Fam222b	1.18375246070192e-09	0.319246216730005	0.422	0.327	3.0519505941817e-05
Tmem178	1.18442738298462e-09	0.289547411307668	0.431	0.332	3.05369067881094e-05
Xrcc1	1.18667836196147e-09	0.677012300875163	0.124	0.069	3.05949415280906e-05
Cck	1.20484115643057e-09	-0.730586153429916	0.256	0.325	3.1063214695093e-05
Tbc1d14	1.20758205151096e-09	0.379213111548592	0.285	0.201	3.11338804520556e-05
Miat	1.24544952063119e-09	-0.270518866463852	0.757	0.787	3.21101795409133e-05
Fxr1	1.2563758641509e-09	0.337340752094025	0.347	0.255	3.23918825295385e-05
Stxbp5	1.27709205006317e-09	0.247160942384134	0.631	0.534	3.29259872347287e-05
Alkbh1	1.37019506329798e-09	-0.697518401206839	0.248	0.321	3.53263691219485e-05
Mxi1	1.37466977717963e-09	0.442805567004057	0.27	0.187	3.54417361952453e-05
Samd8	1.47023975681875e-09	0.462691024211581	0.247	0.168	3.79057214103009e-05
Bet1l	1.54512096416812e-09	-1.03951427059069	0.088	0.148	3.98363086981825e-05
Gm35188	1.54688414296868e-09	0.841126991271826	0.113	0.061	3.98817669740185e-05
Tmem266	1.5645347998131e-09	0.833262946545072	0.09	0.043	4.03368362087814e-05
Ankrd12	1.59298886103511e-09	0.205145623759354	0.835	0.753	4.10704388152073e-05
5330434G04Rik	1.61220767617624e-09	0.272642650943407	0.647	0.558	4.15659383071759e-05
Pias2	1.61516187435185e-09	0.28146770313329	0.484	0.387	4.16421034445393e-05
Vopp1	1.62688286798881e-09	0.347551178568701	0.376	0.282	4.19442941024875e-05
Sv2c	1.63073028224021e-09	0.707133303602195	0.164	0.101	4.2043488136717e-05
Ptpn9	1.6679337788234e-09	0.333507477492077	0.43	0.338	4.30026686856249e-05
Slc24a4	1.66878317333458e-09	0.288079629018589	0.536	0.434	4.30245677749121e-05
Lrrc1	1.71559440652022e-09	0.856111677660133	0.102	0.053	4.42314549889042e-05
Rabgap1l	1.7338809769201e-09	0.161380396614226	0.907	0.849	4.4702919346954e-05
Ift88	1.74894527682737e-09	0.376764683202724	0.399	0.308	4.50913071271633e-05
Mettl7a1	1.79533985080341e-09	0.618566568473322	0.159	0.097	4.62874520334136e-05
Erlin1	1.85751729480767e-09	0.347699521799782	0.243	0.164	4.78905108947312e-05
Fus	1.8857030582301e-09	0.201882031284637	0.759	0.685	4.86171962472885e-05
Trip11	1.91328565852755e-09	0.304419560166549	0.507	0.403	4.93283308481572e-05
Cep350	1.96668065701367e-09	0.32478145485456	0.446	0.356	5.07049606991265e-05
Arih2	2.12561384074904e-09	0.354910687022736	0.391	0.299	5.48025760421918e-05
Zswim5	2.14546972398012e-09	0.434927766496278	0.272	0.191	5.53145004236555e-05
Pip5k1b	2.1572398649419e-09	0.280956933238663	0.645	0.548	5.5617958197932e-05
Rgs20	2.1711210815899e-09	0.511498967254537	0.234	0.159	5.59758437255509e-05
Arl5b	2.17857332570063e-09	0.887098836279979	0.117	0.064	5.61679774832137e-05
Btbd7	2.18524673026122e-09	0.27810106082252	0.429	0.329	5.63400311995947e-05
Nuak1	2.19911119667138e-09	0.318803832877257	0.426	0.331	5.66974848725816e-05
Slk	2.24201773131406e-09	0.46218405946857	0.251	0.174	5.78037011487391e-05
B230216N24Rik	2.26174739428127e-09	-0.544393042128854	0.37	0.434	5.83123713193598e-05
Rspry1	2.28911912922365e-09	0.355750164472263	0.362	0.271	5.9018069389644e-05
Lrrc8c	2.2974436350014e-09	0.40047202750341	0.302	0.22	5.92326917976061e-05
Eif2b3	2.31849416735585e-09	0.387737820707964	0.22	0.146	5.97754166227685e-05
Ttc17	2.37914480358567e-09	0.266160170754622	0.568	0.471	6.13391113260458e-05
Larp1b	2.39151756801585e-09	0.379121084660812	0.343	0.253	6.16581059385848e-05
Cerk	2.46055098454607e-09	0.535638006999981	0.233	0.158	6.34379254835667e-05
Fdft1	2.52073686475582e-09	-0.693796399546127	0.209	0.28	6.49896378471345e-05
Chpt1	2.52713546767846e-09	0.3563285542701	0.41	0.316	6.51546066276862e-05
Rad23b	2.52799959055589e-09	0.322955731027197	0.277	0.197	6.51768854437119e-05
Pou2f2	2.55115779467761e-09	0.480809998716704	0.367	0.284	6.57739502623781e-05
Syn3	2.59570701659971e-09	0.301486532202227	0.7	0.617	6.69225183019737e-05
Trappc13	2.62854568552201e-09	0.590451296257963	0.151	0.09	6.77691648641284e-05
Kyat1	2.7612228864172e-09	0.820702193809096	0.1	0.052	7.11898484576082e-05
Glt8d2	2.7713337835942e-09	0.593393431053154	0.151	0.09	7.14505276086256e-05
Hook3	2.85800698610188e-09	0.26922534200028	0.537	0.445	7.36851361156787e-05
Eps15	2.88437443002099e-09	0.342243314063525	0.285	0.201	7.43649415548013e-05
Suz12	2.88861275400865e-09	0.440144594324919	0.278	0.197	7.4474214023851e-05
Acap2	2.97570594615438e-09	0.227209561508911	0.744	0.667	7.67196507037522e-05
Hsf5	3.04132351040741e-09	0.695337937900089	0.089	0.043	7.84114027453239e-05
Castor2	3.07355515883544e-09	0.343202298230029	0.381	0.291	7.92423991050953e-05
Prpf18	3.22117230792361e-09	0.429165683518968	0.215	0.142	8.30482644428865e-05
Stau2	3.29624791122677e-09	0.232790822518021	0.705	0.63	8.49838636472487e-05
Galnt7	3.36773360112211e-09	0.348392027226899	0.394	0.302	8.68269077041302e-05
Rras2	3.37910987560667e-09	0.325957088768806	0.382	0.288	8.71202108128911e-05
Ttll4	3.40860310253746e-09	0.409202089721904	0.223	0.149	8.78806051896209e-05
Scmh1	3.47691116989104e-09	0.202710555232419	0.735	0.64	8.96417237821307e-05
Astn1	3.47709887637364e-09	0.204808442323452	0.791	0.724	8.96465632306652e-05
Caln1	3.51739051050904e-09	0.17917622535313	0.888	0.835	9.0685362141944e-05
Usp22	3.74192805805234e-09	-0.671134940508327	0.226	0.297	9.64743891927055e-05
9530062K07Rik	3.81383407486316e-09	-0.997352960839395	0.094	0.153	9.8328270118122e-05
Gm5165	3.8173746470554e-09	0.70334666093269	0.09	0.045	9.84195531503824e-05
Gm37529	3.86900200359308e-09	0.530507164697734	0.219	0.146	9.97506096566368e-05
Wdr17	3.90752986686177e-09	0.393611746403627	0.493	0.4	0.00010074393502743
A830082K12Rik	4.15298065490992e-09	0.246740957379435	0.412	0.319	0.000107072147244888
Arhgef12	4.18772106002406e-09	0.213403086376957	0.657	0.553	0.00010796782436954
Abl1	4.24495142104391e-09	0.353657317373408	0.293	0.209	0.000109443337537354
Gdap2	4.24570254068091e-09	0.450941862266927	0.21	0.139	0.000109462702903835
Rtca	4.28247858154663e-09	-0.649381544149127	0.23	0.303	0.000110410862789435
Tax1bp1	4.33471864734106e-09	0.448785419643286	0.251	0.174	0.000111757716165747
Etnk1	4.39028737635869e-09	0.259194026131002	0.663	0.571	0.00011319038913728
Pdzd2	4.5266562154263e-09	0.154266627281522	0.527	0.421	0.000116706250546121
Mllt3	4.53411787479186e-09	0.201382263272913	0.766	0.693	0.000116898627047884
Slc43a2	4.57705919512863e-09	-0.603486221758217	0.327	0.391	0.000118005740168806
Zkscan16	4.62549364935336e-09	0.466357508351266	0.288	0.21	0.000119254477267628
Tfcp2	4.70421847427072e-09	0.400891203488156	0.297	0.215	0.000121284160703648
Dock10	4.70643140707257e-09	0.352542897285325	0.451	0.361	0.000121341214537145
Rgl1	4.95792950834165e-09	0.232918047907198	0.674	0.588	0.000127825338584064
Phf24	4.97122140854322e-09	0.29447965516085	0.544	0.455	0.000128168030355061
Tafa5	5.17636813664025e-09	0.26304913345195	0.539	0.445	0.000133457123298859
Dennd4c	5.17806840771499e-09	0.362599428621179	0.299	0.218	0.000133500959687708
Depdc5	5.23602544305304e-09	0.210141150607323	0.461	0.361	0.000134995207972793
C4b	5.27737806951187e-09	1.3689652972959	0.036	0.01	0.000136061361388155
Ap1s3	5.40566147946638e-09	0.810053594394654	0.103	0.054	0.000139368764263602
Oxr1	5.44741056829348e-09	-0.255303465191928	0.942	0.933	0.000140445139271743
Capn7	5.44887443158704e-09	0.380198888274657	0.298	0.217	0.000140482880595177
Hnrnpr	5.53246600610767e-09	0.257999690353964	0.53	0.433	0.000142638038569468
Gm19951	5.5896907904865e-09	-1.62797454561457	0.036	0.078	0.000144113407960323
Ccnjl	5.59835334090703e-09	0.578627429258136	0.161	0.099	0.000144336745835265
Mtfmt	5.59856655752961e-09	0.960029588224477	0.062	0.025	0.000144342242986228
Sdhaf3	5.78964043695238e-09	0.854928341078307	0.09	0.045	0.000149268509745506
Ric1	5.79581037408958e-09	0.389146698932166	0.294	0.212	0.000149427583064778
Lcorl	5.81881161534796e-09	0.175301817010805	0.546	0.442	0.000150020601066901
Kat6b	5.88646953419139e-09	0.234749195345034	0.579	0.491	0.000151764957530522
Arid3b	6.16324298177366e-09	0.991068522808557	0.106	0.057	0.000158900730556088
Zfp37	6.32003891695107e-09	-1.10522876465913	0.071	0.124	0.000162943243356832
Dennd4a	6.37802412917804e-09	0.217912060322297	0.657	0.561	0.000164438218098468
E130307A14Rik	6.44254706723584e-09	0.212543759447436	0.666	0.565	0.000166101748487474
Boc	6.45633487697384e-09	0.921262163331361	0.102	0.055	0.000166457225798139
Gm28151	6.76375908655578e-09	-1.46002234587535	0.034	0.075	0.000174383236769581
Sos2	6.78567280302406e-09	0.42498831715445	0.349	0.263	0.000174948216207566
Prkg1	6.98018564769689e-09	-0.218638017522515	0.894	0.913	0.000179963146368921
Celf4	6.99691649066393e-09	-0.201593502783004	0.914	0.902	0.000180394500962298
Disp3	7.00661930178442e-09	0.712899637076282	0.161	0.101	0.000180644658838606
Camk1d	7.0180079831866e-09	0.179125890696016	0.927	0.88	0.000180938281822517
Astn2	7.02875523931197e-09	0.225218864212725	0.764	0.663	0.000181215367579941
Mcc	7.1351873721973e-09	0.339521289827243	0.458	0.365	0.000183959400829991
Calm3	7.15889401466582e-09	-0.777380497599812	0.204	0.27	0.000184570605486114
Diaph2	7.23971310045359e-09	0.222213168354676	0.685	0.598	0.000186654283155895
Tmx3	7.7149326610831e-09	0.310240620890231	0.359	0.269	0.000198906393868045
Sf3b3	7.78976459615e-09	-0.633183989589613	0.26	0.329	0.000200835710817939
Mid1	7.90686881975734e-09	0.793519457213671	0.112	0.062	0.000203854891910984
Rlim	7.94510103213506e-09	-0.681540370808792	0.201	0.269	0.000204840594810506
Smoc2	8.09202026192577e-09	1.0459018226986	0.118	0.067	0.00020862846639297
Wbp2	8.25317375955451e-09	-0.758493871186604	0.199	0.267	0.000212783325868834
Dnmt3a	8.33463089528182e-09	0.155739724170529	0.823	0.754	0.000214883453742156
Syn1	8.5055561287483e-09	0.186574847533858	0.706	0.618	0.000219290248111389
Smurf2	8.53364276310800e-09	0.277900263589014	0.509	0.412	0.00022001437771845
Pphln1	8.68675214310962e-09	0.696562729598113	0.14	0.084	0.000223961843753652
Slc12a2	8.81950703226712e-09	0.402198409316338	0.311	0.229	0.000227384530305911
Csf2ra	8.85079596760046e-09	-0.795783235568578	0.171	0.238	0.000228191221636675
Tet1	8.94145988806188e-09	0.590797849390208	0.172	0.109	0.000230528718834011
Sppl3	9.02475848759863e-09	0.290496691866553	0.472	0.382	0.000232676323327268
Raly	9.21784405114236e-09	0.513757653293557	0.233	0.163	0.000237654455326552
Prkd1	9.26624006566688e-09	0.260574990968545	0.535	0.438	0.000238902201373023
Gdpd1	9.28024722889763e-09	0.344824363601133	0.416	0.329	0.000239263334055439
Pgr	9.37592106791806e-09	0.408907512094299	0.274	0.196	0.000241729996973064
Sept8	9.68028247290166e-09	0.209550753193513	0.52	0.418	0.00024957704271635
Sdc2	9.68483934522656e-09	0.517919727547021	0.197	0.131	0.000249694527998631
Cpeb3	9.80532328745219e-09	0.142402561042657	0.864	0.797	0.000252800844997092
Pik3c2a	9.83248768144515e-09	0.25943391401726	0.405	0.311	0.000253501197403019
Ctr9	9.92986361410903e-09	0.473954303688176	0.187	0.121	0.000256011743698959
Dlc1	1.01963529465358e-08	0.359562551489364	0.388	0.299	0.000262882371667585
Smad2	1.04686434492386e-08	0.573861892024031	0.157	0.097	0.00026990256540827
Stmn3	1.05426901121111e-08	-0.393988266007978	0.588	0.635	0.00027181163647045
Lrch2	1.06747557492272e-08	0.410724498693202	0.254	0.177	0.000275216552726575
Map7	1.09695547130811e-08	0.241756962833056	0.691	0.609	0.000282817059612658
Gm45846	1.09881128723792e-08	0.309127767719971	0.464	0.375	0.00028329552607568
Tcf12	1.12188303395369e-08	0.217783302874575	0.714	0.63	0.000289243883813941
Lrp1b	1.1608336938084e-08	0.241689931409933	0.954	0.919	0.000299286142937681
Rbfox1	1.19309204379821e-08	0.116587898412757	0.998	0.997	0.000307602990732054
Nr1d2	1.19611249822469e-08	0.573820521380001	0.204	0.137	0.00030838172429229
Gm43813	1.19875301959542e-08	0.845264528041073	0.08	0.038	0.000309062503512091
Fzd3	1.20035899735072e-08	0.338051302304098	0.297	0.216	0.000309476556696964
Bbx	1.26843133214504e-08	0.449608502584577	0.29	0.211	0.000327026966053633
Raver2	1.29375368153935e-08	0.368811212248122	0.31	0.229	0.000333555574174475
Hspa8	1.2990702617881e-08	-0.512991992475538	0.397	0.46	0.000334926294894208
Sltm	1.3428212817911e-08	0.22689609233173	0.719	0.628	0.000346206182871382
Tenm3	1.3551692316509e-08	-0.338145449278331	0.894	0.891	0.000349389731304235
Pls1	1.37013780758166e-08	0.398481166379981	0.299	0.218	0.000353248929550704
Gm13629	1.37533918965669e-08	0.902875443820689	0.113	0.064	0.000354589949877287
Sdcbp	1.39472107198941e-08	0.447306201568041	0.161	0.101	0.00035958698678031
Gm12002	1.40621148285923e-08	-0.824443795149923	0.107	0.167	0.000362549444510766
Fbxo10	1.4115679478822e-08	-0.651136011556206	0.239	0.304	0.00036393044832299
E330009J07Rik	1.47554591204501e-08	0.26941464332727	0.306	0.219	0.000380425247043444
Morc2b	1.48414990500863e-08	0.343445892977079	0.275	0.194	0.000382643528509324
Fam193a	1.49201418999357e-08	0.244212223045234	0.58	0.497	0.000384671098464141
Gatad2a	1.50687160257096e-08	0.599322673829287	0.13	0.076	0.000388501636574845
Orc5	1.52417902266589e-08	0.807340659008286	0.107	0.059	0.000392963835623719
2210408F21Rik	1.53697917879727e-08	0.235214484706893	0.697	0.621	0.000396263971877512
Stox2	1.54030452814356e-08	0.245412469898274	0.665	0.588	0.000397121313445973
Akap12	1.59146838371427e-08	0.874340949342402	0.095	0.05	0.000410312378689213
Taf3	1.59561494529893e-08	0.279739899046041	0.368	0.282	0.000411381445196971
Nol4	1.62452101168326e-08	0.201419137078045	0.767	0.68	0.000418834007232179
Bpnt1	1.62576498861974e-08	0.730657667258618	0.116	0.065	0.000419154729365941
Gm29514	1.63549839631013e-08	0.613887831583266	0.131	0.077	0.000421664196536679
Gm45837	1.65144474614825e-08	-0.329558085261366	0.657	0.687	0.000425775484451942
Trim33	1.67401601357201e-08	0.268809252074794	0.535	0.448	0.000431594808619135
Tmem131l	1.68086537254767e-08	0.416749691361766	0.233	0.161	0.00043336071035024
Arid4a	1.70088050895602e-08	0.323211052572351	0.374	0.289	0.000438521012819042
Eral1	1.7346641645209e-08	-0.952334581743273	0.096	0.151	0.000447231114896778
Miga2	1.7400174248061e-08	0.381249083545008	0.258	0.183	0.000448611292463509
Arl6ip1	1.78118893381765e-08	-0.557674504778	0.297	0.367	0.000459226130916866
Nebl	1.80077052457594e-08	0.17791153298862	0.839	0.748	0.000464274656646169
Fam185a	1.80374623695252e-08	0.646123720799302	0.169	0.108	0.000465041854811098
Cnnm2	1.80570788813678e-08	0.391096576341744	0.292	0.213	0.000465547607719424
Arf3	1.81522595516891e-08	-0.398215536807023	0.461	0.525	0.000468001555761647
Wasf2	1.90412736314393e-08	0.538304420652141	0.162	0.101	0.000490922116765767
Atp5a1	1.91032102143572e-08	-0.537545103175653	0.4	0.46	0.000492518965746557
Lrfn5	1.91879757996931e-08	0.111944975629042	0.987	0.968	0.000494704392067687
Tmem65	1.98688945000039e-08	0.562760774293391	0.158	0.099	0.000512259837999101
Mib1	2.01480260450413e-08	0.287725413522877	0.517	0.428	0.000519456407493254
Antxr1	2.02713005457246e-08	0.469393082526903	0.285	0.21	0.000522634670669872
Ldlr	2.04671349129996e-08	-0.992714817749575	0.082	0.136	0.000527683672326955
Tmem67	2.10304552939858e-08	0.678554119353939	0.183	0.121	0.000542207198389543
Cdh7	2.13542976756217e-08	0.501793745121013	0.244	0.173	0.000550556502672878
Efcab14	2.1927115701174e-08	0.392014503038625	0.328	0.248	0.000565324897007668
Slc30a9	2.21150590601038e-08	0.382435330063162	0.295	0.214	0.000570170452687597
Pde7a	2.24123524896905e-08	0.239488475022541	0.456	0.363	0.000577835271889201
Zcchc7	2.32750991561482e-08	0.189061742709949	0.777	0.696	0.000600078606443813
Tubb2a	2.35846984870673e-08	-0.72301790819934	0.221	0.287	0.000608060696393569
Ctnna3	2.39818985030833e-08	0.376347838867347	0.305	0.229	0.000618301307206493
Plppr5	2.41584947164955e-08	0.265833406335505	0.479	0.386	0.000622854310780686
Upf2	2.50758842541997e-08	0.28535635336554	0.395	0.307	0.000646506447841776
Rap1gds1	2.65316428996132e-08	0.265872063474301	0.69	0.615	0.000684038817237829
Ube2l3	2.71383722419614e-08	0.362708787510781	0.256	0.182	0.000699681513142248
Bclaf3	2.7485157539889e-08	0.44101393432711	0.222	0.153	0.000708622331693417
Shisa9	2.85231534738148e-08	0.214459013449873	0.737	0.667	0.000735383942861894
Exosc1	2.86932121271432e-08	-0.859372478666238	0.146	0.206	0.000739768395062005
Lsamp	2.88039163376182e-08	0.103231966658476	1	0.999	0.000742622571016473
Psmc6	2.95230613027906e-08	0.385374583006272	0.176	0.114	0.000761163566508547
Bbs9	3.06303435694032e-08	0.211574469023558	0.433	0.336	0.000789711517906354
Lyz2	3.12036268547105e-08	2.30724380502715	0.026	0.005	0.000804491907568147
Crim1	3.19226792025201e-08	0.269271995541202	0.7	0.622	0.000823030515199373
Ier5	3.34036908643389e-08	-1.23984582340053	0.04	0.082	0.000861213957864384
Tmtc3	3.41065657199518e-08	0.662524190458327	0.135	0.082	0.000879335477391796
Rpl3	3.4536858620559e-08	-0.637514582702769	0.223	0.294	0.000890429288955252
Spink10	3.48727695653213e-08	0.3225680528702	0.286	0.208	0.000899089744933114
Cr1l	3.48938931182431e-08	0.519074754882421	0.198	0.134	0.000899634352374543
Mast3	3.49049804621429e-08	0.355994491949878	0.333	0.255	0.000899920206274967
Jak2	3.50543921360037e-08	0.351433496658738	0.28	0.203	0.000903772338050447
Susd6	3.52486815181474e-08	0.208101378637667	0.438	0.346	0.000908781506900876
Mb21d2	3.54051724432081e-08	0.61492490227232	0.165	0.108	0.00091281615593079
Rbm41	3.54167741608695e-08	0.366922812822357	0.197	0.13	0.000913115271415536
Deptor	3.60040438278243e-08	0.345411194393376	0.265	0.19	0.000928256257968965
Celf3	3.80107408142824e-08	-0.551373306459308	0.279	0.348	0.000979992919673828
Tmsb10	3.81187615964018e-08	-1.33806325998553	0.046	0.089	0.000982777911478431
Sh3kbp1	3.82752214529404e-08	-0.46322477571481	0.436	0.495	0.000986811759499708
Gtf2h2	3.95370892821399e-08	0.449376244108622	0.217	0.149	0.00101934523587213
Aplp1	3.96202922226262e-08	-0.424112617250577	0.592	0.632	0.00102149037408375
Atad2b	3.98396267500777e-08	0.216798314786513	0.498	0.408	0.0010271452568705
Cfl1	3.98960838318279e-08	-0.745609608365793	0.167	0.23	0.00102860083335219
Xpr1	4.01126466561645e-08	0.255113953957278	0.53	0.441	0.00103418425608923
Grik2	4.10936266260428e-08	0.156352457953549	0.973	0.948	0.00105947588167264
Ndfip2	4.11947205106926e-08	0.345535194315766	0.315	0.235	0.00106208228420668
Lin9	4.2626030276233e-08	1.1146331025786	0.064	0.029	0.00109898431258184
Robo2	4.27800948028609e-08	0.173290255223397	0.826	0.751	0.00110295640420736
Agap1	4.30369875426385e-08	0.223252371613049	0.673	0.598	0.00110957961282431
Zfp638	4.36597322068186e-08	0.21300175805163	0.639	0.552	0.0011256352157562
Chchd10	4.3805400261492e-08	-1.0546947305462	0.081	0.132	0.00112939082954179
Kdm6a	4.38230183467347e-08	0.308757382924645	0.408	0.326	0.00112984505901551
Immp1l	4.40219358207747e-08	0.357740016852406	0.291	0.215	0.00113497354933121
Csnk2a1	4.4065737654055e-08	0.266443015121885	0.323	0.239	0.00113610284819685
Diaph1	4.49580845973027e-08	0.297420023267382	0.275	0.199	0.00115910933708766
Cyp11a1	4.51858225748403e-08	1.18135010831254	0.055	0.023	0.00116498087762453
Dcaf5	4.54338986213597e-08	0.194574219364562	0.497	0.405	0.0011713767742559
Ptprk	4.70134052818351e-08	-0.432999430017721	0.592	0.633	0.00121209961497627
Cntnap2	4.7310575217465e-08	0.211689957310569	0.99	0.977	0.00121976125025668
Ints4	4.76878887383626e-08	0.680849702827678	0.105	0.059	0.00122948914745246
Dnajc24	4.77994088293113e-08	0.359607677155437	0.3	0.225	0.0012323643584373
Phactr4	4.93652565206622e-08	0.816110185204833	0.076	0.037	0.00127273504361571
Zswim3	5.10902100801677e-08	0.576175696539768	0.114	0.065	0.00131720779628688
Ube2r2	5.17705324752855e-08	0.223675289798782	0.516	0.434	0.00133474786827781
Zfp182	5.21202762024294e-08	0.303782429875761	0.282	0.206	0.00134376496105104
Ankrd6	5.23180438819524e-08	0.433644673076817	0.218	0.15	0.0013488638073645
Cfap36	5.32022856197162e-08	0.251996384589629	0.375	0.288	0.00137166132784752
Ankrd27	5.35547437558334e-08	0.384556924209861	0.257	0.185	0.0013807484035129
Fnbp1l	5.42625696000993e-08	0.185173184351323	0.625	0.541	0.00139899756942976
Tcp11l2	5.49398831208736e-08	1.05717296764299	0.075	0.037	0.00141646006662236
Xpo7	5.63957076648439e-08	0.19787632841897	0.605	0.507	0.00145399413501501
Gnal	5.67892042262602e-08	0.381912800146554	0.334	0.257	0.00146413926336144
Spred2	5.7167262985011e-08	0.214971477175343	0.599	0.51	0.00147388637427955
Setd2	5.72237715865351e-08	0.201403232607438	0.535	0.441	0.00147534327904405
H2-Aa	5.75364809519065e-08	1.67630148033366	0.023	0.004	0.00148340555190205
Tia1	5.75634288291498e-08	-0.243538617912476	0.775	0.781	0.00148410032207314
A230057D06Rik	5.95475688281026e-08	0.18233978768428	0.875	0.831	0.00153525541952614
Sp2	6.07384342190144e-08	-1.07708088042312	0.076	0.126	0.00156595831103463
Tbc1d1	6.13909170924567e-08	0.243925686140621	0.458	0.368	0.00158278062447772
Tmem145	6.14782290495193e-08	-0.626460751924184	0.21	0.274	0.00158503170135471
Mbtd1	6.22115871188657e-08	0.206280619205248	0.695	0.606	0.0016039391390986
Rtn4rl1	6.24060747310015e-08	0.289692724572245	0.306	0.227	0.00160895341871468
Trmt13	6.29849376807945e-08	0.370874711284192	0.29	0.213	0.00162387766328624
Numb	6.31987462094041e-08	0.274033005914798	0.558	0.471	0.00162939007477086
Gm21992	6.35359603312548e-08	0.265965479566894	0.486	0.396	0.00163808412926041
Ctps2	6.38623556704884e-08	0.283566826877251	0.433	0.346	0.00164649925389653
Pcsk1n	6.45919129642504e-08	-0.553738221376355	0.307	0.371	0.0016653087000443
Txndc16	6.5544580186645e-08	0.373327115713991	0.358	0.279	0.00168987036637208
Lrrk2	6.68427607932483e-08	0.3147028705261	0.442	0.36	0.00172334005877153
Fam114a2	6.73210375412458e-08	0.418444489966264	0.195	0.131	0.0017356709898884
Gm38163	6.74533362728923e-08	2.20909458563955	0.024	0.005	0.00173908191578771
Atg5	6.75791071859876e-08	0.420662776415688	0.19	0.127	0.00174232454146913
Tet3	6.80461223554215e-08	0.292783642907541	0.49	0.408	0.00175436512656748
Taf12	6.92656191243187e-08	0.7998763979811	0.085	0.044	0.00178580619226319
Snx12	7.00412072428816e-08	0.537699616160644	0.173	0.114	0.00180580240513597
Zmynd8	7.12954433448296e-08	0.168027667695239	0.808	0.735	0.0018381391203164
Bicdl1	7.13712898525715e-08	0.205418340850928	0.583	0.494	0.001840094594979
Ski	7.26213725104934e-08	0.270626604649262	0.479	0.399	0.00187232422606554
Fam135b	7.29251546950832e-08	0.135324880526813	0.86	0.784	0.00188015633834864
Pgp	7.54972655872174e-08	-1.03156857871384	0.066	0.114	0.00194647050136964
Ptch1	7.77225182193403e-08	0.440304103382831	0.199	0.134	0.00200384196473103
Ptpn13	7.77294638585572e-08	0.654841217285826	0.103	0.058	0.00200402103720132
Zkscan14	7.80156738896434e-08	-1.95323818789777	0.01	0.036	0.00201140010422279
Mef2a	7.80331042143456e-08	0.205560090703472	0.552	0.467	0.00201184949285426
Txndc11	7.89447535543114e-08	0.286414000308388	0.38	0.295	0.00203535363613726
Elovl6	7.93043298815895e-08	0.238179925877728	0.487	0.393	0.00204462423300714
Nell2	8.00256451615857e-08	0.132018875897324	0.966	0.931	0.002063221183556
Supt16	8.00693073634219e-08	0.438440413216001	0.239	0.173	0.00206434688244374
2610021A01Rik	8.06651961761707e-08	0.740741339190258	0.102	0.057	0.00207971008781403
2810402E24Rik	8.07514891832881e-08	-1.63937908488363	0.02	0.052	0.00208193489412353
Jam3	8.11465681039801e-08	0.227871916876366	0.54	0.453	0.00209212081885682
Upp2	8.1677400589145e-08	0.187294996390245	0.794	0.727	0.00210580674198934
Gpcpd1	8.19133317018556e-08	-0.3873690117279	0.518	0.562	0.00211188951793724
Ppm1d	8.83708929547607e-08	0.554497560845913	0.1	0.055	0.00227837836215964
Cog4	8.87910880922541e-08	0.278807277787051	0.302	0.222	0.0022892118331945
Wdcp	9.11179855822094e-08	0.740372844562948	0.078	0.039	0.00234920390428052
Ubb	9.14011347024729e-08	-0.694228011935876	0.213	0.277	0.00235650405489916
Tank	9.21706656473575e-08	0.32019841312423	0.261	0.187	0.00237634410172017
Gm3764	9.22034234290977e-08	0.22311509297822	0.651	0.562	0.002377188662849
Plppr4	9.41630466695118e-08	0.181642231973799	0.597	0.517	0.00242771166923335
Klc1	9.57055738098388e-08	-0.42170648414471	0.522	0.568	0.00246748110396526
Faxc	9.5728385571057e-08	0.428113481687785	0.262	0.19	0.00246806923679299
Ccdc82	9.59507259083164e-08	0.560462240403596	0.114	0.066	0.00247380161536821
Ccnyl1	9.62489922292411e-08	0.402592684668333	0.173	0.113	0.00248149151765429
Pde3b	9.66158958392548e-08	0.284235249957801	0.344	0.263	0.00249095102652767
Wdr44	9.68761660682916e-08	0.342933562978749	0.265	0.193	0.0024976613135727
Ap1g1	9.70807694503426e-08	0.25044415667969	0.304	0.225	0.00250293639796873
Cabp1	9.80912220046666e-08	0.24481521301429	0.517	0.436	0.00252898788572431
Chchd3	9.83221401715557e-08	0.177822656733894	0.591	0.5	0.00253494141790305
Usp46	9.87932644187729e-08	0.284057074673223	0.324	0.245	0.0025470879432448
Iqck	1.02320139875222e-07	-1.4551969500473	0.025	0.059	0.00263801784626296
Prkaa2	1.02525802884641e-07	0.273066821721632	0.411	0.327	0.00264332024997182
BC005624	1.03809623684317e-07	-0.691586233285173	0.147	0.208	0.00267641971782907
Gm38085	1.04564412873372e-07	0.848426584897797	0.075	0.037	0.00269587969270128
Erlec1	1.04682069962496e-07	0.359982051528851	0.253	0.181	0.00269891312777308
Cacul1	1.05575024797373e-07	0.333816985027116	0.266	0.193	0.00272193528932588
Nexmif	1.05841748251509e-07	0.326699475625208	0.394	0.317	0.00272881195342041
Tmed9	1.07365724119535e-07	-0.536934999983683	0.284	0.348	0.00276810309924986
Dpp6	1.07410787700916e-07	0.120583694849739	0.958	0.93	0.00276926492850502
Hps5	1.07688219133245e-07	0.56607140039988	0.152	0.097	0.00277641766569332
Cacng3	1.0826820824986e-07	0.188403311029065	0.624	0.529	0.00279137094509788
Ntm	1.09477344328107e-07	0.143864306601169	0.966	0.932	0.00282254489146726
2210408I21Rik	1.11362337175405e-07	0.184485625019327	0.735	0.636	0.00287114377705628
Dpm1	1.12030464722418e-07	-0.548916942219669	0.251	0.315	0.00288836944147338
Snx14	1.13984802805071e-07	0.284180779712362	0.368	0.286	0.00293875618592034
Baz1b	1.16806994946831e-07	0.294343089850923	0.382	0.298	0.00301151794371919
Chic2	1.17903458387121e-07	0.369998104210716	0.239	0.17	0.00303978696413676
Rbms1	1.18285850712819e-07	0.316531572407074	0.306	0.232	0.00304964580307789
Ncoa3	1.18677064436193e-07	0.466243534604907	0.216	0.151	0.00305973207529393
Ranbp2	1.18769596490241e-07	0.310108975700161	0.38	0.295	0.00306211773671139
Chd7	1.20892842981524e-07	0.688234194871655	0.128	0.078	0.00311685927774966
Mapt	1.22178638696332e-07	-0.174321794412139	0.927	0.916	0.00315000966286884
Tubb4b	1.26385989215709e-07	-1.07543907978428	0.071	0.118	0.0032584835739594
4933406I18Rik	1.28885702741016e-07	0.222159433810042	0.565	0.47	0.00332293118806888
Slc16a6	1.29146509195156e-07	-0.92952092459104	0.065	0.111	0.00332965530006952
Yipf4	1.31600167819164e-07	-0.868323976020355	0.116	0.17	0.0033929155267137
Hjurp	1.34258469972987e-07	0.47304529176346	0.235	0.17	0.00346145187284354
Mbd2	1.34476537114021e-07	0.354433087871973	0.273	0.2	0.00346707407987369
Cnst	1.35850035022176e-07	0.444084539122753	0.198	0.135	0.00350248560294175
Mia2	1.36305410329178e-07	0.283598931958059	0.357	0.275	0.00351422608910686
Inpp5a	1.37861018630486e-07	0.355216101058321	0.233	0.165	0.00355433278233119
Vps37a	1.4119718233625e-07	0.354396994131278	0.253	0.183	0.0036403457549932
Dctn5	1.41601397562223e-07	0.435987941752506	0.102	0.057	0.00365076723194922
Zfand6	1.41997176993945e-07	0.48641310306847	0.208	0.144	0.00366097121725789
Rell1	1.4663937526308e-07	0.72602998167008	0.088	0.047	0.00378065637303273
Uhrf2	1.52089035664677e-07	0.214999061037463	0.44	0.353	0.00392115951750671
Trpm3	1.56575551863462e-07	-0.423843995059292	0.731	0.746	0.00403683087814377
Znrf2	1.58341124654749e-07	0.712895091376058	0.109	0.063	0.00408235087584875
Ranbp10	1.58901443345343e-07	0.256458203400216	0.34	0.258	0.00409679701232964
Umad1	1.60987904666547e-07	0.231778739867483	0.529	0.437	0.00415059015811292
Ablim1	1.61415275461366e-07	0.215424672015701	0.681	0.591	0.00416160863194494
Dcun1d3	1.64123914603075e-07	0.4866040039508	0.141	0.088	0.00423144276629648
Atp2b1	1.66820802462297e-07	-0.172991616927805	0.932	0.924	0.00430097392908293
Zfp280c	1.6793302257828e-07	0.306947075457117	0.343	0.266	0.00432964918811323
Senp7	1.70273163744392e-07	0.219059943875263	0.543	0.451	0.00438998270765792
Sox8	1.74715505675511e-07	-1.22936941330619	0.06	0.104	0.00450451516732602
Nsd1	1.78688440005826e-07	0.140140062984362	0.723	0.631	0.0046069453602302
Ppp2r2a	1.79949363890629e-07	0.266047426173609	0.371	0.287	0.00463945449982819
Zfp280b	1.80619757717966e-07	-1.2595687786837	0.052	0.094	0.0046567385934846
Bckdhb	1.81805511561946e-07	0.277138116080282	0.451	0.368	0.0046873096990901
Thra	1.82545049686664e-07	-0.314862010125603	0.608	0.648	0.00470637647102158
Tgfbr3	1.84585345446668e-07	0.193755041427134	0.442	0.354	0.00475897937630599
Mtcl1	1.85599231356771e-07	0.277827015874825	0.469	0.387	0.00478511938284027
Vsnl1	1.86348992601187e-07	0.174967155131909	0.877	0.817	0.0048044497272438
Sepsecs	1.87452100233424e-07	0.685509439092796	0.116	0.069	0.00483289004821813
Epc1	1.87701123427955e-07	0.255310196408786	0.371	0.289	0.00483931036421953
Runx2	1.88250612611067e-07	0.333124615619998	0.418	0.338	0.00485347729433853
Shld2	1.8916343312643e-07	0.721383448414553	0.128	0.079	0.00487701163286563
Matn2	1.89925145487916e-07	0.456166056837476	0.232	0.167	0.00489665010096946
Ksr1	1.92783083408176e-07	0.25646183487275	0.416	0.336	0.0049703334564296
Scaf11	1.95580837624605e-07	0.320484977437376	0.293	0.219	0.00504246515563758
Gm1976	1.95584925343417e-07	0.312857361044573	0.381	0.302	0.00504257054520399
D130043K22Rik	1.96331106540534e-07	0.21395604468905	0.386	0.297	0.00506180858882804
Trim26	1.97742045982481e-07	-0.69646685856807	0.11	0.165	0.00509818542952032
Ctxn1	2.01303421444903e-07	-0.59115028012936	0.266	0.33	0.00519000481169249
Zbtb46	2.02023056375134e-07	0.554235323828779	0.112	0.065	0.0052085584394637
Tmem87a	2.03070696198198e-07	0.38863898584287	0.282	0.211	0.00523556868938193
Zdhhc6	2.0796455018188e-07	0.341618258693806	0.274	0.202	0.00536174203278923
Gm50371	2.08709079826284e-07	0.738846666470578	0.103	0.059	0.00538093749608125
Gmps	2.11603255421797e-07	0.391961286284917	0.143	0.089	0.00545555513128477
2510009E07Rik	2.15152367255053e-07	0.44212185623472	0.157	0.101	0.00554705833256977
Rplp1	2.20979892109339e-07	-0.544012639057005	0.351	0.414	0.00569730357836297
Senp6	2.23104064540374e-07	0.182114027365227	0.57	0.475	0.00575206899197992
Phf20	2.25692012143447e-07	0.181569530688683	0.482	0.392	0.00581879145708235
Tle4	2.32948720437784e-07	0.44765067453685	0.202	0.141	0.00600588391032696
Ubtd2	2.34533563089507e-07	0.569763882967926	0.164	0.109	0.00604674432357367
Zranb1	2.34823960484766e-07	0.302695689476053	0.389	0.308	0.00605423134921823
Hipk3	2.36097681169482e-07	0.418862609683099	0.209	0.146	0.00608707041591159
Mecp2	2.37671216805614e-07	0.224252688449782	0.515	0.431	0.00612763931168233
Epn2	2.38031911319077e-07	0.314366021910031	0.331	0.252	0.00613693873762844
Ptar1	2.39073525245446e-07	0.553985848351368	0.173	0.117	0.00616379362787809
5730522E02Rik	2.54830581984509e-07	-0.125461650927025	0.981	0.973	0.00657004206472461
Heatr5b	2.56121074223956e-07	0.264721745328168	0.299	0.224	0.00660331353564203
Gm21887	2.59069953773034e-07	-3.22667771501814	0.001	0.017	0.00667934154817636
Rnf144a	2.60120877274278e-07	0.325972088764679	0.313	0.235	0.00670643645788545
Fam49b	2.60886673619926e-07	0.193245691590155	0.628	0.55	0.00672618021926893
Selenok	2.61854982372109e-07	-0.84320597046566	0.12	0.174	0.00675114515551772
Rab3c	2.62122597229053e-07	-0.337417654058731	0.596	0.625	0.00675804480175945
9630002D21Rik	2.62282961361219e-07	1.29952276029653	0.082	0.044	0.00676217930981495
Scai	2.65532958571722e-07	0.159222608946759	0.794	0.71	0.00684597073789612
Gm28756	2.68512346528992e-07	0.817772513018594	0.1	0.057	0.00692278531821047
Tab3	2.75303183201288e-07	0.573064472711943	0.102	0.059	0.0070978666692956
Prrc2c	2.76243392104753e-07	0.18795036853245	0.537	0.45	0.00712210713524475
Crebl2	2.83073525888819e-07	0.686424592597452	0.109	0.064	0.00729820164446554
Smc6	2.8338289207509e-07	0.286234814380345	0.369	0.291	0.00730617772347998
Snx29	2.85284641190277e-07	0.231466737740133	0.534	0.457	0.00735520861916772
Dtnbp1	2.97294430158167e-07	0.379882605294796	0.269	0.2	0.00766484499833785
Kif26b	2.97399668764042e-07	0.506857427823621	0.241	0.177	0.00766755826007452
Strn3	2.99896120978858e-07	0.163647775650505	0.723	0.645	0.00773192179107692
Dnajc21	3.00574124136301e-07	0.461852429499393	0.191	0.131	0.00774940206848212
Erf	3.02827148743751e-07	0.961032876844097	0.06	0.028	0.00780748954891139
Nap1l5	3.03490699917548e-07	-0.626619313322151	0.221	0.284	0.00782459722527422
Msrb3	3.05509952958803e-07	0.413797513357612	0.225	0.162	0.00787665760718385
Pde4b	3.07271377672169e-07	0.138050260160297	0.921	0.855	0.00792207065914386
Peli1	3.09392527610226e-07	0.278171712853974	0.328	0.252	0.00797675814684685
Arl15	3.09993577096834e-07	0.148914182806254	0.919	0.865	0.00799225440471058
Gm38115	3.10909716817006e-07	1.10022761178531	0.048	0.02	0.00801587431897604
Nhsl2	3.1145111929511e-07	0.231538100705018	0.48	0.4	0.00802983275766653
Rps6kc1	3.18063408548712e-07	0.263841534708613	0.336	0.257	0.00820031079920288
Mrpl43	3.2119866365253e-07	-1.10065080514588	0.04	0.077	0.00828114394628954
Parm1	3.21551719656568e-07	0.519935845209105	0.187	0.128	0.00829024643618563
Kat6a	3.23950402613167e-07	0.385780864594677	0.283	0.21	0.00835208928017266
Dennd1a	3.2548466769157e-07	-0.150265599183234	0.909	0.892	0.00839164570242405
Orc2	3.28501744977148e-07	0.199980231559363	0.324	0.245	0.00846943198900084
Cntln	3.34828843826188e-07	0.270750065646189	0.427	0.346	0.00863255725152678
Secisbp2l	3.34905204365497e-07	0.265903479451098	0.204	0.141	0.00863452597895124
Fstl1	3.35786309658769e-07	0.319477478412473	0.404	0.325	0.00865724263562239
Gm49353	3.35996009435192e-07	0.217485196295704	0.7	0.623	0.00866264911525813
Zdhhc2	3.38494426252472e-07	0.339371516282623	0.366	0.286	0.00872706329764122
Smg5	3.47620344453395e-07	-0.495547388729763	0.353	0.409	0.00896234772069744
Anapc10	3.55140870698025e-07	0.357729304537156	0.236	0.169	0.00915624192833648
Ppia	3.6445119570935e-07	-0.459509823141519	0.396	0.451	0.00939628072777847
Ndrg4	3.68400272162585e-07	-0.298434917968711	0.676	0.704	0.00949809581689577
Wnk1	3.71533988050166e-07	0.205033185368759	0.592	0.503	0.00957888927990937
Dgki	3.74944660970027e-07	-0.121518054072682	0.977	0.979	0.00966682324912924
Exoc6b	3.76035953355131e-07	0.155242099192834	0.854	0.807	0.00969495894940198
Elp4	3.79900227052562e-07	0.231195274419587	0.602	0.534	0.00979458765386915
Gm49422	3.80038525846487e-07	1.19599332234252	0.043	0.017	0.00979815327337413
Map4k3	3.82760818811603e-07	0.162461049280603	0.682	0.589	0.00986833943060074
Hacd2	3.83654118829142e-07	0.239453974344374	0.369	0.291	0.00989137049165293
Ppp1r12b	3.87802191156995e-07	0.172557521723915	0.773	0.701	0.00999831609240965
Rbl2	3.92489303197887e-07	0.370295848180748	0.179	0.12	0.0101191592150479
Ppme1	4.0626927302266e-07	0.26627321599172	0.339	0.258	0.0104744343970702
Stmn4	4.08948623232672e-07	-0.611898984631133	0.224	0.282	0.0105435134041847
Pum1	4.12257892967606e-07	0.18984838308698	0.525	0.441	0.0106288329964908
Gng2	4.1451377959512e-07	0.200617207924497	0.375	0.293	0.0106869942655214
Gm49226	4.16583452802566e-07	1.2231390263364	0.047	0.019	0.0107403545801557
Tmem243	4.2084381877501e-07	0.658842557337063	0.098	0.056	0.0108501953356573
Spen	4.21628419478469e-07	0.329810441441103	0.313	0.243	0.0108704239109939
Serinc3	4.24487446915236e-07	0.247102220283422	0.4	0.321	0.0109441353563686
Slc38a2	4.25966471053718e-07	0.280868744707862	0.364	0.284	0.010982267556707
Sorcs1	4.30041724575258e-07	0.26572429479752	0.592	0.516	0.0110873357429993
Srcap	4.32217130112616e-07	0.272235105727981	0.417	0.339	0.0111434220485635
Trip4	4.45699128450593e-07	0.278665302250231	0.329	0.252	0.0114910149297132
Neat1	4.46160718500289e-07	0.638861451027644	0.115	0.069	0.0115029156443744
Stk39	4.50284615642141e-07	0.168191336470163	0.58	0.494	0.0116092379604857
Ddx55	4.52150406969334e-07	0.259990939780107	0.335	0.263	0.0116573417924834
Scfd1	4.57021478203499e-07	0.2391485804818	0.402	0.322	0.0117829277510426
Rpl18a	4.5721126604667e-07	-0.785833923331769	0.13	0.184	0.0117878208612153
Pde4a	4.57580150240214e-07	0.217295181740789	0.516	0.427	0.0117973314334932
Srpk2	4.58153988511797e-07	0.185480193851061	0.767	0.691	0.0118121261318111
Med12l	4.59434021885659e-07	0.155664245660764	0.784	0.709	0.0118451279522561
Rbm33	4.5944495526817e-07	0.165405209725904	0.377	0.292	0.011845409836724
Gm12353	4.61334815844549e-07	0.597418451859925	0.171	0.117	0.0118941342221042
Kpna4	4.70737529076371e-07	0.310794856306556	0.314	0.241	0.012136554974647
Appbp2	4.7480469826756e-07	0.294967799515972	0.311	0.239	0.0122414147307342
Sec24d	4.85633007511238e-07	0.457237911436234	0.216	0.154	0.0125205901996547
Dmtn	4.86230029202938e-07	0.224085212947847	0.451	0.363	0.0125359826129101
Hivep3	4.9135625676411e-07	0.132522529177323	0.908	0.854	0.0126681470118923
Cox5a	4.99649124981944e-07	-0.659737909454376	0.22	0.279	0.0128819537402845
Anxa11	5.02292553077142e-07	0.506655336352005	0.161	0.108	0.0129501066034349
Rpgrip1l	5.11780164414054e-07	0.358303512118243	0.189	0.13	0.0131947161989231
Cul1	5.16793131517888e-07	0.237917333099152	0.521	0.435	0.0133239605167942
Hlf	5.21962694839308e-07	0.303995010272478	0.51	0.431	0.013457242198347
Sez6l	5.23248182402962e-07	0.140550659752639	0.745	0.682	0.0134903846387132
Snx6	5.24214117742963e-07	0.319015282299457	0.307	0.234	0.0135152883836491
Kcnv1	5.3123038276935e-07	0.878732626885386	0.042	0.016	0.0136961817285594
Gm20671	5.33945360216718e-07	0.263907672619125	0.351	0.275	0.0137661792771074
Dram2	5.43926150714967e-07	0.569494937221097	0.145	0.094	0.0140235040177333
Mta3	5.44836839875774e-07	0.248832454325349	0.429	0.351	0.0140469834056772
Otud7a	5.48403079947002e-07	0.142981437991783	0.939	0.893	0.0141389282071936
Abcg1	5.50929593653479e-07	0.307409818885966	0.246	0.18	0.014204066783574
Man1c1	5.53082466299384e-07	0.366195556439604	0.268	0.199	0.0142595721461307
Top2b	5.6075807077704e-07	0.221212089091683	0.384	0.303	0.0144574645807736
Scn2a	5.71439638066881e-07	-0.191870341496026	0.922	0.893	0.0147328567486403
Gm20479	5.75594893901326e-07	0.694273178329783	0.045	0.018	0.014839987554564
Cdan1	5.772982885126e-07	0.27321489059549	0.42	0.339	0.0148839044744318
Rad50	5.898130354102e-07	0.771716846178304	0.115	0.07	0.0152065596789458
Zfp950	5.97680695638148e-07	0.210707057653643	0.588	0.503	0.0154094036949427
Smad1	5.98644200395849e-07	0.418352072203666	0.183	0.126	0.0154342447746058
Ttc3	6.00220640126082e-07	0.12260167447655	0.971	0.933	0.0154748885437306
Gpr63	6.00302367373109e-07	0.525876566164052	0.15	0.098	0.0154769956356135
Zup1	6.0116032473998e-07	0.363995964246385	0.235	0.171	0.0154991154924462
Phf20l1	6.02105743920002e-07	0.190565116213886	0.67	0.598	0.0155234902897455
Ggnbp2	6.13402519234884e-07	-0.340539454327198	0.568	0.609	0.0158147437509138
Fut8	6.19914291821982e-07	0.201449777601044	0.678	0.605	0.0159826302717543
Pot1b	6.23121405122771e-07	0.241661481882989	0.12	0.073	0.0160653160668753
Fam184a	6.24600768932233e-07	0.386231424440151	0.324	0.254	0.0161034570246108
Dcx	6.25257153889703e-07	-0.326904463409691	0.469	0.519	0.0161203799415843
Puf60	6.25481251181221e-07	-0.77598404677793	0.153	0.207	0.0161261576179542
Arhgap44	6.26180281706447e-07	0.169496918206889	0.545	0.455	0.0161441800229556
Lins1	6.3298233024538e-07	0.92564720465982	0.056	0.026	0.0163195504383864
Homer1	6.33793412644882e-07	0.327148454594958	0.6	0.518	0.0163404617648104
1110059E24Rik	6.35097524727659e-07	0.429370903871938	0.156	0.103	0.0163740843825285
Epdr1	6.37321102348112e-07	0.394197517528511	0.156	0.103	0.016431412660739
Cox6a1	6.43442075000125e-07	-0.543385510985876	0.282	0.343	0.0165892235776532
Appl1	6.48828320226114e-07	0.198995936235441	0.456	0.373	0.0167280917520697
Rhbdl3	6.49253459601011e-07	0.319027532672882	0.252	0.184	0.0167390526954333
Terf1	6.53918356248276e-07	0.322015001533199	0.352	0.279	0.0168593230607931
9530077C05Rik	6.54393879952893e-07	0.487131284906612	0.091	0.051	0.0168715830129455
Abcc8	6.56231507931373e-07	0.312562255407033	0.288	0.219	0.0169189607374867
Ube2e1	6.6166815445511e-07	0.294995465600848	0.251	0.186	0.0170591283581616
E130308A19Rik	6.68501330890946e-07	0.29003599692744	0.374	0.295	0.0172353013130304
Sumf1	6.74264000056502e-07	0.420386960562612	0.151	0.098	0.0173838744494567
Acbd5	6.76201672446608e-07	0.304668652340286	0.24	0.173	0.0174338315190185
Ubac2	6.78234688527441e-07	0.261252684270934	0.451	0.369	0.0174862467396145
Celsr2	6.87312862902573e-07	-0.672529292686614	0.225	0.281	0.0177203002313541
Dmd	6.94567937067129e-07	0.143161302820348	0.961	0.927	0.0179073505534647
Rph3al	7.19311314169743e-07	0.573313890223908	0.167	0.114	0.0185452843019243
Pcdh10	7.19896155369896e-07	0.266575547627121	0.392	0.317	0.0185603626777466
Ints8	7.19924282192622e-07	0.284574049577107	0.287	0.215	0.0185610878434902
Rpl13a	7.22671994419654e-07	-0.697430994645338	0.228	0.284	0.0186319293601275
Tle1	7.31969835805243e-07	0.339535203727182	0.304	0.235	0.0188716463067308
Insr	7.3412557549908e-07	0.209083338440265	0.529	0.444	0.0189272255875173
Minpp1	7.34900102410319e-07	0.352680158363752	0.226	0.163	0.0189471944403429
Apc	7.36785242852228e-07	0.182759090904297	0.818	0.752	0.0189957971312161
5031439G07Rik	7.44233446825707e-07	-0.506427762927467	0.345	0.402	0.0191878267260604
Rundc3b	7.47199928196563e-07	0.180338625767815	0.545	0.453	0.0192643085487638
Meis1	7.49038914360711e-07	0.912007015567408	0.08	0.043	0.0193117212900478
Gabpb2	7.49641851576478e-07	0.529359754031298	0.216	0.157	0.0193272662173447
Stim2	7.57290705846238e-07	0.230985261359779	0.386	0.307	0.0195244689781277
Eif2ak1	7.58928490178678e-07	0.371111833339625	0.193	0.133	0.0195666943337867
Ago3	7.63482914696575e-07	0.208018138661152	0.664	0.592	0.0196841165067071
Akt3	7.7148568678743e-07	-0.136759330633727	0.935	0.921	0.0198904439767535
Odr4	7.77600459535497e-07	0.412191676919786	0.194	0.135	0.0200480950477442
Chn2	7.83596093441354e-07	0.639624324304357	0.173	0.121	0.020202674481105
Patz1	7.84679248911253e-07	0.29132588589455	0.165	0.11	0.0202306003954299
Snap23	7.89994564201214e-07	0.314853682249956	0.212	0.149	0.0203676398542357
Snap91	7.95211124067307e-07	0.14603070755997	0.827	0.763	0.0205021332007033
Cdc5l	7.9756303326733e-07	0.388328401137935	0.172	0.117	0.0205627701236983
Jakmip2	7.98295561790629e-07	0.199203232485423	0.679	0.592	0.020581656174086
Kifap3	7.99286315719585e-07	-0.247478852758977	0.68	0.711	0.0206071997918823
Paip2	8.02147759735714e-07	0.299683161307866	0.321	0.249	0.0206809735415062
Krit1	8.18614244507829e-07	0.181040282148787	0.651	0.566	0.0211055124519008
Ern1	8.23213872570459e-07	0.471162753862689	0.164	0.11	0.0212241000626116
Tmem108	8.30782750812669e-07	0.141570804356471	0.86	0.786	0.0214192408814522
Reps2	8.31640055823429e-07	0.217277650274966	0.613	0.532	0.0214413439192396
Frmd6	8.36032612980535e-07	0.257990570209133	0.415	0.334	0.0215545928278642
Setx	8.38027512034437e-07	0.213373319949726	0.496	0.412	0.0216060253152719
Csgalnact2	8.38721055772443e-07	0.740551675375783	0.071	0.037	0.0216239062599251
Man2c1	8.39295624854325e-07	-0.618195451028325	0.195	0.252	0.0216387197999942
Epb41l3	8.46992994178159e-07	0.165224059744344	0.735	0.646	0.0218371733759013
Pim3	8.47160479253825e-07	-1.27288108505858	0.033	0.067	0.0218414914761221
Frmd4b	8.51076934128297e-07	0.311898885415797	0.384	0.31	0.0219424655156957
Vapa	8.54436141801764e-07	0.296041366172122	0.308	0.236	0.0220290726079331
Gm15513	8.55539048720232e-07	0.475540095189684	0.107	0.064	0.022057507754105
Lrrn3	8.68544178648671e-07	0.497248765314382	0.146	0.096	0.02239280601392
Sft2d1	8.70743034334526e-07	0.621290242488747	0.103	0.062	0.0224494969112127
Lin52	8.74834500211457e-07	0.326427460410185	0.322	0.253	0.0225549830844518
Amy1	8.79355136667159e-07	0.277106911420353	0.413	0.334	0.0226715341335527
Ksr2	9.12064992143807e-07	0.120597168102685	0.876	0.835	0.0235148596274516
Rbm3	9.13629251473004e-07	0.283880476630524	0.209	0.148	0.023555189361477
Igf1r	9.13848425555462e-07	0.245310816589379	0.594	0.508	0.0235608401076709
Smpd3	9.14787504045229e-07	0.251561585709439	0.368	0.294	0.0235850514292941
Gm29394	9.16573542516792e-07	0.794540161059099	0.087	0.049	0.0236310990731679
Ephx4	9.24681280112754e-07	0.251875525048833	0.239	0.17	0.023840132763867
Rcor3	9.35127792964787e-07	0.339176226317229	0.27	0.203	0.0241094647582181
Tarsl2	9.37166499405281e-07	0.458849479304624	0.19	0.133	0.024162026687667
Ank1	9.39924688563523e-07	0.375900705391292	0.298	0.228	0.0242331383205447
Ndufa4	9.49866343742487e-07	-0.652556113306835	0.26	0.315	0.0244894540743688
Hdlbp	9.57190673055387e-07	0.282111240763381	0.312	0.238	0.024678289932714
Znrf1	9.60463806882227e-07	0.179658090065115	0.525	0.44	0.0247626778690376
Rnf115	1.00302194175582e-06	0.266754006448585	0.33	0.256	0.0258599117023487
Acin1	1.00411136277792e-06	0.186691114303628	0.491	0.406	0.0258879991551402
Phlpp2	1.00468018586589e-06	0.247137103722957	0.378	0.3	0.0259026645519943
Sdhaf2	1.00862468380199e-06	0.439415433961662	0.146	0.095	0.026004361597783
Rps6kb1	1.01167810133275e-06	0.18948943542366	0.467	0.388	0.026083084808561
D630036H23Rik	1.01602039123262e-06	-2.87320365990192	0.004	0.021	0.0261950377267593
Lars	1.01804502469053e-06	0.330370896532434	0.362	0.29	0.0262472368265713
Zcchc3	1.03202153128667e-06	-1.40107416678434	0.023	0.052	0.026607579119633
Prdx5	1.03227467454585e-06	-0.767879435763018	0.136	0.188	0.026614105659141
Prxl2c	1.03254162005028e-06	0.618295505930834	0.123	0.078	0.0266209880481363
Cul3	1.03643075694742e-06	0.239991105968356	0.314	0.242	0.0267212577756184
Etv5	1.05106483844153e-06	0.57854503356245	0.169	0.117	0.0270985536646995
Suco	1.05286451107472e-06	0.416342914170733	0.196	0.137	0.0271449528245285
Spin1	1.06400454212822e-06	0.233322797484021	0.196	0.137	0.0274321651051499
Stat1	1.06523449160178e-06	0.914899708730292	0.065	0.033	0.0274638756624771
Pcyox1	1.06843865332069e-06	-0.798272205146932	0.146	0.198	0.0275464853599139
Smyd3	1.06864129175778e-06	0.177773382077431	0.822	0.75	0.0275517097840991
4930598N05Rik	1.07454910905689e-06	0.55879476129599	0.18	0.126	0.0277040251297047
Birc2	1.0747308957627e-06	0.435209126336956	0.177	0.121	0.027708711954554
Lypla1	1.07518846744291e-06	0.386652891501584	0.18	0.124	0.027720509067613
Gm19409	1.08132982259957e-06	0.353826965361293	0.122	0.075	0.0278788454862622
Gm16310	1.08444331236359e-06	2.33329991078441	0.021	0.005	0.0279591174793581
Rars	1.09193550078249e-06	0.596122644126759	0.103	0.062	0.0281522810811741
Siah1a	1.09566874665771e-06	0.417845072340793	0.125	0.078	0.0282485316263291
Pex1	1.11329535988201e-06	0.309414707545894	0.312	0.241	0.0287029809684779
Jarid2	1.11740053678935e-06	0.187035940086025	0.479	0.396	0.0288088206395029
Qtrt1	1.13088825104991e-06	-0.628362703548302	0.231	0.287	0.0291565608885689
Btbd10	1.13122672237756e-06	0.219020799285672	0.457	0.376	0.0291652873563384
Scube1	1.14669358323396e-06	0.780717721235889	0.083	0.046	0.0295640539629378
Cox19	1.15174178211984e-06	-0.736019991127828	0.14	0.193	0.0296942066266137
9930021J03Rik	1.15999241826342e-06	0.183923228063268	0.623	0.541	0.0299069245276675
Mob2	1.19567766672462e-06	0.479397295930014	0.191	0.135	0.0308269616034942
Fam135a	1.19689679063759e-06	0.234747749371369	0.615	0.536	0.0308583930562182
Stat5b	1.20457082754207e-06	0.32687584182626	0.206	0.146	0.0310562450756895
Dgkd	1.24508738180528e-06	0.23590828691783	0.5	0.424	0.0321008428777036
Tlk1	1.24883027388093e-06	0.294627258561391	0.385	0.309	0.0321973421211981
Gtf2a2	1.2492161127437e-06	0.313984589145404	0.276	0.209	0.0322072898187581
Rc3h1	1.25008571433181e-06	0.264862293605461	0.405	0.329	0.0322297098869028
Ift122	1.26606368520577e-06	0.325564469596662	0.306	0.238	0.0326416539319752
Gm28792	1.27445380187608e-06	1.17438823743011	0.048	0.021	0.0328579679199692
Adarb2	1.30100256774868e-06	0.494271522818619	0.402	0.331	0.0335424482016965
Zmat3	1.31020845700284e-06	0.460767286115212	0.156	0.104	0.0337797944384472
Flvcr1	1.31495285816002e-06	0.476015448055931	0.152	0.101	0.0339021145890815
Slc24a2	1.32970138345136e-06	0.181933694011183	0.866	0.831	0.0342823610681429
Cds1	1.3332707078228e-06	0.228069274248342	0.403	0.324	0.0343743853890873
Fam110b	1.35066546870142e-06	0.27661747708594	0.372	0.296	0.0348228571140601
Pnpt1	1.3527943086463e-06	0.39959485860316	0.26	0.195	0.034877742865519
Pfkp	1.36414354747596e-06	0.1343693701419	0.662	0.575	0.0351703489410251
Crtc3	1.37621581446347e-06	0.201316507304819	0.531	0.45	0.0354815961284973
Rab21	1.38983232532684e-06	0.408756504993181	0.2	0.142	0.0358326570115766
Kcnh5	1.39051172440966e-06	0.262509687082454	0.35	0.274	0.0358501732787298
Atf1	1.39210106345797e-06	0.371453266923788	0.234	0.17	0.0358911496180735
Zfp592	1.39397303370803e-06	0.305158611398279	0.201	0.143	0.0359394127550605
Yipf1	1.39602536968674e-06	0.488406344823049	0.194	0.137	0.0359923260812635
Mctp1	1.39733100919823e-06	0.170098841994004	0.732	0.643	0.0360259880791487
Nedd9	1.39880786496735e-06	0.69681201728742	0.128	0.082	0.0360640643745881
Lpcat3	1.40763490685063e-06	0.394191198843378	0.176	0.121	0.0362916431684228
Fau	1.408159268477e-06	-0.701919597838963	0.175	0.231	0.036305162259874
Araf	1.41059896584924e-06	0.216836403028797	0.446	0.369	0.0363680625375251
Git2	1.42801579853952e-06	0.245174214253938	0.397	0.316	0.0368171033179459
Rfwd3	1.42905185929461e-06	0.421884074016455	0.171	0.117	0.0368438150363335
Dcp1a	1.42921391292817e-06	0.250197182871502	0.211	0.15	0.0368479931031141
Rev3l	1.44947785335871e-06	0.203619194550326	0.68	0.61	0.0373704380152944
Psen1	1.45936474945243e-06	0.336577966816663	0.277	0.209	0.0376253419703826
Rgs6	1.47124185426935e-06	-0.340196825293228	0.54	0.601	0.0379315574867725
Slc1a2	1.47690015261712e-06	-0.225901832557783	0.77	0.788	0.0380774397347746
Ptprz1	1.47817512318209e-06	-0.602727138216759	0.316	0.37	0.0381103110258805
Hdac3	1.49225182829402e-06	-0.564552975327922	0.219	0.277	0.0384732366370765
Ppp4r1	1.4935501983719e-06	0.347235435263827	0.239	0.176	0.0385067112144244
Tecpr2	1.49648650978195e-06	0.232218743087507	0.439	0.359	0.0385824151951983
Pgm2	1.50782769613363e-06	0.653392454688212	0.101	0.06	0.0388748136617173
Exph5	1.51631058800532e-06	0.813000392791499	0.065	0.033	0.0390935195799531
Rasal2	1.52332309211496e-06	0.154944652841606	0.886	0.841	0.039274315960908
Miga1	1.5424315692036e-06	0.231308516334577	0.425	0.348	0.0397669707172072
Cspp1	1.54577247704502e-06	0.164215727366453	0.678	0.61	0.0398531060031748
Polk	1.5531117532245e-06	0.594729459836418	0.136	0.089	0.0400423272216342
Zfyve26	1.57629254952318e-06	0.339215349946053	0.237	0.174	0.0406399745118066
Tyro3	1.58892584059892e-06	-0.774950106381803	0.166	0.217	0.0409656860223213
Rcan1	1.58989101616656e-06	0.186597148311629	0.238	0.173	0.0409905701788062
Abca8b	1.5976665413042e-06	0.223273470737067	0.421	0.341	0.0411910387679049
Gm49936	1.60576183114744e-06	0.234112877389113	0.266	0.198	0.0413997515306432
Rab2a	1.6266879830863e-06	0.194468832701621	0.502	0.422	0.0419392695799311
Tmod3	1.63509895979362e-06	0.301039969476115	0.249	0.184	0.0421561213813991
Rev1	1.63743519994874e-06	0.195878412683392	0.497	0.416	0.0422163543250785
Sort1	1.64189023673604e-06	0.181857792633781	0.645	0.572	0.0423312140835285
Edem3	1.64614490812589e-06	0.31028567148577	0.311	0.242	0.0424409080213018
Tarbp1	1.65751087850116e-06	0.491248545252929	0.139	0.091	0.042733945469517
Tbc1d19	1.66676798649313e-06	0.249027861694491	0.417	0.34	0.042972612227766
4933427D06Rik	1.6937032738934e-06	1.5137009969386	0.029	0.009	0.0436670578075197
Slc25a51	1.70014527722332e-06	-0.609928260595217	0.26	0.312	0.0438331455373716
Api5	1.76130380463586e-06	0.433124349208513	0.157	0.105	0.0454099346911217
Rerg	1.76429900320534e-06	1.11619674255089	0.108	0.068	0.04548715690064
Gm20521	1.81668024977637e-06	-0.498737419940312	0.297	0.349	0.0468376501997343
A330076H08Rik	1.82346813190064e-06	0.172316708370533	0.58	0.5	0.0470126553766622
Dnajc1	1.85218888798819e-06	0.139451759453668	0.72	0.645	0.0477531339101114
Ss18	1.85593304866363e-06	0.402840810419144	0.144	0.095	0.0478496658606456
Sae1	1.87202041430169e-06	0.260666953282947	0.304	0.233	0.0482644303215261
Gm13402	1.88573528888195e-06	0.730990017351022	0.098	0.059	0.0486180272179545
Cdh22	1.91837768915117e-06	0.390036344366727	0.161	0.11	0.0494596135816955
Bicra	1.92357157930921e-06	0.201746272783749	0.383	0.304	0.0495935224577501
Pls3	1.94662404796298e-06	0.261699999594405	0.359	0.286	0.0501878612045816
Usp33	1.95232430791787e-06	0.202028843639057	0.466	0.387	0.0503348253067385
0610010F05Rik	1.97370731792023e-06	0.185824997483008	0.396	0.314	0.0508861220706193
Disp2	1.97851802119359e-06	0.265842335716528	0.317	0.246	0.0510101516224131
Add2	1.98379495240583e-06	0.153993274523572	0.782	0.702	0.051146201462927
2610507B11Rik	1.99579967465675e-06	0.205060620711391	0.327	0.252	0.0514557072120003
Lclat1	2.00875348364824e-06	0.235561856310437	0.345	0.271	0.051789682315419
Usp36	2.04355964431543e-06	-0.677152551116065	0.216	0.267	0.0526870547497404
Mboat2	2.09553528945743e-06	0.195072922171482	0.585	0.499	0.0540270908327914
Cbx5	2.11477628499079e-06	0.249262477567961	0.291	0.222	0.0545231621796326
Mtmr3	2.1534036900686e-06	0.230959091678054	0.476	0.4	0.0555190539373487
Fam161b	2.16092960707493e-06	0.824702222064383	0.063	0.032	0.0557130871296059
Gm48957	2.17631771249702e-06	0.410393643359517	0.212	0.153	0.0561098232635983
Phb2	2.17878897628706e-06	-0.804860363533251	0.115	0.163	0.056173537386633
Dclre1c	2.17959590496974e-06	0.366655410841711	0.195	0.139	0.0561943416219299
Cryab	2.20914320514191e-06	-1.08096464782225	0.056	0.095	0.0569561301149688
Ak5	2.21388567277605e-06	0.209761617635447	0.833	0.783	0.0570784004155122
Hip1	2.21980055845338e-06	0.274497548394595	0.307	0.235	0.0572308979980451
Dop1a	2.22691665463805e-06	0.190947405800209	0.534	0.455	0.0574143651898783
Fabp7	2.23385597972016e-06	-1.77502162535953	0.014	0.039	0.0575932748691451
Ccdc174	2.24190606030283e-06	0.419928775289364	0.189	0.132	0.0578008220467276
Rabgap1	2.24466824047093e-06	0.181355884765898	0.74	0.65	0.0578720365758216
Gm37850	2.2609213616932e-06	1.50815977962076	0.028	0.009	0.0582910745471741
Arl6ip5	2.27107496153992e-06	0.388675927124972	0.204	0.147	0.0585528546584221
Tmed5	2.27634749543116e-06	0.591953943023222	0.109	0.067	0.0586887911272061
Tubgcp4	2.29663146742977e-06	0.416790574997755	0.204	0.147	0.0592117524932743
Tgfbr1	2.33660250788997e-06	0.742037093998999	0.055	0.026	0.0602422858584193
Ythdc2	2.3628380002749e-06	0.236505222561162	0.444	0.365	0.0609186893230874
Zc3h13	2.37808431146445e-06	0.221566725916265	0.479	0.403	0.0613117697181765
2610035D17Rik	2.43347510389494e-06	0.189503069961979	0.494	0.411	0.0627398551286195
Phtf1	2.47713802959661e-06	0.266375323443033	0.334	0.261	0.0638655726790599
Txnrd1	2.48067002206347e-06	0.474115782094369	0.131	0.085	0.0639566345088404
Cblb	2.48492179984498e-06	0.351643240779428	0.295	0.229	0.0640662538436034
Gm43191	2.50148229653861e-06	0.783461577797239	0.045	0.02	0.0644932165693585
Sfmbt1	2.51247194536561e-06	0.276817168940374	0.388	0.315	0.0647765516954161
Nab1	2.51573402025376e-06	0.390099592334784	0.222	0.164	0.0648606545101824
Zfp318	2.51938814476353e-06	0.303022469014075	0.235	0.172	0.0649548651482933
Prox1	2.56116414569749e-06	0.508200702853736	0.124	0.08	0.0660319340043727
Dcp2	2.57452284383929e-06	0.613908549055171	0.1	0.06	0.0663763479598646
Ddx19b	2.59039429354819e-06	0.543855578945693	0.144	0.096	0.0667855456762595
Mir99ahg	2.59646538898869e-06	0.136640526992401	0.942	0.911	0.0669420706589063
Grm4	2.60975991079218e-06	0.428943089331844	0.136	0.089	0.067284830020044
Clint1	2.62812285942228e-06	0.229003504763478	0.368	0.291	0.0677582635616252
Fnip1	2.63566135244343e-06	0.169083769130609	0.542	0.459	0.0679526209886966
Cyb5r4	2.65108496042813e-06	0.38760762205476	0.234	0.174	0.0683502724497581
Wdr78	2.66149691712037e-06	0.367711825227996	0.18	0.126	0.0686187135171974
Adamts3	2.66736002285673e-06	0.265506398381358	0.29	0.221	0.0687698761092922
Axin1	2.70968344109821e-06	0.303753366802365	0.34	0.271	0.069861058478394
Emc2	2.72517359193186e-06	0.329507547350686	0.276	0.212	0.0702604255471873
Mre11a	2.7329898389348e-06	0.791921102083478	0.103	0.064	0.070461944027417
Arhgef28	2.82729986357032e-06	0.250788785975458	0.381	0.306	0.07289344508257
Kif17	2.84606947816249e-06	0.324149315634802	0.231	0.167	0.0733773632859853
Gm28403	2.84771820668927e-06	0.34976238344165	0.208	0.15	0.0734198708048628
Zcwpw2	2.87021947900212e-06	0.381632921273505	0.208	0.151	0.0739999986076326
Gucy1a1	2.89676479103092e-06	0.575855113367568	0.165	0.115	0.0746843898423592
Zmym4	2.89838252474703e-06	0.187876049159428	0.71	0.64	0.074726098253028
Stim1	2.91471366546367e-06	0.195995768621222	0.461	0.379	0.0751471477229844
Slc16a10	2.91721764237349e-06	0.467768470005072	0.187	0.134	0.0752117052556732
Taf6	2.93642743325779e-06	0.338776445867807	0.221	0.161	0.0757069720842522
Slc35d1	2.96604344155641e-06	0.282263773952461	0.192	0.136	0.0764705320102073
Rpl10	2.9896697473507e-06	-0.684566018193735	0.128	0.177	0.0770796654261957
Rbm27	2.99415986793615e-06	0.251621784790421	0.293	0.223	0.0771954297151298
Tnrc6c	2.99612214531748e-06	0.11960481276848	0.877	0.828	0.0772460211505754
Hnrnpc	3.00345690025562e-06	0.204801842173731	0.353	0.277	0.0774351258023904
Cep85l	3.03010615398769e-06	0.413903849240522	0.225	0.166	0.0781221968621106
Fgd1	3.03913156696866e-06	0.453623106378972	0.171	0.118	0.0783548900595861
Faf1	3.07392530092739e-06	0.15286024562104	0.782	0.711	0.0792519421085101
A730017L22Rik	3.07987605363176e-06	1.16865063883694	0.038	0.015	0.079405364414734
E130102H24Rik	3.08530997232983e-06	0.672155733023436	0.075	0.041	0.0795454617066077
Ogt	3.09650658148684e-06	-0.209319218757376	0.789	0.782	0.0798341326838937
Aldoa	3.11936717094779e-06	-0.39462539319436	0.442	0.497	0.0804235244013758
Pacsin2	3.15454049288175e-06	0.329437455714215	0.188	0.132	0.0813303629874773
Rnft1	3.19382088493114e-06	0.37664031801094	0.161	0.11	0.0823430900552947
Yju2	3.20166237783999e-06	-1.02218528190518	0.04	0.073	0.0825452594254706
Neurl1b	3.20320017898465e-06	0.249895478841379	0.161	0.109	0.0825849070145823
Dyrk1a	3.21319380428407e-06	0.226127755263511	0.372	0.299	0.0828425626620519
Ccdc93	3.21436357557076e-06	0.276698360322675	0.257	0.193	0.0828727217053652
Rsph3a	3.21454067027484e-06	0.771904372473419	0.099	0.06	0.082877287561026
Mpped1	3.22990417304053e-06	-0.36233358477308	0.501	0.548	0.083273389389331
Sesn3	3.23329073462186e-06	0.257402260708792	0.353	0.283	0.0833607017200209
Vta1	3.32503969979878e-06	0.327068535828477	0.213	0.155	0.0857261735402121
Lyrm4	3.33103284166023e-06	0.169671349979401	0.42	0.337	0.0858806887236841
Zbtb38	3.35587562013132e-06	0.219339094184869	0.492	0.418	0.0865211852382256
Gm5914	3.39045480225913e-06	-1.56327294623007	0.021	0.048	0.0874127057118448
Fam20a	3.39459383812817e-06	0.907079455211965	0.048	0.022	0.0875194183346205
Mccc2	3.42317391650444e-06	-0.491101525657927	0.224	0.279	0.0882562699153176
Uba3	3.4291835015709e-06	0.389205127862011	0.123	0.078	0.0884112090375008
Cep112	3.45182875961559e-06	0.308247069368066	0.371	0.303	0.0889950490804093
Gpm6a	3.5447811353744e-06	0.158847439535391	0.869	0.818	0.0913915472322227
Fip1l1	3.57061062329664e-06	0.229982274879633	0.35	0.276	0.0920574830898341
Fyn	3.63205979869371e-06	-0.282572739566835	0.688	0.701	0.0936417657299213
Lrrc8b	3.64686740771251e-06	0.278934441176094	0.413	0.342	0.0940235355056439
Hbp1	3.64736572510063e-06	0.865063111143024	0.057	0.028	0.0940363831245446
Gm15155	3.64821114489521e-06	0.329084182668086	0.185	0.131	0.0940581797376882
Cmc1	3.65337009090239e-06	0.495155482246525	0.117	0.075	0.0941911876836455
Kcnip3	3.69696243895342e-06	0.157228099830063	0.74	0.671	0.095315085601097
Spats2	3.70149007388727e-06	0.407858282634606	0.26	0.197	0.0954318170849616
Nup160	3.70874227615186e-06	0.191460287410076	0.233	0.17	0.0956187933637474
Agpat5	3.7506131919693e-06	0.389101855573793	0.25	0.188	0.0966983093153525
Ndufb1-ps	3.76082848993712e-06	-0.654781376004546	0.18	0.232	0.0969616801275589
Scaf8	3.76472641705492e-06	0.197331868781826	0.64	0.581	0.0970621764845099
Pdcd6	3.80274793348824e-06	-0.896771206156478	0.087	0.13	0.0980424472211938
A230056P14Rik	3.80878491900387e-06	0.724005884177815	0.074	0.041	0.0981980927817578
Rbbp8	3.82761686791163e-06	0.634903500735469	0.09	0.053	0.0986836180884976
Atg3	3.8367561608315e-06	0.382966496687886	0.165	0.114	0.0989192473385577
Hspbap1	3.83758631933487e-06	0.669416842268705	0.11	0.069	0.0989406504850915
Heatr5a	3.87188727685068e-06	0.444451538574657	0.156	0.107	0.0998249977717642
Kcnn2	3.92708460840294e-06	0.158246763239288	0.585	0.499	0.101248095373845
Dtx4	3.93861770854343e-06	0.444930866076153	0.201	0.147	0.101545441761667
Bdnf	3.99076067186685e-06	0.443954193750929	0.218	0.162	0.102889791642071
Zic1	4.03179019874995e-06	0.945027809415437	0.029	0.01	0.103947614904171
Tctex1d2	4.03354687754698e-06	0.916731295778864	0.072	0.039	0.103992905596916
Tsc22d4	4.04629908966167e-06	0.65145844145018	0.094	0.057	0.104321683129657
Srsf11	4.05218373134636e-06	-0.235945302869345	0.738	0.754	0.104473400961572
Atad2	4.11614330009176e-06	0.903456779226169	0.069	0.037	0.106122406562966
Gprin1	4.15164826945184e-06	-0.913832471452069	0.071	0.112	0.107037795683007
Zfp553	4.20545163047776e-06	-0.931965221278794	0.064	0.103	0.108424953936978
Rrp1b	4.24257424948804e-06	0.806861724499568	0.076	0.042	0.109382049300301
St13	4.27295851598678e-06	0.314839245501101	0.301	0.236	0.110165416459171
Manea	4.28786210977689e-06	0.525430317153792	0.075	0.041	0.110549660914268
Pnpla8	4.30782045478446e-06	0.277387601824966	0.31	0.242	0.111064226965253
Ndn	4.31906781116252e-06	-1.06687409542554	0.054	0.091	0.111354206307392
Zfp961	4.34933744812352e-06	0.31023758595305	0.206	0.147	0.112134618087521
Lrfn2	4.38068905571174e-06	0.221558349020155	0.479	0.408	0.11294292523436
Acvr2a	4.38434552555953e-06	0.173331084022714	0.569	0.487	0.113037196339976
Mgat4c	4.45367889271197e-06	0.208319880450492	0.874	0.837	0.1148247492119
Nfat5	4.46720634336314e-06	0.139021992199241	0.739	0.675	0.115173513944588
Lrp1	4.47202108458671e-06	0.169129340841197	0.463	0.387	0.115297647602814
Pbdc1	4.49108481738141e-06	0.406968191677702	0.137	0.091	0.115789148761728
Urgcp	4.5023498669863e-06	0.195074765957407	0.41	0.338	0.116079584270641
Ap1b1	4.52517150159928e-06	0.31838614028948	0.254	0.192	0.116667971654233
Mrps6	4.57373795891551e-06	0.574820075134149	0.097	0.059	0.11792011205676
Tsen2	4.57978136681337e-06	0.275570807464719	0.233	0.173	0.118075923199182
Tulp3	4.59016991916289e-06	0.423890020952362	0.247	0.19	0.118343760855858
Ttc39c	4.59610076922884e-06	0.355175291678027	0.195	0.141	0.118496670032258
Smc3	4.66493445986614e-06	0.358773853970303	0.273	0.211	0.120271340244269
Osbpl9	4.66525170858674e-06	0.202142955658091	0.575	0.5	0.120279519550783
Ppp4r3a	4.67155891588998e-06	0.181497871449798	0.317	0.245	0.120442131969475
Akain1	4.67619785218567e-06	0.520655504473072	0.137	0.092	0.120561733025051
Mfsd11	4.68847760057774e-06	-0.477296654706974	0.349	0.4	0.120878329498095
Ablim3	4.81813103022622e-06	0.309020327606801	0.225	0.167	0.124221054221292
Pou3f1	4.93402121835316e-06	-0.827452696200909	0.101	0.145	0.127208935051581
Pcyt1a	4.93863827254553e-06	0.394081998450581	0.114	0.072	0.127327971942769
Pcbp3	4.97645797561745e-06	0.23824522048869	0.417	0.348	0.128303039527369
Ppil6	5.02312976017053e-06	0.435231635775325	0.159	0.109	0.129506331476717
Lama4	5.0627929443572e-06	-0.670899370394484	0.17	0.22	0.130528927691417
Pclo	5.08359511476069e-06	0.124209214148248	0.914	0.859	0.13106524924876
1700016P03Rik	5.11206728379324e-06	0.69995292199656	0.173	0.124	0.131799318710757
Tmem132b	5.13598254667456e-06	0.159255978425358	0.804	0.76	0.132415902018363
Hmg20a	5.18618455251668e-06	0.186012017982455	0.537	0.455	0.133710210132985
Hs2st1	5.19798151090011e-06	0.167834617143825	0.573	0.495	0.134014359314027
Cox4i1	5.2580832893651e-06	-0.553672999752692	0.268	0.321	0.135563903366411
Fnbp1	5.29795360532308e-06	0.117199900140185	0.746	0.65	0.13659183985244
Rbpj	5.32184142350676e-06	0.37830120778947	0.151	0.103	0.137207715580851
Wwc1	5.32444084552793e-06	0.344156533528848	0.33	0.264	0.137274733879401
Tuba4a	5.3594067305439e-06	-0.755083548284626	0.136	0.183	0.138176224326883
Nisch	5.3785973842642e-06	-0.373844822533637	0.507	0.547	0.1386709977611
Ttll11	5.43441012167365e-06	0.116774367503778	0.626	0.536	0.14010996175699
Casd1	5.45843542565205e-06	0.263402192683513	0.165	0.114	0.140729382144161
Zfp938	5.4722043109593e-06	0.569225749236701	0.092	0.055	0.141084371545153
Hgsnat	5.56540337279251e-06	0.298745349882481	0.167	0.115	0.143487229757336
Rskr	5.5674813476665e-06	-0.677576904536005	0.144	0.195	0.143540804105538
Camk2a	5.57794313900804e-06	0.131110159780398	0.957	0.942	0.143810530009905
Ptpn2	5.59724259184154e-06	0.293420833491816	0.248	0.186	0.144308108502859
Dmtf1	5.59853992160691e-06	0.323297423622986	0.351	0.286	0.144341556258869
Gm9801	5.60918596808672e-06	0.239932932259798	0.323	0.251	0.144616032629212
Klf9	5.63799881063145e-06	-0.325371930914713	0.383	0.438	0.1453588853357
Flt3	5.66482236435258e-06	0.320636637954506	0.213	0.156	0.146050450197738
Gm20387	5.68290437701834e-06	-1.02414981185913	0.054	0.089	0.146516640648287
Rnf144b	5.70672945618112e-06	0.34046620315106	0.225	0.167	0.147130898839262
Slc7a6	5.81865357727522e-06	0.260446959557521	0.31	0.244	0.15001652652931
Grb14	5.85924612029148e-06	0.265983410273624	0.424	0.358	0.151063083473355
Usp46os1	5.93514127312919e-06	1.56831187882272	0.027	0.009	0.153019812303817
Mfsd6	6.06958845914336e-06	0.320658322419018	0.383	0.317	0.156486129653634
Cep250	6.10011460010268e-06	0.340069607152648	0.241	0.18	0.157273154619847
Msh2	6.16280133887804e-06	0.284507299895072	0.196	0.141	0.158889344118954
Bbs7	6.16758482323542e-06	0.298250203227934	0.185	0.131	0.159012671912656
Klhl33	6.23415463921511e-06	0.377532556607732	0.143	0.095	0.160728974908244
Cdc27	6.32029829041726e-06	0.219265444495548	0.386	0.315	0.162949930523538
Lynx1	6.37887537056152e-06	-0.651513198243656	0.206	0.257	0.164460164803817
Cep83	6.43320966081696e-06	0.2580167612927	0.313	0.245	0.165861011475183
Shoc2	6.44692525892898e-06	0.349493327253081	0.211	0.156	0.166214627025707
Tmpo	6.46525934771776e-06	0.506180887576049	0.108	0.068	0.166687316502859
Phf3	6.57023777815661e-06	0.22411147052112	0.488	0.417	0.169393870396434
Gpr137c	6.64550285453311e-06	0.247404100923328	0.419	0.344	0.171334354595573
Zfp248	6.65399462857183e-06	0.376091061730809	0.147	0.099	0.171553289513839
Alms1	6.67168940881783e-06	0.319560417965205	0.236	0.177	0.172009496338141
Gm17167	6.72172775666686e-06	0.283418977374833	0.212	0.154	0.173299585022385
Ica1	6.72993358205666e-06	0.147753508497841	0.752	0.672	0.173511147612585
Rprml	6.77955921163495e-06	-0.91434248744492	0.101	0.144	0.174790595594372
Rpl38	6.78712936087963e-06	-0.630859135645474	0.19	0.243	0.174985769182199
Nrxn3	6.84339181620671e-06	0.12013652019215	0.994	0.984	0.176436327805441
Mfap1b	6.86469183289767e-06	-1.09763200273084	0.059	0.095	0.176985484835768
Acat1	6.89209920933557e-06	0.186000770723247	0.428	0.349	0.17769210181509
Tmem135	6.91169322979633e-06	0.187266479923426	0.474	0.403	0.178197274850609
Srrm4os	6.91950893325579e-06	0.642326164897798	0.093	0.056	0.178398779317201
Sntg2	6.94856897871268e-06	0.561493631274885	0.143	0.097	0.17914800540917
Shprh	6.94897177059549e-06	0.206341766940972	0.385	0.312	0.179158390189493
Banp	7.03983657518148e-06	0.348887861205603	0.183	0.131	0.181501066581329
Plekha8	7.06217624733428e-06	0.412036913749704	0.081	0.046	0.182077028008772
Rbm10	7.08751131212584e-06	0.208591729779106	0.344	0.27	0.182730216649229
Zkscan3	7.11358915279352e-06	-0.458054483914011	0.348	0.393	0.183402555537323
Adar	7.14383061419359e-06	0.187639846646099	0.546	0.472	0.184182240895139
Pacs1	7.24250558258264e-06	0.149800623953508	0.673	0.606	0.186726278930146
Cdh8	7.30870628469636e-06	0.169178142086548	0.859	0.836	0.188433065432041
Dok5	7.37373807913893e-06	0.191895498594141	0.513	0.436	0.19010971515636
Gm21798	7.39375823679724e-06	0.561630503597936	0.114	0.073	0.190625874861106
Ncdn	7.43776760213028e-06	-0.460740465619361	0.385	0.435	0.191760524318123
Slc38a10	7.43875232234961e-06	0.525341994576111	0.132	0.089	0.191785912374818
Pbx4	7.45151070993513e-06	0.294269242873227	0.235	0.178	0.192114849123548
Elf2	7.55231388205444e-06	0.291693509038933	0.184	0.133	0.194713756507128
Rabep1	7.63404437557553e-06	0.139399080257209	0.636	0.569	0.196820932091088
Rnf207	7.68237602979945e-06	0.30774341672038	0.198	0.145	0.198067018800289
Slc44a5	7.69391312533783e-06	0.253974753796621	0.491	0.424	0.19836446819746
Arfgef3	7.73102312188055e-06	-0.247857707450869	0.735	0.739	0.199321238128324
Gabrg3	7.733037480359e-06	0.178082005906496	0.654	0.594	0.199373172318616
Arid2	7.75727805562922e-06	0.234702089243942	0.36	0.289	0.199998142830233
Ehmt1	7.78986794486239e-06	0.149536328128001	0.566	0.486	0.200838375354442
Samd4b	7.87587592256255e-06	0.278271936952501	0.158	0.109	0.203055833035508
Zfp568	7.90227312636457e-06	0.920086879030656	0.051	0.025	0.203736405743931
Birc6	7.94519974931545e-06	-0.211711606484967	0.757	0.771	0.204843139936851
Spast	7.99064876680669e-06	0.245953765308035	0.351	0.279	0.20601490650581
Epha3	8.00844121792824e-06	0.24560630955334	0.743	0.694	0.206473631480626
Gnai3	8.0413273366893e-06	0.42159457934023	0.183	0.131	0.207321501394524
Armt1	8.07204235671486e-06	0.490232047603483	0.077	0.043	0.208113396040822
Uso1	8.16887721493305e-06	0.223987719577266	0.279	0.215	0.210609992355404
Qdpr	8.18038474170054e-06	-0.697184250749907	0.139	0.187	0.210906679410523
Ephb2	8.29407520027907e-06	0.150016567451671	0.529	0.448	0.213837846813595
Med16	8.32002193303373e-06	-1.12922335787027	0.058	0.095	0.214506805477476
Pik3c3	8.49602660364738e-06	0.379051669809411	0.158	0.109	0.219044557895237
Nfasc	8.54424387852216e-06	0.112245451812028	0.718	0.642	0.220287695676058
Atm	8.61350405326906e-06	0.304152419150063	0.231	0.173	0.222073361501383
Ppp1r13b	8.68106549211258e-06	0.238995408730864	0.464	0.395	0.223815230517646
Ptprq	8.72942476674631e-06	1.70775443843236	0.031	0.011	0.225062029336253
Ccnd2	8.77273382199783e-06	0.23697440097674	0.334	0.264	0.226178623398748
Itpkb	8.78813989660274e-06	1.04103078942296	0.055	0.028	0.226575822814212
Rpl37	8.80358382511164e-06	-0.486310154693675	0.232	0.289	0.226973998179028
Hmgn3	8.95206941815166e-06	-0.545086476614559	0.233	0.284	0.230802253738786
Zbtb20	8.96051291077921e-06	0.27237083666424	0.761	0.703	0.23101994386571
Gtf2e2	8.99389984191283e-06	0.414402611161178	0.071	0.039	0.231880725724196
Dpf3	9.07434405668835e-06	0.619154680559033	0.121	0.079	0.233954738469539
Gna12	9.15569184270271e-06	0.347984868684095	0.183	0.13	0.236052047088561
Klhl8	9.19945485926363e-06	0.332070143726373	0.186	0.135	0.237180345181535
Nbeal1	9.23462187217511e-06	0.203394573182064	0.478	0.402	0.238087021108419
Ccdc28b	9.23719491332066e-06	0.310157094553869	0.1	0.062	0.238153359255233
Chrm3	9.2551794657535e-06	0.188756155531615	0.55	0.488	0.238617036986057
Rab42	9.27647695139372e-06	-1.73289001206167	0.012	0.033	0.239166128760833
Ercc6	9.29765282428121e-06	0.401864562120809	0.155	0.107	0.239712085115618
Ankrd42	9.34540721152469e-06	0.277514598320215	0.241	0.181	0.24094328872753
Ddit4l	9.3648992774245e-06	0.680987450631792	0.103	0.065	0.241445833170559
Cog2	9.38572488218061e-06	0.359582398057591	0.166	0.117	0.24198275891238
Skp1a	9.42407355341099e-06	-0.612327783036239	0.209	0.26	0.242971464354042
Trpc1	9.4566988793133e-06	0.171638087957824	0.458	0.38	0.243812610506455
Ppard	9.61916185496108e-06	0.248811570860893	0.297	0.233	0.248001230944607
Stmn2	9.64696061374825e-06	0.201232342928113	0.443	0.372	0.248717938543657
Gm29069	9.65289432360665e-06	0.840375754821122	0.058	0.03	0.248870921451227
Rock1	9.73769734028411e-06	0.145947388253086	0.663	0.592	0.251057312827205
Smarca5	9.75097900682326e-06	0.33946734935297	0.248	0.189	0.251399740753917
Rnf187	9.76857930141502e-06	-0.547119256354242	0.25	0.301	0.251853511549082
Mmd	9.77344678715343e-06	0.27947795878837	0.238	0.179	0.25197900506639
Cetn4	9.81887342418874e-06	-1.05214541269504	0.041	0.073	0.253150194622434
Iqsec2	9.81941725539271e-06	0.165400349284302	0.677	0.614	0.253164215678535
Gm29427	9.82390388419724e-06	0.572401612452954	0.11	0.071	0.253279889942373
Pard3	9.88713516394108e-06	0.194176722639057	0.558	0.484	0.254910118796729
Rnf152	9.93478865160428e-06	1.04557129679255	0.05	0.025	0.256138721015662
Tacc1	1.01648447516333e-05	0.128143430058853	0.679	0.603	0.262070027386611
Ptbp3	1.02014617291381e-05	0.459412602052701	0.164	0.116	0.263014086300639
Ufl1	1.02934933703513e-05	0.213516259885721	0.154	0.106	0.265386846074396
Soga3	1.03225909608836e-05	0.146520467452455	0.623	0.558	0.266137040153502
Zfp52	1.04633697676022e-05	0.458170198074956	0.089	0.053	0.269766599348321
Tmem19	1.05066808051567e-05	0.395837190524184	0.237	0.18	0.27088324451855
Cacna1d	1.05566310224792e-05	0.149654953963454	0.777	0.74	0.272171061021559
Slc25a4	1.0582713694465e-05	-0.491891393752714	0.338	0.388	0.272843524470696
Hnrnph2	1.05950052573038e-05	-0.641614539257126	0.132	0.179	0.273160425543805
Lasp1	1.06205512968735e-05	0.253720014905072	0.143	0.097	0.273819053535991
Wdr59	1.06575548485285e-05	0.317343547562674	0.205	0.151	0.274773079104761
Pdpk1	1.0707679717022e-05	0.249477961091434	0.454	0.384	0.27606539846426
Neurod2	1.07457003189727e-05	-0.521974857771742	0.251	0.303	0.277045645623754
1700025G04Rik	1.0914854438971e-05	0.213034188093461	0.585	0.508	0.281406777145551
Dnm1l	1.0921138548761e-05	0.231684249102768	0.362	0.292	0.281568794064155
Ddx46	1.10210396620115e-05	0.291591870335355	0.256	0.198	0.284144444565981
Lrrc19	1.10529144657993e-05	0.811503789955013	0.056	0.029	0.284966240757238
Supt3	1.11605813817508e-05	0.187357898594584	0.392	0.322	0.287742109184299
Il16	1.11741623992965e-05	0.897524455111598	0.042	0.019	0.288092254978663
Rnps1	1.12817685282791e-05	-0.413959672742218	0.371	0.418	0.290866556196093
Nrip1	1.12822616498911e-05	0.199604467958687	0.25	0.186	0.290879269857494
Luc7l2	1.12949005153558e-05	-0.148812106439514	0.894	0.877	0.291205125086904
Sh3gl2	1.13598163555459e-05	0.137248128390187	0.787	0.716	0.292878785278685
Pnpla6	1.13711060255318e-05	0.354595334311865	0.195	0.143	0.29316985555026
Elob	1.14615830413293e-05	-0.980875425181838	0.101	0.143	0.295502533971551
Ly6h	1.14842610789243e-05	-0.566580271881802	0.301	0.351	0.296087219136827
Thsd7b	1.14849948290578e-05	0.285762535501757	0.512	0.442	0.296106136682769
Dnajc19	1.16332761343606e-05	0.44529286459005	0.126	0.083	0.299929125296086
Dcaf17	1.16400995288528e-05	-0.437284002526053	0.303	0.357	0.300105046052883
Lrrc6	1.17666352018162e-05	0.335535708562153	0.098	0.06	0.303367388773225
Atrx	1.1806512217405e-05	0.135192614003505	0.737	0.667	0.304395497989136
Nadk	1.18743046486658e-05	0.309700986466168	0.202	0.148	0.306143322451901
Pgap1	1.1923627950496e-05	0.214914071559974	0.476	0.406	0.307414975819688
Heatr3	1.20464362427418e-05	0.273387114708582	0.265	0.207	0.31058121921037
Tnks	1.20578079129371e-05	0.17671856441531	0.455	0.378	0.310874403611345
Rgsl1	1.20910061667114e-05	0.607198013795718	0.102	0.065	0.311730320990153
Tnpo1	1.20962345701038e-05	0.175011415572176	0.514	0.439	0.311865119686416
Adipor2	1.21842632573994e-05	0.173842326441748	0.147	0.1	0.314134675302272
Nt5m	1.2212912522248e-05	0.421146665490704	0.126	0.084	0.314873310648599
Nin	1.22767185872697e-05	0.203871671404346	0.553	0.484	0.316518358616989
Retreg1	1.24226183604812e-05	0.234163129249432	0.256	0.196	0.320279946569926
Tafa2	1.25977798469171e-05	-0.231211733864463	0.893	0.883	0.324795960013216
Slc35f3	1.26079238462403e-05	0.208050476908964	0.545	0.475	0.325057492603767
Irf8	1.26325920628802e-05	0.700195200707155	0.031	0.012	0.325693488565178
Manba	1.27758310350835e-05	0.292421765810835	0.212	0.158	0.329386475746524
Cox8a	1.28742167071721e-05	-0.486346434439522	0.321	0.373	0.331923055144312
Gm45193	1.30048903871294e-05	0.991635484395631	0.044	0.02	0.33529208396097
St3gal5	1.31305806075045e-05	0.197247066089119	0.424	0.351	0.33853262922268
Sgk3	1.31857104757952e-05	0.205261605294896	0.199	0.144	0.339953987486951
Rps6ka1	1.32852933068224e-05	0.895970510418763	0.052	0.026	0.342521432036494
Cpne6	1.33849772497225e-05	-0.441517664887772	0.335	0.382	0.345091483452345
Gm42941	1.34318188884403e-05	1.16887464268673	0.021	0.006	0.346299154581768
Snx10	1.3447424451031e-05	0.200933019201748	0.44	0.371	0.346701497196481
Zfp292	1.34606869506626e-05	0.154651207853417	0.52	0.444	0.347043430961984
Galntl6	1.34728962438048e-05	-0.288768556620861	0.601	0.625	0.347358210957774
Sptbn1	1.35106462324482e-05	0.111950143804887	0.868	0.819	0.34833148116498
Gm7854	1.36566971286862e-05	0.56113309573324	0.179	0.13	0.352096965371788
Wwox	1.38655997501391e-05	-0.24573312431866	0.698	0.725	0.357482892758087
Adal	1.40077911862541e-05	0.36862048968132	0.116	0.075	0.361148872364003
Znhit6	1.40114759373321e-05	0.48028069514881	0.098	0.061	0.361243872616297
Ift81	1.40990107974468e-05	0.196731479902935	0.417	0.346	0.363500696379774
Cyld	1.41920450551711e-05	0.235934562461063	0.384	0.314	0.365899305612422
Uhrf1bp1l	1.42964376268147e-05	0.220622644919886	0.399	0.332	0.368590754894537
Pfkl	1.43863728972002e-05	-0.743378228978352	0.18	0.224	0.370909466035616
Mnat1	1.45173608199383e-05	0.210725828339312	0.397	0.327	0.37428659665965
Setd4	1.47262497748417e-05	-0.425120267260611	0.346	0.394	0.379672171694968
Mapkbp1	1.47567188636984e-05	0.230858618183033	0.309	0.241	0.380457725743872
Fbxo8	1.47594010356153e-05	0.238586453042398	0.258	0.199	0.380526877500233
Eml1	1.47864153396965e-05	0.176995369658362	0.503	0.424	0.381223360288055
Foxo1	1.49244025742309e-05	0.429108366606039	0.24	0.188	0.384780947168821
Ctss	1.49912080523207e-05	1.0613000087956	0.042	0.019	0.386503326004933
Srrm3	1.50687037535443e-05	0.148248680748111	0.714	0.646	0.388501320173879
Mok	1.52223233887152e-05	0.27427597458055	0.238	0.18	0.392461941607855
Ppp1r7	1.52558985915833e-05	0.161921315697326	0.194	0.139	0.3933275774882
Plag1	1.53356313192515e-05	0.707372338868564	0.084	0.051	0.395383246672943
Pnldc1	1.53508168119683e-05	0.526097046608312	0.084	0.05	0.395774759046167
Rin1	1.53798503179269e-05	0.877222764089352	0.081	0.049	0.396523300896791
Tsga10	1.53978581534132e-05	0.327944080219409	0.246	0.188	0.3969875789113
Ccdc138	1.5554575900151e-05	0.471680075983428	0.162	0.116	0.401028075857694
Myh9	1.57218122917063e-05	-0.577480421001025	0.226	0.276	0.405339764504773
Tnrc6b	1.58074112515027e-05	0.111632782426054	0.872	0.821	0.407546676886241
Snx25	1.58169991836042e-05	0.18420347675258	0.291	0.227	0.407793872951684
Dgkg	1.58660337281244e-05	0.210962698108678	0.672	0.608	0.409058081578503
Vamp7	1.60513483414775e-05	0.839422434029485	0.056	0.029	0.413835862939972
Wdr37	1.60558329314373e-05	0.223808157966381	0.402	0.334	0.413951484638316
Ptpn1	1.60707385862355e-05	0.204291909880269	0.384	0.315	0.414335782230324
Emsy	1.61655092894834e-05	0.181143470476037	0.43	0.356	0.416779160501461
Rpap1	1.61853572171434e-05	0.676838096229587	0.102	0.065	0.417290879772391
Tafa1	1.6367031127861e-05	-0.340075377484852	0.803	0.816	0.421974796538514
Zfp282	1.64916092431812e-05	0.336196599937029	0.241	0.183	0.425186669507698
Vat1l	1.65795153449404e-05	0.504205052554347	0.136	0.093	0.427453064623255
Sipa1l3	1.68707641324465e-05	0.214934897486885	0.42	0.354	0.434962040862735
Calr	1.69459769200009e-05	-0.687826017561221	0.201	0.248	0.436901176951464
Ubald2	1.69751863030938e-05	-1.17329687394287	0.035	0.064	0.437654253266364
Clec16a	1.71346834277632e-05	0.112931180856163	0.542	0.46	0.441766408134591
Lamp2	1.71372123644442e-05	0.345127925856969	0.235	0.179	0.441831609180101
Crnkl1	1.71432737212211e-05	0.53591676015209	0.094	0.059	0.441987883080522
Vps45	1.72930045907999e-05	0.304037589982727	0.256	0.199	0.445848244360002
Aqr	1.74330284413131e-05	0.235309309319116	0.294	0.232	0.449458339273934
Ranbp9	1.74413816751545e-05	0.142461501904638	0.627	0.55	0.449673702348834
Kctd16	1.75063201673832e-05	-0.161071355505201	0.972	0.96	0.451347946555474
Gm32442	1.7530704964e-05	0.968360068139261	0.047	0.023	0.451976635381848
Tmem165	1.7541706174053e-05	-0.522383199592739	0.172	0.221	0.452260268579435
Apopt1	1.75476227922633e-05	0.331762173589064	0.204	0.151	0.452412810830133
Pcdh15	1.75564972114476e-05	-0.135767065423975	0.926	0.937	0.452641611105542
Mpc1	1.78491714711661e-05	0.155912372304212	0.481	0.412	0.460187338869604
Slain1	1.78917349914864e-05	0.207282691805725	0.293	0.229	0.461284711550502
Pik3cb	1.79826297075656e-05	0.227296772248978	0.239	0.181	0.463628159120457
Tcerg1	1.81076016800821e-05	0.173339382053123	0.387	0.315	0.466850186515875
Ppp4r2	1.81181200228552e-05	0.231956696588962	0.276	0.215	0.467121370429252
Ankfn1	1.81528564259608e-05	-0.862001055701129	0.072	0.11	0.46801694437412
Sgtb	1.82617574172428e-05	0.254906864166685	0.242	0.183	0.470824629731353
Kcnd2	1.82876339293979e-05	0.120312380346888	0.999	0.994	0.471491777967737
Gemin5	1.83780726064606e-05	0.298899248308529	0.163	0.115	0.473823467939768
Gm32014	1.83797794503471e-05	0.368931766631171	0.159	0.113	0.47386747378885
Dpf2	1.84469306729589e-05	0.574544841652523	0.105	0.067	0.475598766610226
Reep3	1.85325446432701e-05	0.145925900646864	0.403	0.33	0.477806065992789
Gm20621	1.85814571747416e-05	-1.93361652937926	0.011	0.031	0.479067128879187
Man2a1	1.8591622316461e-05	0.247962044529091	0.438	0.368	0.479329206562999
Mir670hg	1.86181065453952e-05	-0.598826831629064	0.249	0.297	0.48001202295338
Stum	1.86270193658367e-05	0.203206125412105	0.276	0.215	0.480241813290001
Fam184b	1.87866631489959e-05	0.381293914765446	0.129	0.087	0.484357749307412
Add1	1.88140828419176e-05	-0.249481541552149	0.672	0.688	0.48506468383032
Wdr60	1.89824738523303e-05	0.250496653126377	0.273	0.212	0.489406140860781
Zmynd11	1.92496878831797e-05	0.133979837032546	0.645	0.577	0.496295453004138
Ppa1	1.96514371956156e-05	0.406179133340637	0.131	0.089	0.50665335377736
Aven	1.97110984800684e-05	0.521986049970965	0.118	0.078	0.508191541013124
Atf7ip	1.97340503299656e-05	0.176616856315746	0.39	0.32	0.508783285607173
Adam17	1.99721470483007e-05	0.450990149356683	0.146	0.103	0.514921895199288
Cpne9	2.00362914578706e-05	0.482152504299431	0.09	0.056	0.51657566636682
Gm15398	2.01386682941831e-05	-0.567387940199974	0.177	0.226	0.519215145960629
Gfra2	2.02728560285612e-05	0.444574735226706	0.179	0.131	0.522674774128365
Rragb	2.02827062436966e-05	0.304906813523557	0.191	0.14	0.522928732374986
Gm42701	2.0351104438946e-05	1.5343090606974	0.027	0.01	0.524692174644907
Cep76	2.0427678088509e-05	1.11857307013183	0.037	0.016	0.526666396477938
Mcmbp	2.04743714987953e-05	0.226617399940209	0.29	0.226	0.527870245981941
Insyn2a	2.06029896173159e-05	0.987609078396013	0.054	0.028	0.531186278313638
Phtf2	2.06226824951613e-05	0.275891524611504	0.299	0.235	0.531694000090249
Fam163b	2.06799851779382e-05	0.641270766742905	0.115	0.077	0.533171377857603
Nup153	2.07849087929363e-05	0.34820883409119	0.188	0.137	0.535876518499484
Fam214a	2.09451568769719e-05	0.194342285336692	0.459	0.393	0.540008034602089
Pantr1	2.11505577244597e-05	0.257536348153433	0.239	0.183	0.54530367925202
Msi2	2.11858526924335e-05	0.152594302012064	0.555	0.48	0.546213654116321
Xpa	2.13592675492124e-05	0.386443431712695	0.166	0.119	0.550684635953795
L2hgdh	2.1560456873584e-05	0.508195263265362	0.131	0.09	0.555871699114742
Zfp410	2.15872694228626e-05	0.444334038783481	0.143	0.099	0.556562980260245
Washc4	2.16176883747064e-05	0.271660946507531	0.214	0.161	0.557347241676681
Usp25	2.20384252031439e-05	0.166300489380258	0.463	0.393	0.568194678587457
Tmem178b	2.20505125685892e-05	0.111731787474168	0.959	0.928	0.568506315043368
Mtmr12	2.2056829877072e-05	0.234892051143697	0.363	0.3	0.568669187890669
Ahcyl2	2.21009914840517e-05	0.133679423294738	0.823	0.747	0.569807762441821
Trmt2b	2.21327054252634e-05	0.652609103980061	0.068	0.038	0.570625411274141
Cog6	2.2252901171092e-05	0.342613796378489	0.219	0.167	0.573724297993093
Trhr	2.24434033464018e-05	-0.857854570629048	0.072	0.109	0.578635825076931
Ncoa7	2.24894953221443e-05	0.129014689155119	0.646	0.576	0.579824168395523
Zbtb40	2.26176126016588e-05	0.521881386884484	0.128	0.087	0.583127288095967
Npdc1	2.26892128793021e-05	-0.514019042893483	0.287	0.336	0.584973286454167
B830012L14Rik	2.29352827188592e-05	0.147182889375151	0.757	0.676	0.591317459057629
Kif13b	2.29568481898753e-05	0.226006156989695	0.345	0.281	0.591873460031364
Usp10	2.29576019091904e-05	0.321084712980305	0.172	0.123	0.591892892422747
Smarcad1	2.30316824176594e-05	0.22685343001263	0.417	0.346	0.593802836092094
St8sia4	2.30342246927857e-05	0.300411228940958	0.164	0.117	0.593868381029402
Als2	2.31607543974489e-05	0.240895264598003	0.196	0.144	0.597130569875027
Ktn1	2.33817870074159e-05	0.11662762053805	0.553	0.472	0.602829232625197
Stat2	2.34536874088549e-05	0.33350644511941	0.181	0.132	0.604682968775097
Ggps1	2.34845612193651e-05	-0.39343865706951	0.377	0.425	0.60547895735767
Spop	2.35214795578713e-05	0.15662030737402	0.621	0.551	0.606430785961038
Brinp3	2.3555111975462e-05	0.428821691055297	0.318	0.259	0.607297896951361
Afg1l	2.40144731944521e-05	0.244025554786926	0.316	0.253	0.619141147899365
Reep1	2.42252682544207e-05	0.133717966746381	0.651	0.585	0.624575866135475
Cbarp	2.42844039983372e-05	-0.488880579667734	0.275	0.324	0.626100503885131
Ift74	2.43633840099002e-05	0.352341150635011	0.258	0.202	0.628136766543246
Rnf141	2.44307077451519e-05	0.287608416011639	0.157	0.111	0.629872507085507
Zfp277	2.45150545204412e-05	0.306632861650709	0.282	0.224	0.632047135646015
Kmt5b	2.49325562110304e-05	0.189084887191569	0.374	0.304	0.642811164232786
Golph3l	2.51915076037294e-05	0.51220968611778	0.099	0.062	0.649487449039351
Gm41414	2.54623278942846e-05	0.298546007759779	0.281	0.225	0.656469737770446
Fam171a1	2.55857723104022e-05	0.199223857380622	0.392	0.324	0.659652381706789
Cyp46a1	2.5958411213632e-05	-0.490582757435003	0.188	0.238	0.66925975790986
Cplx2	2.59767707307517e-05	-0.380928518366791	0.453	0.487	0.66973310298024
Lrba	2.61698813762721e-05	0.140288651461488	0.757	0.673	0.674711881643047
Gm15624	2.61700736810274e-05	1.17314090605012	0.036	0.016	0.674716839644248
Mark4	2.63308183662059e-05	0.31953434119579	0.233	0.177	0.678861159117521
Gm46515	2.64277580974037e-05	0.566675680999384	0.07	0.04	0.681360459267262
Morc3	2.65317624829055e-05	0.350249880731501	0.166	0.118	0.684041900334269
Chd2	2.65842851678431e-05	0.182556636767995	0.53	0.464	0.685396040197332
Osgepl1	2.66674324521469e-05	0.403607426437643	0.102	0.065	0.68753974348125
Lmbr1	2.70503907127507e-05	0.175529588603986	0.422	0.35	0.697413173356138
Dcaf8	2.72165895878489e-05	0.166184293254367	0.352	0.282	0.701698112753921
Cecr2	2.73073766480771e-05	0.790053411654093	0.089	0.056	0.704038784740723
Lrrc20	2.76719770950427e-05	0.506393272454511	0.159	0.114	0.713438913464391
Kcnk12	2.77775700821917e-05	0.268927243458638	0.121	0.081	0.716161311859066
Gm40518	2.78766037822161e-05	2.17857199422589	0.017	0.004	0.718714598713095
Clcn5	2.80743210246149e-05	0.487636479479218	0.151	0.108	0.723812144656621
Slbp	2.81519565970088e-05	-0.977401854417339	0.049	0.081	0.725813744984081
Cdh18	2.84663499961525e-05	0.248240139862612	0.515	0.442	0.733919435600805
Gfod2	2.85750913841411e-05	0.272306268570979	0.257	0.2	0.736723006065926
Adgrl1	2.86013802464203e-05	-0.304673219986457	0.582	0.604	0.737400785513208
Ell2	2.86063161353385e-05	0.299208423669963	0.311	0.253	0.737528042601297
Spata7	2.8613735068852e-05	-0.32062479332487	0.567	0.588	0.737719317545143
Usp39	2.88381602053349e-05	0.663378954812216	0.077	0.046	0.743505446413943
Mdga1	2.89679878444711e-05	0.458463661120641	0.162	0.117	0.746852662606153
Phka1	2.89922012242312e-05	0.493872015104233	0.128	0.088	0.747476931963129
Srrm1	2.93087258809171e-05	-0.276540048281654	0.576	0.602	0.755637570661804
Klhl40	2.94257495976572e-05	-1.14728596012055	0.021	0.045	0.758654676126797
Ccbe1	2.95450132441044e-05	0.352438066730243	0.258	0.201	0.761729531459499
Gm34237	2.97476304274937e-05	0.528289377982636	0.064	0.036	0.766953407681641
Marveld2	2.98913703728304e-05	0.925362357393323	0.04	0.018	0.770659310952315
Rnf32	3.00228705387273e-05	0.406003007312451	0.171	0.124	0.774049648229469
0610009E02Rik	3.02244506853646e-05	0.833725367397405	0.043	0.02	0.779246787570069
Cep162	3.0299065858055e-05	0.204560436065194	0.245	0.186	0.781170515952375
Zfp933	3.03497214169185e-05	0.293042974701972	0.222	0.167	0.782476517570992
Tmem232	3.11297045417232e-05	0.457576562641212	0.094	0.06	0.802586042494708
Tmed10	3.11310408994347e-05	0.198155822065742	0.329	0.265	0.802620496469226
Irf3	3.14106229842479e-05	0.422473102904067	0.097	0.061	0.80982868177988
Acss2	3.16011674483412e-05	0.19168927805471	0.312	0.25	0.814741299153132
Adamts20	3.16624670060648e-05	0.51187717153699	0.124	0.085	0.816321724350364
Pus10	3.18698358719017e-05	0.218042661344154	0.302	0.239	0.821668108449371
Gm20422	3.18889031820539e-05	0.635888458046448	0.067	0.038	0.822159701839715
Pprc1	3.19216052856728e-05	0.397161641561223	0.114	0.075	0.823002827475217
2310026I22Rik	3.22384320341362e-05	-0.927246402846199	0.056	0.089	0.8311712547041
Carnmt1	3.22719275894277e-05	0.523455085240567	0.138	0.096	0.832034837110626
Edrf1	3.24651447523656e-05	0.301576258007812	0.132	0.09	0.83701636200549
March6	3.24882720939013e-05	0.163292166038674	0.498	0.425	0.837612631124963
Sybu	3.25288220311106e-05	0.14515521239037	0.783	0.719	0.838658089606093
Zfp9	3.26404782908169e-05	0.410458893513316	0.092	0.057	0.841536811293841
Cpt1c	3.28204831724033e-05	0.166550059255302	0.317	0.255	0.846177697150902
Fam126a	3.35502769648756e-05	0.352280066999185	0.137	0.095	0.864993240708423
Pid1	3.37346957283008e-05	0.171413675397995	0.642	0.578	0.869747925267051
Arhgap23	3.41183298702213e-05	0.164864268973433	0.381	0.312	0.879638780714045
Ubr3	3.43056360059024e-05	0.14988537457935	0.665	0.598	0.884467907504175
Mtmr2	3.43186803050471e-05	-0.599712382191664	0.108	0.151	0.884804215624725
Usp15	3.43209749255979e-05	0.110007766855081	0.609	0.529	0.884863375531765
Vapb	3.45805898710614e-05	0.315534931214441	0.222	0.169	0.891556768055705
Nipbl	3.49567642319616e-05	0.125003769649697	0.708	0.64	0.901255295428434
Smurf1	3.51385726035827e-05	0.195698468889657	0.316	0.253	0.90594267886557
Ripk2	3.53542708173161e-05	0.313052659722986	0.174	0.125	0.911503810212043
2410018L13Rik	3.54670560263685e-05	0.563976984387908	0.055	0.029	0.914411638471831
Rab3gap1	3.55758543139447e-05	0.209934024587582	0.385	0.315	0.917216675922122
Uba52	3.59394952837517e-05	-0.813746869290145	0.11	0.15	0.926592067405686
Csf3r	3.62242300614779e-05	2.13851824500584	0.013	0.002	0.933933099445023
Actr1b	3.6229814236219e-05	-0.528680607521626	0.224	0.273	0.934077070638199
Slc25a3	3.6268801029985e-05	-0.451584470781211	0.383	0.424	0.935082228155073
Eef1akmt1	3.63127628875296e-05	0.284697935857144	0.114	0.075	0.936215652766287
Faf2	3.63913571724156e-05	-0.429524632031262	0.342	0.388	0.938241970619219
Crebrf	3.64301184621392e-05	0.226238273216904	0.381	0.315	0.939241314190872
Lrp11	3.6686051188513e-05	0.197963366966471	0.326	0.265	0.945839771742242
Tmem181a	3.66966679925896e-05	-0.423014595688194	0.349	0.396	0.946113494184945
Pcnx	3.67665565609893e-05	0.141766061657818	0.616	0.548	0.947915361255426
Bmyc	3.70445493476396e-05	-0.896667015561782	0.078	0.114	0.955082571280844
Rad21	3.71439701762518e-05	0.275463988862515	0.201	0.149	0.957645839084124
Srsf3	3.72626043731594e-05	0.33115628489809	0.211	0.158	0.960704465948797
Asb3	3.76003612980824e-05	0.22448683359741	0.388	0.326	0.96941251498716
Abhd3	3.82122285964223e-05	0.296330634111771	0.131	0.09	0.98518767767296
Nova1	3.85367947466837e-05	0.228448765344913	0.354	0.288	0.993555642158999
Adcy5	3.88665109023671e-05	0.297563638970921	0.195	0.145	1
Znrf3	3.8906527154928e-05	0.19924907580123	0.242	0.186	1
2210016L21Rik	3.89323829055033e-05	-0.553628313908238	0.179	0.225	1
Mtr	3.9081411008968e-05	0.345016759588568	0.162	0.116	1
Faah	3.91216866096437e-05	0.157097981531408	0.549	0.467	1
Supt20	3.91657740320673e-05	0.324382372777605	0.234	0.18	1
Atp5b	3.93114887176089e-05	-0.52822448918651	0.283	0.329	1
Ldb2	3.93576374365381e-05	0.152914094282232	0.842	0.791	1
Jpx	3.93689795135689e-05	0.187495929175633	0.494	0.43	1
Mtmr7	4.04018437959429e-05	0.126519475499985	0.438	0.362	1
A630089N07Rik	4.07279581355603e-05	0.232311093364413	0.301	0.24	1
Pspc1	4.09121883072921e-05	0.281250701510848	0.264	0.206	1
Dap3	4.1664569202577e-05	0.268970926614576	0.155	0.11	1
St3gal4	4.19924348500866e-05	0.49538048273467	0.109	0.072	1
Mgll	4.20502748064497e-05	0.14801565641449	0.497	0.418	1
Fgf10	4.24214124327765e-05	0.971347823211729	0.043	0.021	1
Gm35256	4.24791561756348e-05	1.08922633026772	0.05	0.026	1
Dixdc1	4.29686495287898e-05	0.200601012372617	0.317	0.256	1
Tmem104	4.32579526178764e-05	0.407371893803878	0.101	0.065	1
Tnks2	4.32904956469913e-05	0.125399320973665	0.395	0.324	1
B3galnt2	4.34151190549352e-05	0.218820330756734	0.226	0.173	1
Tbl1x	4.35005168262398e-05	0.242221907326058	0.404	0.341	1
Pvt1	4.35196636976619e-05	0.153915030175088	0.462	0.386	1
9430060I03Rik	4.36329635458623e-05	-1.53281274275558	0.02	0.042	1
Epg5	4.37594825603826e-05	0.324665865527554	0.264	0.21	1
Ehbp1	4.41633452180598e-05	0.118219224826938	0.775	0.693	1
Nkapl	4.42801382056043e-05	-2.71178894033304	0.005	0.02	1
Smim17	4.44211361366067e-05	0.727486355409777	0.043	0.021	1
Ntng1	4.46693666044851e-05	-0.386737303398703	0.504	0.543	1
Cxadr	4.47111100033825e-05	0.310950458930432	0.195	0.145	1
Zfp106	4.4792650111835e-05	0.137917804942129	0.264	0.205	1
Nmd3	4.48965690429281e-05	0.391819304276943	0.197	0.148	1
Fech	4.50642369633226e-05	0.36921323176285	0.157	0.112	1
Pdzrn4	4.55274100619251e-05	0.15158203438031	0.454	0.384	1
Srsf6	4.6106698838159e-05	0.275116855950601	0.186	0.137	1
Limk1	4.62286214250209e-05	0.490409108579495	0.112	0.075	1
Ube2e3	4.65625256920989e-05	0.287749512182522	0.273	0.217	1
Slc25a25	4.68029760802712e-05	0.559901867765024	0.123	0.085	1
Sertad2	4.6851614665783e-05	0.164748799505409	0.374	0.309	1
Dis3	4.68654457561314e-05	0.435763716165792	0.124	0.085	1
Ogfod1	4.69914014684352e-05	0.25880233083293	0.324	0.261	1
Ppip5k2	4.71314235664484e-05	0.269915818305214	0.242	0.189	1
Stxbp6	4.7269966710852e-05	0.230795408420604	0.303	0.243	1
Zfp341	4.73622806282008e-05	0.347219707932575	0.186	0.137	1
Cox5b	4.74518995855512e-05	-0.765854032780762	0.13	0.172	1
Cdo1	4.78119890171664e-05	1.0143571185789	0.04	0.019	1
Gm6598	4.81197863584803e-05	-1.09047366032627	0.02	0.042	1
Echdc1	4.84835907677564e-05	0.559818474904723	0.074	0.044	1
0610040B10Rik	4.85019090811696e-05	-1.02624726583878	0.054	0.086	1
Fam83b	4.86640980653717e-05	0.93788759975497	0.045	0.022	1
Zfp141	4.86928355672706e-05	0.335378169831321	0.174	0.128	1
Mfsd4a	4.88001195246693e-05	0.115745630118683	0.411	0.342	1
Ap1s1	4.90218144462363e-05	-0.802702352493626	0.136	0.177	1
Ubxn7	4.90527819629079e-05	0.317355025396232	0.218	0.165	1
Sox10	4.96373455281602e-05	0.934162748462835	0.028	0.011	1
Zfp420	4.98925891822573e-05	0.667856992247212	0.062	0.035	1
Dpyd	4.99446557456229e-05	-0.547956908992873	0.352	0.395	1
Eif1	5.00006041027773e-05	-0.575837708800805	0.212	0.258	1
Cdh10	5.03359150377672e-05	0.167545805313452	0.776	0.719	1
Bicc1	5.03486343425846e-05	0.141767912927434	0.62	0.548	1
Gan	5.03563760683181e-05	0.21122549009347	0.182	0.134	1
Irf9	5.06607661690675e-05	0.743085548111862	0.043	0.021	1
Ppp1r21	5.06805241306274e-05	0.311375739021356	0.188	0.14	1
Zfp251	5.09320885357426e-05	0.358962554900446	0.147	0.104	1
Klhl7	5.11380708861257e-05	0.165926545015617	0.557	0.484	1
Gm31508	5.12515165187626e-05	0.252175765625255	0.162	0.116	1
Akap6	5.13660317491112e-05	0.120492142458372	0.947	0.911	1
Gas6	5.13881117989414e-05	-0.515316683525054	0.239	0.284	1
Vps8	5.17491190392821e-05	0.188167496700703	0.413	0.35	1
Morf4l2	5.18663504869743e-05	-0.629827391125549	0.195	0.239	1
Snhg4	5.23429196586137e-05	0.211382564670276	0.407	0.34	1
Zfp280d	5.23470062059082e-05	0.120726722859809	0.571	0.499	1
Igf2bp3	5.28622001051838e-05	0.879415897610075	0.051	0.027	1
Rbbp9	5.30547269354354e-05	0.724735531761504	0.057	0.031	1
Tmem131	5.31344866269914e-05	0.181804921864233	0.426	0.354	1
Dcun1d2	5.32936072989332e-05	0.213141911975239	0.308	0.248	1
Arpc2	5.34676370850199e-05	-0.402200375432963	0.458	0.493	1
Mterf3	5.35359339328208e-05	0.527749924383881	0.086	0.054	1
Usp31	5.4234183149567e-05	0.365664396333769	0.221	0.17	1
Narf	5.44378347746333e-05	0.261390059574842	0.239	0.183	1
Psg16	5.45165036631187e-05	0.688250106325584	0.045	0.022	1
Hnrnpm	5.48619161823339e-05	0.250317019970459	0.382	0.318	1
Gon4l	5.48830941080037e-05	0.11368815311371	0.505	0.428	1
Slc6a6	5.50492085418423e-05	-0.299915986095565	0.557	0.584	1
Cacna1i	5.53278358289132e-05	0.282963844086285	0.217	0.165	1
Tmbim4	5.56097340385407e-05	-0.643334036049177	0.117	0.159	1
Cdyl2	5.56482844032994e-05	0.165728195172699	0.294	0.234	1
Prkcz	5.66231892559276e-05	0.122864722815172	0.674	0.599	1
Mphosph9	5.66337744311382e-05	0.177257003846986	0.519	0.455	1
Nsrp1	5.68990255629272e-05	0.340659714220242	0.122	0.083	1
Ddx47	5.70409991895151e-05	-0.635996127295397	0.1	0.14	1
Lrrn1	5.70823018166396e-05	0.276198347069508	0.165	0.12	1
Uimc1	5.72565450941756e-05	0.233164860866748	0.27	0.213	1
Stx18	5.75460129820959e-05	0.17491037903329	0.303	0.24	1
Cnot2	5.77077431724749e-05	0.182336922765866	0.473	0.403	1
Gpatch2	5.80641573760037e-05	0.186836839915613	0.402	0.339	1
Impg2	5.83412633569288e-05	1.09167688047738	0.028	0.011	1
Gm17484	5.84224545231106e-05	0.857641166621887	0.053	0.029	1
Zfp398	5.85970169789443e-05	-0.342212623804297	0.426	0.468	1
Srgap2	5.86577224639811e-05	0.149927826320186	0.712	0.644	1
Sqstm1	5.90700215790759e-05	-0.486580434796323	0.275	0.318	1
Zfp536	5.91998529607434e-05	0.384563452101391	0.171	0.126	1
Btbd9	5.92681392044771e-05	0.135462638940792	0.856	0.796	1
Eif2b5	5.92837445214338e-05	-0.854764364057464	0.077	0.112	1
Slmap	5.93223835887909e-05	0.216899648012453	0.47	0.404	1
Fgd4	5.93695879395529e-05	0.146496938784004	0.507	0.436	1
Atp13a3	5.96053655656016e-05	0.23748285184144	0.291	0.232	1
Mybpc1	5.96859608931786e-05	1.71829123832359	0.024	0.009	1
9330159F19Rik	5.99653769855908e-05	0.187603107415634	0.376	0.308	1
Iws1	5.99744939104653e-05	0.272780350858723	0.254	0.197	1
Gm37240	6.02242619359453e-05	0.200504134873121	0.369	0.304	1
Piga	6.03409798186408e-05	1.20587692761419	0.035	0.016	1
1110032A03Rik	6.03438633480209e-05	-0.667302773162858	0.129	0.17	1
Inpp4a	6.09337661109732e-05	0.135208328120458	0.472	0.401	1
Eif2ak3	6.10602442147869e-05	0.379878138855899	0.18	0.134	1
Ube2j2	6.11883469903523e-05	-0.563220431008833	0.217	0.261	1
Ttc37	6.13044281806491e-05	0.193129760032472	0.351	0.288	1
Foxo3	6.13158505839325e-05	0.104417285190629	0.203	0.15	1
Nsd2	6.1421835006976e-05	0.111005995171328	0.586	0.51	1
Gm11508	6.14514731766931e-05	0.330655622944909	0.127	0.087	1
Purg	6.18089563671731e-05	0.153719326814387	0.435	0.366	1
Map1lc3a	6.19380348274022e-05	-0.876365830148312	0.082	0.118	1
Gm47121	6.29469331675472e-05	1.61701918009305	0.027	0.01	1
Acot7	6.30708113875336e-05	0.194215455685615	0.446	0.381	1
Prag1	6.33917094650958e-05	0.278611245303471	0.232	0.18	1
Trpm7	6.35679816162627e-05	0.14711327503751	0.542	0.471	1
Prmt2	6.36139521895992e-05	0.381202843080299	0.134	0.094	1
Fam151b	6.36477108454423e-05	0.721399244624342	0.039	0.018	1
Gng12	6.40155159535482e-05	0.128892597180315	0.144	0.101	1
Tapt1	6.4313085241304e-05	0.306833683646135	0.241	0.19	1
Ccdc28a	6.43556747733854e-05	0.288454560333701	0.113	0.076	1
Spata5	6.45242023536309e-05	0.21111925648957	0.332	0.272	1
Ptpn3	6.47988968493974e-05	0.166963704704446	0.372	0.31	1
Hsf2	6.49234789127098e-05	0.408639202786301	0.147	0.105	1
Zfp287	6.4972192446278e-05	0.323090998032474	0.153	0.11	1
Slc6a20b	6.517148812073e-05	-0.882395404157836	0.066	0.1	1
Zbtb11	6.55542312749544e-05	0.211275619290186	0.39	0.324	1
Cd99l2	6.64059623046391e-05	0.161926513650503	0.261	0.202	1
Gm32849	6.70791326166076e-05	0.675237248688017	0.08	0.05	1
Pogz	6.71661235831726e-05	0.196778681583533	0.292	0.234	1
Gja1	6.72612737018328e-05	0.389615801654759	0.117	0.08	1
Ttll7	6.76275383419863e-05	0.128363423057291	0.453	0.387	1
Mtdh	6.76493284157112e-05	0.112308075732695	0.591	0.508	1
Gfod1	6.77257569565937e-05	0.132311429057299	0.636	0.582	1
Hmcn1	6.80294093568513e-05	-1.10435156841779	0.029	0.054	1
Cachd1	6.86024243267181e-05	0.19873662634481	0.168	0.122	1
Nova2	6.8746494480311e-05	0.134386319533106	0.553	0.479	1
Il1rap	6.91494747578457e-05	-0.19474485614047	0.758	0.767	1
2700049A03Rik	6.91563552765062e-05	0.163075463734354	0.231	0.176	1
Usp3	6.9177431647149e-05	0.219515612112568	0.298	0.239	1
Arhgef2	6.94742118645244e-05	0.192898802556034	0.338	0.275	1
Gm15351	6.96074625468322e-05	-2.56296869019243	0.002	0.013	1
Nlk	7.02587751271891e-05	0.125469077945518	0.851	0.792	1
Ankrd54	7.03387894614459e-05	0.499659024359833	0.053	0.029	1
Rprd2	7.04267319778102e-05	0.173570991322485	0.396	0.329	1
Camk2n1	7.10570784576101e-05	-0.407510497796212	0.324	0.37	1
Cep70	7.109276181396e-05	0.277789977675224	0.284	0.226	1
Csmd3	7.12080478900052e-05	0.124051755442897	0.951	0.935	1
Actn2	7.13547215534114e-05	0.424448679292178	0.071	0.042	1
Foxj3	7.15305914936476e-05	0.241933936936942	0.303	0.242	1
Ppp2r5a	7.16455832488558e-05	0.375773870304721	0.181	0.135	1
1700024B18Rik	7.17960675301827e-05	0.481091272817815	0.213	0.168	1
Slc16a14	7.18250277984849e-05	-0.653627086231664	0.132	0.173	1
Thada	7.18502464090653e-05	0.138149334404923	0.527	0.455	1
Atp2c1	7.22523703926278e-05	0.150591226326432	0.621	0.55	1
Ccdc173	7.28721465246735e-05	0.318649668066303	0.139	0.098	1
Gm48302	7.30954744339196e-05	1.31348924317171	0.025	0.009	1
Gm47664	7.35772686929185e-05	0.762883732910042	0.051	0.027	1
Bmpr1a	7.36266644256729e-05	0.22027169458247	0.351	0.291	1
Atp5j2	7.38884205402623e-05	-0.566587929059472	0.201	0.245	1
Sin3a	7.44806635574667e-05	0.384199028818827	0.121	0.083	1
Dtx3	7.46159789230887e-05	-0.508884957788333	0.359	0.394	1
Gm38413	7.46228497333109e-05	-0.536393413173503	0.226	0.267	1
Mirg	7.53432711758471e-05	0.143811992805437	0.66	0.601	1
Tmem186	7.53588634672109e-05	-0.514822936533046	0.157	0.2	1
4930549C15Rik	7.55731474244042e-05	1.11988887568864	0.025	0.009	1
Svep1	7.56709392282817e-05	2.54486343389604	0.014	0.003	1
Slc18b1	7.57790912704537e-05	0.724724947624163	0.069	0.041	1
Uqcrq	7.61673070405823e-05	-0.691073900266804	0.14	0.181	1
Mapk1ip1l	7.62556297173292e-05	0.336909096364812	0.188	0.14	1
Mipol1	7.63372147414413e-05	0.247818755631573	0.185	0.137	1
Slc39a14	7.70955678633869e-05	0.248442651234657	0.233	0.179	1
Kcnd3	7.78141306699081e-05	0.114711768147519	0.809	0.749	1
Ncoa1	7.7836923626601e-05	0.138634214209191	0.761	0.714	1
Pwwp2a	7.79094201621626e-05	0.198726411008071	0.368	0.303	1
Itm2c	7.84447846061383e-05	-0.428018154317684	0.354	0.399	1
Gabrb1	7.84902210134067e-05	0.104840485142813	0.969	0.949	1
Rasa1	7.89910882501514e-05	0.170298057052917	0.461	0.389	1
Zfp426	7.95448197676147e-05	0.243397869494222	0.183	0.135	1
Sept3	7.98278462842549e-05	0.162251535158031	0.484	0.421	1
Faim2	7.98614707317242e-05	0.159189707042817	0.405	0.339	1
Emc10	7.99056492299846e-05	-0.558844677879578	0.207	0.25	1
Rtn4	8.02709638745246e-05	0.175556039827649	0.628	0.569	1
Zfp935	8.02901369061152e-05	0.171245335888456	0.211	0.159	1
Tex9	8.0348774531892e-05	0.659635178151996	0.077	0.047	1
Igdcc3	8.09444755938194e-05	0.436645719738661	0.081	0.05	1
Kiz	8.09545099628065e-05	0.25989977057883	0.173	0.127	1
Slc7a8	8.10377931149057e-05	0.175931309280903	0.385	0.321	1
Nr4a2	8.13263715740208e-05	0.362720494501065	0.207	0.158	1
Pacsin1	8.20878369552846e-05	0.120909430106641	0.869	0.811	1
Cobl	8.23551007585173e-05	0.15926618457178	0.649	0.581	1
Rpn1	8.24396423161862e-05	-0.79982514346118	0.134	0.173	1
Abca5	8.3661801893985e-05	0.246363358267294	0.321	0.267	1
Ppp2r3a	8.39927764320583e-05	0.145081059858961	0.509	0.442	1
Gle1	8.45213903932138e-05	-0.468595236792656	0.295	0.34	1
Slf1	8.46206907553187e-05	0.149525907540129	0.506	0.432	1
Lrrc75a	8.5115047844444e-05	0.503981468617764	0.075	0.046	1
Sowaha	8.52494437532711e-05	-1.0820480557877	0.047	0.076	1
Map2k7	8.55147037595833e-05	0.247512915326509	0.128	0.089	1
Rnf38	8.55425031261384e-05	0.18798171928246	0.264	0.206	1
Btg2	8.61464733770957e-05	-0.942444010890083	0.049	0.078	1
Raf1	8.65397532649036e-05	0.15984841790969	0.468	0.396	1
Taok3	8.67814821426278e-05	0.131948736177663	0.429	0.362	1
Map3k3	8.78086241687433e-05	0.151977745468626	0.507	0.436	1
Eef1a1	8.78364998051621e-05	-0.418497694959476	0.488	0.514	1
Pip5k1a	8.82544137483624e-05	0.137992572390266	0.492	0.42	1
Herc3	8.87391795261261e-05	0.104396621388286	0.61	0.538	1
Rab30	8.89746129618444e-05	0.189827274479826	0.391	0.325	1
Tmem223	8.91230249714401e-05	-0.886744485702138	0.082	0.116	1
Npy1r	8.93863061330033e-05	0.555305548774816	0.127	0.089	1
Wnk2	9.01168677039354e-05	0.118388039909908	0.684	0.625	1
Kif2a	9.06891424697123e-05	0.176896442332716	0.44	0.375	1
2810032G03Rik	9.14920552296572e-05	0.968703806477794	0.042	0.021	1
Emb	9.19432367160007e-05	0.309071742198326	0.249	0.196	1
Phf12	9.23252554647182e-05	-0.327921154012777	0.402	0.442	1
Usp45	9.24795760337256e-05	0.184571455314113	0.411	0.348	1
H2-Ab1	9.2900049000942e-05	1.80800572088766	0.019	0.006	1
Ptma	9.39467520592306e-05	-0.581157806191566	0.187	0.23	1
8030462N17Rik	9.41393853755814e-05	0.213328468076447	0.257	0.202	1
Ptpn22	9.42289276691184e-05	1.70724798882663	0.024	0.009	1
Rpl37a	9.42861991373491e-05	-0.44492139066802	0.23	0.276	1
Gm28836	9.46082821863291e-05	1.65734257717774	0.024	0.009	1
Gm2115	9.48078386333708e-05	0.788897118512316	0.066	0.039	1
Eif1b	9.48533538565497e-05	-0.716759447727497	0.151	0.192	1
Ash2l	9.6611362647364e-05	0.356491363769343	0.127	0.088	1
Zfp160	9.7183390250147e-05	0.300261534635702	0.167	0.123	1
Alkbh2	9.72459718406721e-05	0.634309249072293	0.038	0.018	1
Iqgap1	9.74674475531862e-05	0.157343925544082	0.432	0.363	1
Rp2	9.75744489074558e-05	0.390857831418329	0.095	0.062	1
Plaa	9.76600006605094e-05	0.206931468720559	0.347	0.289	1
Nckap5l	9.92044475550733e-05	0.467680600717027	0.069	0.041	1
Nucb2	0.000100641704746981	0.516470337003995	0.083	0.052	1
Chfr	0.000103966670333584	0.126215890986884	0.428	0.359	1
4930579K19Rik	0.000104228072064852	-2.11764649734283	0.002	0.013	1
Gm35166	0.000104234675011285	0.876879831028816	0.035	0.016	1
Rab9b	0.000104670183289236	-1.0129340023123	0.032	0.057	1
H2afj	0.000105339232843644	-0.886565326523863	0.088	0.123	1
Uvrag	0.000106525328259516	0.140773328271917	0.624	0.559	1
Cacng8	0.000107346295548205	0.167566273407917	0.294	0.236	1
Ints9	0.000107456471136534	0.240918449740124	0.249	0.196	1
Prkcb	0.000107646619486705	0.136534152120472	0.772	0.712	1
Pold3	0.000108518461054977	0.309050898835652	0.131	0.092	1
Tubb3	0.000108832883559102	-0.661368788926943	0.13	0.169	1
Agap3	0.000108948870333359	0.182478232013051	0.309	0.249	1
Gm43696	0.000109229160155679	0.3252526263333	0.145	0.105	1
Atoh7	0.000109468240544515	-1.10261711330989	0.03	0.054	1
Gm31615	0.000110073723909816	0.978752577081456	0.036	0.017	1
Oaz1	0.000110436881298405	-0.537665301162814	0.233	0.277	1
Tmem126a	0.000110784587649416	0.319015324318518	0.131	0.092	1
4732414G09Rik	0.000112645041985535	-1.21379412967374	0.009	0.025	1
Mms19	0.000113572615484011	0.222923825061344	0.311	0.251	1
Gemin8	0.000113824315090014	0.435400005639113	0.092	0.059	1
Ncoa6	0.000117664307770303	0.170476613472839	0.327	0.265	1
Atl2	0.000118985855155865	0.138928701154847	0.216	0.164	1
Glis3	0.000119139770218057	0.245544226947537	0.177	0.132	1
Rnf219	0.000119318304794803	0.657892476862027	0.062	0.036	1
A330008L17Rik	0.000119733015378771	0.243195370700184	0.509	0.457	1
Gm27151	0.000120061602664008	-0.925565337991058	0.038	0.064	1
9530018F02Rik	0.000120484771322093	-1.2754061752516	0.015	0.034	1
Rap1a	0.000120585068119056	0.208017256430237	0.3	0.244	1
Klhl1	0.000120787327748417	1.19824012680865	0.022	0.008	1
Cep126	0.000120874355850211	0.264283745567338	0.301	0.248	1
Plk2	0.000120941459611949	-0.581324338866185	0.206	0.247	1
Pcsk2	0.000121037928675799	-0.121609645049545	0.967	0.958	1
Atpaf1	0.000121447284047524	0.199995152824401	0.278	0.223	1
Gas7	0.0001216707873048	0.12997204842057	0.616	0.546	1
Prkar1b	0.000121939343283547	0.111979583635686	0.585	0.517	1
Mvb12b	0.000123119719631447	0.185123682796196	0.381	0.319	1
Pcif1	0.000123170624285992	-0.722899936032319	0.105	0.141	1
Rnf121	0.000123456241448248	0.286948682415324	0.189	0.143	1
mt-Cytb	0.00012466924276114	-0.206306566605505	0.784	0.802	1
mt-Co1	0.00012482119388523	-0.137660500881548	0.954	0.944	1
Srp9	0.000124847659914303	-0.817485316737952	0.076	0.109	1
Zmpste24	0.000125455757888597	0.417525371169583	0.098	0.065	1
Strada	0.000126925396352398	0.138823827785331	0.494	0.425	1
Gm10684	0.000127315068731772	-0.792215421709652	0.146	0.183	1
Rspo3	0.000127898996749306	0.327766556214096	0.212	0.165	1
Dkk3	0.000128307413307106	0.115013839499596	0.525	0.449	1
Rbm6	0.00012837720305689	0.110652017757568	0.826	0.767	1
Gm36839	0.000129110107119887	-1.31866503646613	0.011	0.028	1
Gm47644	0.000129165218984142	0.785881759537023	0.03	0.013	1
Pola2	0.000130356848208828	0.819658416347059	0.037	0.018	1
Tle3	0.000131400396992256	0.485748380276362	0.076	0.047	1
Tmf1	0.000131861460333996	0.172368972754168	0.068	0.041	1
Zfp521	0.000132482384933073	0.6919896568095	0.057	0.033	1
Rab40b	0.000132697036434214	0.25906022010527	0.303	0.247	1
Timm22	0.000132774871596277	0.453746790041698	0.078	0.049	1
Gm9866	0.00013296149818633	-0.502632797314177	0.248	0.289	1
Arl3	0.000133259897096477	0.145974653464396	0.403	0.341	1
Atg16l1	0.000133338407907111	0.159142303291558	0.435	0.369	1
Pakap	0.000133724927057636	0.124576101120317	0.786	0.736	1
Rexo4	0.000134545874587762	0.23268684496888	0.175	0.131	1
Zfp68	0.00013477436684358	0.608271437036658	0.06	0.034	1
Arhgef17	0.000134777827847724	0.218431122966849	0.298	0.24	1
Gm26782	0.000134907162573094	-0.645444378841678	0.142	0.182	1
Magt1	0.00013550027791536	0.443278854904568	0.084	0.054	1
Zfp120	0.000136276651070825	0.55398335941585	0.064	0.038	1
Arfgap2	0.000136303955823811	-0.702326793532691	0.096	0.132	1
Ddit4	0.000136348776176774	-1.08214066609608	0.032	0.057	1
Ndrg3	0.000136760562919909	0.160626788540983	0.522	0.46	1
Arl6ip6	0.000136765264885177	0.441902774511	0.084	0.054	1
Srsf5	0.000136922259000712	-0.308139377893826	0.569	0.588	1
Dync1i1	0.000137711707184168	0.112488734098385	0.899	0.829	1
Dennd5b	0.000138461627840168	0.13592508772971	0.731	0.663	1
Frg1	0.000138523236124178	0.495753048439204	0.116	0.081	1
Gne	0.000138680960804429	0.544404183254716	0.069	0.042	1
Gm16541	0.000138904869637132	1.2466327180431	0.02	0.007	1
[truncated: 8,872 more rows]
